# Supplementary material for: Cross-species single-cell transcriptomic analysis reveals pre-gastrulation developmental differences among pigs, monkeys, and humans
Source: Cell Discov. 2021 Feb 2;7:8. doi: 10.1038/s41421-020-00238-x (PMC7854681; doi:10.1038/s41421-020-00238-x)
Supplement: Supplementary file 2 — Supplementary Table S1 [file 41421_2020_238_MOESM2_ESM.xlsx]

## Sheet: Pre-VS-PostE
Table S1 List of genes up- or down-regulated in EPI development (Pre-implantation vs Early Post-implantation, Early Post-implantation vs Late Post-implantation) of different species and GO term and KEGG pathway enrichment analyses of them
Pig-EPI			Human-EPI&Monkey-EPI
Up	Down		Up	Down
A1BG	AADAC		ABCC1	AARD
A4GALT	AASDH		ACTR1B	ABCA4
AAMP	ABCC2		ADAM8	ADAP1
ABCD4	ABHD13		ADAMTS1	AGR2
ABHD1	ABHD14B		AIDA	AHNAK2
ABHD15	ABHD4		AKAP8L	ALAD
ACACA	ABI1		AKNA	ANG
ACBD6	ACAD10		AKT2	ANKRD1
ACO1	ACADSB		ALDH5A1	AP1S1
ACOT1	ACAP2		ANGPT4	AP3M2
ACOT12	ACAT1		APPL2	APOO
ACP5	ACOT13		ARHGAP23	APPBP2
ACP6	ACPT		ARHGEF11	ARMC2
ACSBG1	ADAM17		ARL8A	ARMC3
ACSF2	ADIPOR2		ASB1	ARRDC3
ACSL3	AEBP2		ATP10D	ARSK
ACSL4	AEN		ATP13A3	ATP5E
ACYP1	AGAP1		ATP2A3	ATP8A2
ADAMTS6	AGPAT4		AXIN2	AUTS2
ADCK1	AICDA		B3GNT5	BAALC
ADK	AIF1		BAZ2A	BTK
ADPRH	AIFM1		BCL7C	C1QBP
AFMID	AIG1		BCR	C1QTNF6
AGBL2	AKAP5		BFSP2	CA1
AGPAT2	AKAP7		BRI3	CALHM3
AGPS	AKR7L		CAD	CATSPERG
AGR2	AKTIP		CANT1	CCDC42
AHCY	ALDH2		CCL26	CCDC53
AHSA2	ALDH3B1		CCNF	CCDC71
AIFM3	ALDOB		CCR7	CCNI2
AK3	ALG2		CD274	CCR10
AKAP2	ALKBH7		CDC25B	CCR8
AKIRIN2	AMT		CDK2	CDH11
AKT3	ANKRA2		CDKN1B	CDX2
ALDH3A1	ANKRD12		CDR2L	CENPM
ALDH3A2	ANKRD27		CELSR3	CHST12
ALDH9A1	ANKRD49		CENPB	CISH
AMDHD1	ANKS4B		CHAC1	CLDN10
AMPD3	ANLN		CHAF1A	CLDN19
ANGEL1	AP1G2		CHERP	CLEC4A
ANKRD39	APOA2		CHMP4B	CLEC4D
ANKRD45	ARF6		CITED2	CNGA1
ANKRD50	ARG1		CLCN7	CNKSR3
ANKRD6	ARMC1		CLEC1A	CNTN2
ANO5	ARSA		COPS7B	CNTN6
ANPEP	ASAP1		CORO2A	CNTNAP5
AOX1	ASCC3		CRTC3	CNTROB
AP3M2	ASPG		CSF3R	COL23A1
APBA1	ASS1		CTNNB1	COL28A1
APBA2	ASZ1		DAPK3	COL4A4
APBB2	ATF5		DCAF15	COQ3
APC	ATF7IP2		DDX51	CRADD
APITD1	ATM		DGKZ	CRBN
APLNR	ATN1		DMD	CRYZL1
APOBEC2	ATP2B4		DNAJA4	DALRD3
APOM	ATP6V0B		DUSP16	DDN
APPL1	ATP6V0D1		DYNLL2	DECR2
ARHGDIA	ATP6V1A		E2F8	DEFB1
ARHGEF18	ATP6V1C1		EDEM1	DGCR6
ARHGEF2	ATP6V1E1		EPS8L1	DHPS
ARID2	ATP6V1F		ERBB3	DLGAP1
ARID3B	ATP6V1G3		FAM129B	DLL4
ARL2BP	ATP8A1		FAM160B2	DYRK4
ARL9	ATP8B3		FAM65C	DZIP1L
ARMC10	B3GALT6		FAM83H	EAF2
ARRDC4	B3GNT2		FAM89A	ECM2
ARSK	B3GNT3		FBXO46	EFNA4
ARVCF	B3GNT8		FECH	EID1
ASPHD1	B4GALT3		FGFR4	EIF1B
ATP5J2	BAD		FLNC	ELOVL7
ATP6V0D2	BAX		FLVCR2	ENOX2
ATXN10	BAZ2A		FNDC3A	EPO
ATXN7L2	BCKDHA		FNIP1	ERCC1
AURKAIP1	BDH1		FOXP4	ETFDH
AURKB	BEST2		FYN	ETV2
AVEN	BHLHE41		FZR1	EXOSC8
AVP	BLCAP		GALNT2	F13B
AVPI1	BMPER		GCM1	F8
AZI2	BROX		GGA1	FABP1
B3GALNT1	BSDC1		GIP	FABP6
B4GALT4	BSG		GJA5	FAM132A
B4GALT6	BTBD10		GNB4	FAM71F2
BANF1	BTG1		GNE	FBP2
BBS7	BTRC		GNG12	FBXO48
BCAM	C4BPA		GNS	FGF1
BDNF	CACNB2		GRAMD2	FGF18
BEX1	CALCOCO1		GRHL1	FHOD3
BLMH	CAP1		HAP1	FOXA2
BMPR1A	CAPN9		HDAC5	FOXO1
BOK	CARHSP1		HOXB2	FRMD4B
BPTF	CARS		IER3	FSIP2
BRI3BP	CASQ2		IGF2R	GDAP2
BSPRY	CBS		IL1R1	GINS2
BTBD3	CCDC129		IRF2	GLI3
BTBD9	CCDC134		IRX2	GLRA2
C1QTNF2	CCDC146		IRX4	GPR160
CA13	CCDC51		ITPRIPL2	GPR17
CACHD1	CCDC68		JARID2	GPR18
CACNA2D1	CCDC97		KCNK5	HACL1
CACNB4	CCL22		KIF13A	HS3ST4
CADM1	CCNDBP1		KIF18B	IFRD2
CADM3	CCNG2		KRT23	IFT20
CAPRIN2	CCR1		KRT80	IL22RA1
CARTPT	CCR4		LAD1	IPP
CBLN4	CD200R1		LDHD	ITFG2
CBR1	CD300LF		LEMD2	ITGA11
CCDC113	CD46		LIPG	ITIH5
CCDC148	CD47		LMTK3	ITLN1
CCDC34	CD59		LPCAT1	JAM2
CCDC39	CD84		LRFN5	KANK3
CCDC40	CD86		LRRC8B	KCNG1
CCDC42	CDC42EP1		LRRC8D	KCNJ6
CCDC50	CDK5RAP3		LTBR	KCNS3
CCDC6	CDR1		LUZP4	KDM4D
CCDC65	CDV3		MAN2C1	KIAA1614
CCDC8	CEACAM6		MAP2K7	KLF2
CCDC84	CENPK		MAP4K4	KLHL3
CCDC89	CFD		MAP7D1	LAG3
CCL25	CHCHD6		MBNL2	LAMA4
CCNB3	CHD2		MBOAT1	LAYN
CCNI	CHMP5		MDM2	LBP
CCNJ	CIDEC		MED15	LGALS4
CCS	CKS1B		MLLT1	LHX2
CCT7	CLDN7		MLLT6	LIMCH1
CD19	CLDN8		MPP1	LNP1
CD69	CLN6		MSI2	LOXL4
CD70	CLYBL		MUC15	LRGUK
CD72	COMMD1		MXD1	LRIT1
CD79B	COPB1		MYCT1	LRRC37A
CDCP1	CPNE9		MYL9	LRRC66
CDKL2	CPPED1		MYO7A	LRWD1
CDKN2AIPNL	CREG1		MYO9B	LSM6
CDKN3	CSRNP1		NACAD	LTF
CDYL	CTH		NET1	LY6G5B
CECR1	CTNNA3		NOMO1	LYPD6
CENPA	CTNND1		NR2F2	MARVELD2
CENPO	CTSK		NRP1	MCF2L2
CENPV	D2HGDH		NUCB2	MED30
CENPW	DAZAP2		OGFR	MFHAS1
CEP68	DAZL		OPTN	MORN2
CEP70	DDIT3		OVOL1	MOSPD2
CEP72	DDX49		PARG	MRPL40
CEP78	DEGS2		PAWR	MSRB2
CERCAM	DENND2D		PDLIM5	MTBP
CFL1	DENND4C		PGF	MUC13
CH25H	DEPDC7		PIK3C2B	MYL10
CHD7	DHODH		PIK3CB	MYLIP
CHN1	DHRS11		PLEKHH3	MYO3B
CHPT1	DHRS3		PLEKHO2	NAP1L3
CHRNA3	DHRS4		PLK2	NKD2
CHRNB4	DHX38		PPAN	NLRC5
CHST10	DISP1		PPP1R13L	NOC2L
CHST11	DKKL1		PPP1R16A	NPL
CHST12	DNAJC1		PPP1R9B	NPTX1
CHST14	DNAJC13		PRR12	NSMCE1
CIRBP	DNAL1		PRR9	OCA2
CLDN11	DPPA4		PRRX2	ODAM
CLDN20	DRAM2		PSEN2	OLFML1
CLDN3	DTX3L		PTPN23	OSBP2
CLDN6	DUSP23		PURA	OXSM
CLDN9	DYNLRB2		PWWP2B	PCBD1
CLSTN3	ECM1		RAB11FIP5	PCGF5
CMAS	EED		RAB31	PDE6D
CNKSR2	EFNA1		RAB40C	PEX11A
CNPY3	EHF		RALB	PGM2L1
CNTN3	ELMO3		RBMS2	PIK3IP1
COG7	ELP3		RHOV	PISD
COL21A1	ENTPD7		RNF220	PLA2G10
COPG2	ENTPD8		RP2	PLAUR
COPS5	EPB41L1		RTN4RL2	PLCE1
CORO1A	ERLEC1		SAT2	PLSCR4
CORO1B	ERLIN1		SBNO2	PMAIP1
CPLX1	ESRRG		SCNN1A	PPIB
CPVL	ETV7		SEMA4C	PPP1CA
CRIP3	EXTL1		SEMA7A	PPP1R14D
CRYGB	EZH2		SEPN1	PPP2R2B
CRYL1	EZR		SERPINE2	PRDM6
CSK	F2RL1		SFT2D3	PRMT5
CSNK1A1	FAM111A		SGPP1	PSMC3IP
CTNNBIP1	FAM160B1		SH2B2	PTRH1
CTPS2	FAM177A1		SH3BP1	RAB33A
CTSO	FAM3B		SH3BP2	RAC2
CUEDC2	FAM76A		SH3PXD2B	RASGRP1
CXCL13	FAM96A		SH3TC2	RDM1
CXCL16	FAS		SIN3B	RET
CXXC1	FBLN2		SLC22A23	RGR
CYR61	FBXL20		SLC35D2	RGS20
DAPK1	FBXO34		SLC40A1	RIMS3
DCBLD2	FCAMR		SMAGP	RNF165
DCDC1	FCER1G		SMG5	RNF39
DCP2	FCGRT		SMPDL3B	RPA3
DCPS	FCHO2		SP6	RPL22L1
DCT	FECH		SPIRE1	RPP40
DCTPP1	FERMT3		ST8SIA4	RPUSD3
DCUN1D2	FETUB		STAT6	S100A13
DCUN1D5	FGFR2		STK11	S100Z
DDAH2	FGFR4		SYMPK	SAMD11
DDB2	FHIT		SYT7	SARDH
DDX17	FITM2		TAF15	SCPEP1
DDX21	FLAD1		TANC2	SERPINF1
DDX24	FLNC		TBL3	SH2D5
DDX31	FN1		TCF7L2	SIK2
DDX58	FRG1		TEX15	SLC16A12
DEK	FUCA1		TFAP2C	SLC22A18
DET1	GADL1		TGFBR2	SLC2A5
DHCR24	GALM		TINAGL1	SLC36A2
DHX29	GATA3		TMC6	SLC38A8
DHX30	GCA		TMEM44	SLC47A1
DHX9	GCDH		TMUB1	SOX21
DKK1	GCNT2		TNFRSF1B	SP7
DMAP1	GFI1B		TNFRSF8	SPC25
DNAH11	GGA1		TOP2A	SPON2
DNAH6	GIMAP8		TREM1	ST6GALNAC3
DNAJB11	GJB2		TREML2	STAP2
DNAJB4	GJB3		TRHDE	STOX1
DNAJC12	GJB4		TRIB1	SYN3
DNAJC2	GLA		TRIO	SYT2
DNER	GLDC		TRPV2	TBC1D14
DOCK1	GLE1		TTC7B	TBCEL
DOCK7	GLRA3		USP32	TCN1
DOK2	GLUL		USP40	TDRD5
DOK6	GMFB		UTP3	TERF2
DOPEY2	GNG12		VASH2	TKTL1
DPEP1	GNPTAB		VPS37C	TMEM218
DPP9	GNPTG		WEE1	TMEM50B
DPY19L3	GOLGA5		WSCD1	TMOD4
DPYSL2	GOLGB1		WWP2	TMPPE
DRAP1	GOSR1		XPO6	TMPRSS4
DTD1	GOT1		ZBTB17	TNFSF11
DUSP12	GPAM		ZDHHC8	TRIM23
DVL3	GPAT2		ZNF496	TRPT1
DYDC1	GPD1L		ZNF628	TSGA10IP
DYNC2LI1	GPKOW		ZNF770	TSHZ2
E2F4	GPNMB		ZNF777	TTC12
E2F5	GPR1		ZNF786	TTLL9
EAF2	GPR107		ZNRF1	TXNDC15
EBP	GPR137		AADAT	UBOX5
EEF2K	GSKIP		ABCC4	ULK4
EEPD1	GSTM1		ABCC8	VGLL4
EFCAB2	GSTZ1		ABI3BP	WARS2
EFCAB7	GUCA2A		ACAD8	WNT2B
EGFLAM	HAPLN3		ACADSB	ZNF17
EHD3	HBB		ACER3	ZNF280B
EHHADH	HEBP1		ACP2	ZNF446
EHMT2	HERPUD1		ACVR2B	ZNF596
EIF1B	HIPK1		ACYP2	ZNF665
EIF2AK1	HK2		ADAM15	ZNF79
EIF4EBP2	HNRNPH2		ADAM2	A4GALT
ELAC2	HOOK2		ADAM22	AADACL3
ELAVL1	HSD17B14		ADAM23	ABCB10
ELAVL3	HSD17B3		ADAM33	ACBD6
ELMOD1	HSD17B4		ADAMTS12	ACE2
EML4	HSD17B8		ADAMTS15	ACER2
EMP3	HSPG2		ADAMTS16	ACOX2
ENHO	ICAM1		ADAMTS17	ACRC
ENO1	IFIH1		ADAMTS18	ACSL3
ENTPD3	IGFBP3		ADAMTS20	ACSM3
EOMES	IGSF22		ADAMTS5	ACSS2
EPB41L2	IGSF5		ADAMTS7	ACTL8
EPB41L3	IKBKE		ADCY5	ADAMTS1
EPB41L4A	IKZF5		ADRA2C	ADAMTSL4
EPHB6	IL10RB		ADRB1	ADAMTSL5
EPM2AIP1	IL17B		ADRB3	ADAP2
ERCC1	IL4I1		AEBP1	AFAP1
ERGIC1	IMMT		AFP	AFAP1L1
ETV2	INTS2		AGRN	AGK
EXOC6B	ISX		AHNAK2	AGPAT3
EXTL2	ISYNA1		AIF1L	AIFM2
FABP5	ITFG1		AIG1	AKAP2
FAH	ITGA5		AIM1	AKAP8
FAHD1	ITIH3		AIPL1	ALDH9A1
FAHD2B	ITPR3		AJAP1	ALKBH8
FAM103A1	ITSN1		AK5	ALOX5AP
FAM105A	IWS1		AKAP5	AMOT
FAM110A	JAK2		AKIRIN1	ANKRD13A
FAM114A1	KAT2B		AKTIP	ANKRD13C
FAM117B	KDM6A		ALDH1B1	ANKRD26
FAM127A	KIAA0100		ALDH4A1	ANKRD29
FAM129A	KIAA1033		AMMECR1	ANKRD33B
FAM132A	KIAA1191		ANAPC11	ANKS1A
FAM133B	KLK12		ANGPTL2	ANO6
FAM155A	KPNA7		ANGPTL6	ANP32B
FAM162B	LASP1		ANKRD13B	ANTXR2
FAM179B	LENG1		ANKRD24	ANXA1
FAM186B	LENG9		ANKRD35	ANXA2
FAM189A2	LGALS1		ANKRD52	ANXA8
FAM189B	LGALS2		ANXA10	ANXA9
FAM24A	LIX1		APCDD1	AP3B2
FAM3C	LMBRD1		APEX2	APITD1
FAM46A	LMO4		ARAP1	APOBEC1
FAM49A	LPAR1		ARC	AQP10
FAM64A	LPAR2		ARHGEF10L	ARFGAP3
FAM83B	LRRC23		ARHGEF19	ARHGAP18
FAM92A1	LRRC37A2		ARHGEF6	ARL11
FAR2	LRRC41		ARMC6	ARL4C
FARS2	LRRC57		ARMC9	ARMC7
FBXL14	LRRFIP1		ARNTL2	ARRDC4
FBXO10	LTB4R2		ARV1	ARRDC5
FBXO15	LYPD4		ASB16	ARSE
FBXO16	LZTS1		ASS1	ASAH1
FBXW8	MAGT1		ATF3	ASAP2
FCRLB	MAN2C1		ATF5	ASB2
FDFT1	MAP1A		ATP13A1	ASB8
FDPS	MAPK1IP1L		ATP6V0E2	ASB9
FERMT2	MAPKAPK3		ATP8A1	ATG16L1
FGB	MAPKAPK5		ATP8A2	ATG4A
FGD1	MARVELD3		ATP8B3	ATG5
FGF17	MASP2		AUTS2	ATG9A
FGF8	MATN3		B3GAT1	ATP12A
FGFR1	MCCC1		B3GNT7	ATP5F1
FGR	MCCC2		BAALC	ATP5G3
FIBP	MCFD2		BACH2	ATP5I
FKBP14	MCOLN1		BAIAP2L2	ATP5J
FLVCR1	MCPH1		BBS10	ATP6V0D2
FLYWCH2	MDK		BCAR1	ATP8B2
FMN1	MDM1		BCKDHB	AUH
FNBP1	MDM4		BCL11A	BATF2
FOLR2	MECR		BCL11B	BATF3
FOXA2	MED10		BCL2	BCL3
FOXO1	MED13		BCL2A1	BCL7A
FUT10	MFAP3		BCL2L2	BCORL1
FZD10	MFAP5		BCL6B	BICD2
FZD2	MFGE8		BDH1	BLOC1S2
G2E3	MGMT		BDH2	BMP6
GABRG1	MID2		BEND7	BRWD3
GADD45G	MIOX		BICC1	BSPRY
GALNT12	MKX		BID	BTG2
GALNT6	MLEC		BMP1	BTLA
GAN	MOCS3		BMP4	BZW2
GAPDH	MOGAT1		BPHL	C1QTNF9
GAST	MORN3		BTBD2	CACNA1D
GCH1	MOSPD1		BTN2A2	CACNB3
GCHFR	MOV10		BUB1	CADM1
GDF3	MPP1		CA10	CALML4
GDI2	MPZL2		CA12	CAMK1
GEM	MPZL3		CA7	CASC1
GEMIN6	MRPL23		CA9	CASP7
GEMIN8	MRPS10		CACNA1A	CASQ1
GFPT2	MS4A4A		CACNA1E	CBFA2T2
GFRA2	MSC		CACNA1H	CBR3
GFRA3	MSN		CACNA2D2	CBR4
GGH	MSRA		CAMK1D	CCDC34
GGT7	MTHFD2		CAPN9	CCDC50
GHSR	MTHFS		CAPS2	CD177
GIPC1	MUC16		CAPSL	CD180
GIPC2	MYBPC3		CATSPERG	CD300LB
GJA1	MYL3		CBLC	CD53
GJC1	MYNN		CBLN1	CD55
GLO1	MYSM1		CBS	CD58
GLRX5	NARS		CCBE1	CD6
GMIP	NAT1		CCDC114	CD80
GMPR	NCOA2		CCDC149	CDAN1
GNAI2	NDFIP2		CCDC152	CDC25B
GNB1L	NDUFA9		CCDC43	CDC42SE2
GOLIM4	NDUFAF1		CCDC78	CDH5
GOT2	NDUFB11		CCDC88C	CDKN2AIP
GPI	NDUFB4		CCKAR	CDKN3
GPR137B	NDUFS1		CD40	CDX1
GPR161	NDUFV1		CD47	CDYL2
GPR171	NEU1		CD81	CENPO
GPR62	NFE2L1		CD82	CENPV
GPR87	NFE2L2		CD8B	CEP290
GPRASP1	NFU1		CDC14B	CERKL
GPT2	NFYA		CDH7	CFB
GPX2	NGRN		CDK2AP2	CGNL1
GPX3	NIPBL		CERK	CHCHD7
GREB1	NKTR		CGN	CHD7
GREM1	NLRP1		CHD5	CHDH
GRK4	NOX3		CHGB	CHPT1
GRPEL2	NPAT		CHKA	CIB1
GRWD1	NPC1		CHRDL1	CISD3
GSDMD	NPEPPS		CHRND	CLC
GSR	NPSR1		CHST1	CLEC7A
GSTCD	NPY2R		CHST8	CLN5
GTF3C1	NR2C2AP		CLASP1	CLPS
GTPBP3	NTAN1		CLCN4	CNGA3
GUCY1A2	NTRK2		CLDN19	CNGB3
GUK1	NUBP1		CLEC4G	CNPY1
GYPC	NUDT18		CLIP2	CNR2
HAAO	NUPR1		CNTN4	COL17A1
HAND1	NUS1		COL12A1	COL4A5
HAUS1	ODF2		COL27A1	COL4A6
HCN1	OGDH		COL4A4	COLEC12
HCRTR2	OPA1		COL5A1	COMMD8
HDGF	OPLAH		CP	CORO1C
HEATR3	OPTN		CPAMD8	CPA2
HEBP2	OSBPL8		CPNE5	CPEB4
HECTD2	OSBPL9		CPNE9	CPN1
HECTD3	OSTF1		CPT2	CPN2
HELLS	PAFAH2		CRABP2	CPNE3
HELZ	PAN3		CREB5	CRISPLD2
HERC6	PAPLN		CRISPLD1	CRY2
HES6	PAPPA		CRLF1	CSMD3
HEY1	PARD6B		CROCC	CSN1S1
HFE	PARP2		CRYM	CTDSP1
HHIP	PC		CSAD	CTSH
HIGD1B	PCK2		CSPG5	CTSZ
HINT3	PCOLCE		CSRNP3	CUL4B
HK1	PDCD6IP		CSTF2T	DAPK1
HLTF	PDE8B		CTNND2	DCDC2
HMGA1	PDIA5		CTRL	DCLRE1A
HN1L	PDIK1L		CTSC	DCLRE1B
HOMER2	PDK4		CTSF	DDB2
HOMER3	PDLIM5		CTTNBP2	DDHD1
HOMEZ	PDZRN4		CXCR5	DDIT4L
HOOK3	PEAR1		CYGB	DDX59
HOXD1	PECAM1		CYHR1	DENND1B
HPCA	PEPD		DAB1	DENND4A
HPDL	PEX11G		DAB2IP	DGAT2
HSD11B1L	PEX7		DACT3	DHFR
HSD17B12	PF4		DBNDD1	DICER1
HSD17B7	PGM5		DCHS1	DIRAS3
HSF1	PHEX		DCLK2	DKK1
HSPA1L	PHLDB2		DCLK3	DLAT
HSPA4L	PHYHD1		DDAH1	DLC1
HSPBP1	PIGA		DEF6	DLG3
HTATIP2	PIGG		DEGS2	DLX3
HTR1D	PIGN		DENND1C	DLX6
ICAM3	PIP4K2C		DFNA5	DMBX1
IFI27L2	PIWIL2		DHCR7	DMRT1
IFIT5	PLA2G12B		DHODH	DMRT3
IFT122	PLA2G4D		DHX37	DMXL1
IFT52	PLBD1		DLGAP3	DMXL2
IFT81	PLEKHA4		DLK1	DNAI2
IGDCC3	PLEKHM2		DMRTB1	DNAJC21
IKZF2	PLXNB2		DNAH7	DNAJC22
IL11RA	PMPCA		DNAJB3	DNMT3L
IL17RC	PNMA1		DNAJC18	DOPEY1
IL1B	POF1B		DNAL4	DPRX
IL2	POLG		DNASE1	DPY19L1
IL27RA	POLR3B		DNASE2	DSC1
ILDR1	PON2		DNM1	DSEL
ILF3	PON3		DNMT3A	DSG4
IMPA2	PPAT		DOCK10	DSN1
IMPDH1	PPIF		DOCK2	DSP
INA	PPP1CB		DOK1	DUS4L
ING3	PRAP1		DPF1	DUSP1
INTU	PRC1		DRD3	DUSP5
IPO8	PRKCD		DRD5	DUSP7
IQUB	PRPF39		DSTYK	DUXA
ISCA1	PRRC1		DTX3L	DYX1C1
ITGB4	PSME1		DUSP22	ECHDC1
ITLN1	PTGES		DUSP26	EDA2R
JAZF1	PTGS2		DYDC2	EDEM1
JUP	PWWP2A		EBF1	EDN3
KANK1	R3HDML		EDIL3	EFR3A
KBTBD7	RAB14		EEFSEC	EIF2B1
KCNIP2	RAB17		EFHB	ELAC2
KCNK2	RAB24		EFNB3	ELF1
KCNN1	RASSF1		EGFL6	ELF4
KCTD13	RASSF9		EGR2	ELK3
KDSR	RBM47		ELAVL4	EMILIN2
KHDRBS3	RDH10		EML1	EMP1
KHSRP	RENBP		EMX2	EN2
KIAA1841	RFC4		ENPP2	ENDOD1
KIAA1958	RGL1		ENPP5	ENPEP
KIF27	RGN		EPAS1	ENPP4
KIF2A	RHBDD3		EPDR1	ENSA
KIF3A	RHOQ		EPHB3	ENTPD5
KIF5B	RIN3		EPHX3	ERC1
KIFAP3	RIT1		EPS8	ERGIC1
KLHDC2	RNASE10		ERAP1	EVX1
KLHDC8A	RND3		ERAP2	EXOC1
KLHDC8B	RNF111		ERBB2	EXOC6
KLHDC9	RNF130		EVC2	EXOSC9
KLHL18	RNF216		EXD3	EXPH5
KLHL25	RP1		EXOC2	FABP5
KLHL26	RPP21		F2R	FADS3
KLHL6	RUNX1		FA2H	FAM103A1
KRT10	RUNX1T1		FABP4	FAM149A
KRT19	S100A7		FAM101B	FAM174A
LAPTM4B	S100A9		FAM124A	FAM189A1
LARP6	SACM1L		FAM131B	FANCM
LARP7	SAG		FAM131C	FAT1
LBR	SAR1A		FAM166A	FBXL14
LCLAT1	SARS		FAM177A1	FBXO10
LDHA	SATB1		FAM19A3	FBXO45
LGR4	SCIN		FAM20C	FCGR2B
LHFPL3	SCP2		FAM43A	FER
LHPP	SCTR		FAM46D	FERMT2
LIMS1	SDF2L1		FAM57A	FGD3
LMF1	SEC24A		FAM57B	FKBP6
LNPEP	SEC24C		FAM78B	FLT1
LOXL2	SEPSECS		FAM84A	FMN1
LPCAT4	SERINC1		FANCF	FNBP1
LPGAT1	SERPINA1		FAR1	FOXC1
LRIG3	SERPINB10		FAT3	FOXN2
LRRC42	SERPINB2		FBLN2	FOXP4
LRRC58	SERPINB8		FBN1	FRA10AC1
LRRN2	SERPINE2		FBN3	FRMD6
LSM6	SERTAD3		FBXL16	FRRS1
LTA4H	SETDB2		FBXL5	FXYD3
LTF	SFXN1		FBXL7	FYN
LY6G6F	SGIP1		FBXO41	GABBR2
LYAR	SGPL1		FCGRT	GABRB2
MAGI1	SGPP2		FCHO1	GABRG3
MANEA	SGSH		FDXR	GADD45B
MANSC1	SH3TC1		FEM1A	GADD45G
MAP2K5	SH3TC2		FERMT3	GALK1
MAP4K1	SHC2		FGF20	GALNT6
MAP4K5	SHF		FGF9	GALNT7
MAPK8IP1	SHOC2		FKBP11	GALNT9
MAPK8IP2	SIL1		FKBP1B	GAN
MASTL	SIRT1		FKBP9	GAR1
MAT2A	SLC13A5		FLOT2	GAS2L1
MCC	SLC15A4		FMN2	GAS6
MCM2	SLC19A3		FMNL3	GAST
MCM5	SLC25A44		FNDC4	GBAS
MCTS1	SLC26A4		FOXO4	GDPD5
MDFIC	SLC27A4		FOXP2	GFPT1
MEA1	SLC28A3		FOXP3	GFRA3
MED22	SLC2A1		FRAS1	GIPC2
MED9	SLC2A2		FREM1	GLB1L3
MEN1	SLC30A3		FRMD3	GLRX5
MESP2	SLC31A2		FRMD5	GMPPB
MFF	SLC35B3		FUT1	GNA15
MFNG	SLC35D2		FZD1	GNPNAT1
MFSD6L	SLC38A7		FZD3	GNRH1
MGST3	SLC39A7		FZD7	GOSR2
MID1	SLC39A9		GAA	GPR155
MIER2	SLC3A1		GABRA3	GPR82
MIF4GD	SLC40A1		GABRB3	GPRC5A
MIXL1	SLC46A3		GAL3ST3	GPX2
MLF1	SLC5A1		GATM	GRAMD1C
MMP19	SLC6A8		GCA	GRAMD4
MNAT1	SLC7A3		GCK	GREM2
MNS1	SLC7A7		GCNT2	GRIP2
MOXD1	SLC7A9		GDAP1	GRPEL1
MPP3	SLIT3		GDF7	GSDMD
MPPE1	SLU7		GEMIN4	GTF2A2
MPV17L	SMAGP		GLI2	GTF2H5
MPZL1	SMPX		GLI3	GTPBP2
MRGBP	SMTNL1		GLIPR1L1	GUF1
MRPL11	SNAI1		GLIS2	HAP1
MRPL12	SNAP91		GNAL	HARBI1
MSI1	SNX1		GNB3	HAUS3
MSL1	SNX29		GNG11	HAVCR2
MSMP	SOCS6		GNG7	HAX1
MTA2	SP100		GOLM1	HBEGF
MTIF2	SPNS1		GPAT2	HCFC2
MTMR14	SPO11		GPC2	HECW1
MVD	SPRY2		GPR137	HEG1
MVK	SSX2IP		GPR143	HERC3
MYBBP1A	ST6GALNAC1		GPR153	HERC6
MYBL2	ST6GALNAC2		GPR162	HES6
MYC	STAM2		GPR176	HEY1
MYF5	STAMBP		GPR19	HHAT
MYL7	STARD3		GPRIN2	HIC2
MYLPF	STAT2		GPSM1	HMOX2
MYO1G	STAT3		GPSM3	HNMT
NAE1	STK38		GRB14	HOMER2
NAGS	STT3A		GRIA1	HOXB9
NANOS3	STX4		GRID2	HOXC10
NAP1L3	STXBP3		GRIN2A	HOXC6
NAP1L4	SULT1E1		GRIN2D	HOXC8
NAV1	SUMF1		GRIN3B	HPRT1
NBEA	SUMF2		GRIP1	HSD17B1
NBN	SUOX		GRK5	HSD17B11
NCAN	SUSD4		GRM6	HSF2
NCAPD2	SYCP1		GRM7	HSH2D
NDUFAF2	SYF2		GSE1	HSPA12A
NDUFV3	SYNGR1		GSTM1	HSPB3
NEK11	SYPL1		GSTO2	HSPE1
NEK6	TACSTD2		GULP1	HTR3A
NETO2	TAP1		HAPLN1	HTR5A
NFATC2IP	TAX1BP3		HAPLN4	HYAL1
NFATC3	TBPL1		HAS3	IBTK
NFIL3	TCIRG1		HDAC7	ICOSLG
NFKB2	TCL1A		HEPH	IER3
NFKBIE	TCTA		HEY2	IFI27L2
NFYB	TEC		HGF	IFT88
NHP2	TESK2		HIF3A	IGFBP6
NID2	TET1		HINT2	IK
NIT1	TFF1		HIP1R	IL12B
NKAIN4	TGFBR3		HIPK2	IL17F
NKIRAS1	THG1L		HLX	IL17RB
NLGN3	TIFA		HMG20B	IL1B
NLN	TIMELESS		HMGA2	IL1R1
NLRP12	TIMM22		HMGN4	IL1R2
NME2	TIMP3		HNF4G	IL2RG
NMI	TIPRL		HNRNPUL2	IL6
NMNAT2	TLE2		HPN	IMMP1L
NMRAL1	TLN2		HSD17B14	IMPAD1
NMT2	TLR3		HSPA12B	INPP4A
NMUR1	TM2D3		HSPA13	INPP5D
NODAL	TM6SF2		HSPB2	INSIG1
NOP14	TMEM184C		HTR7	IRAK4
NOX4	TMEM192		IDO2	IRF6
NPHP1	TMEM205		IDS	ITGA3
NPHS1	TMEM27		IFI30	ITGB7
NPL	TMEM37		IGFBP3	ITPKA
NPM1	TMEM59		IGSF1	ITPKC
NPM2	TMEM63A		IL10RA	JAK3
NPM3	TMEM69		IL13RA2	JDP2
NPPA	TMEM79		IL1RAP	JUP
NPW	TMEM87B		ILDR2	KCTD5
NQO1	TMTC1		INHBA	KCTD6
NR6A1	TNFRSF10A		INPP5F	KDELC2
NSUN2	TNFRSF17		INTS9	KDM6B
NT5DC3	TNNC1		IQCA1	KIAA0513
NTF3	TNNC2		IQCK	KIAA0895
NTHL1	TOB1		IQSEC2	KIAA1107
NUDT3	TRAF6		IRAK1BP1	KIF19
NUDT5	TRAFD1		IRAK3	KIF24
OBFC1	TRAPPC6B		IRF8	KIF26B
ODF3B	TRDMT1		IRF9	KIFAP3
OGFRL1	TRIAP1		IRGQ	KIFC1
OLFML2A	TRIM10		IRS1	KIFC2
OSBPL3	TRIM15		IRS4	KIRREL2
OVOL2	TRIM34		ITGA7	KLF11
P2RY14	TRMT61B		ITGAV	KLF13
PACRGL	TRPM4		ITM2C	KLF8
PACS1	TRUB2		ITPR2	KLHL15
PACSIN3	TSPAN14		JAM2	KLHL26
PAGE4	TTC17		JMJD1C	KLRG2
PAOX	TXNL4B		JPH3	KMO
PAQR7	TXNRD2		JUN	KRAS
PAQR9	TYR		KCNA7	KRT18
PARD6A	TYRO3		KCNAB3	KRT8
PCBP2	UBAP1		KCNC2	L2HGDH
PCDH11X	UBE2H		KCND1	LAMA1
PCDH20	UBE2L6		KCNG3	LAMA3
PCGF2	UBIAD1		KCNH7	LAMC1
PCGF3	USH1C		KCNJ11	LAMC2
PCGF6	USP24		KCNJ12	LCORL
PCOLCE2	USP37		KCNJ2	LEFTY1
PCP4	USP54		KCNK6	LEP
PDAP1	VAMP8		KCNN2	LETM1
PDDC1	VNN1		KCNN4	LGR5
PDE4C	VPS13D		KCNQ3	LHFPL5
PDE4D	VPS37A		KCNS3	LHPP
PDE5A	VPS4B		KCTD3	LIF
PDE6D	VSIG1		KCTD8	LIG3
PDIA2	WASF2		KDELC1	LILRB5
PDK1	WDFY1		KIAA1211	LIM2
PDK3	WDR20		KIAA1324	LLGL2
PDZK1	WDR48		KIAA1644	LMBRD2
PEBP1	WDR72		KLF1	LMX1B
PFDN4	WISP1		KLF12	LPAR3
PFKL	WNT11		KLF15	LPCAT4
PFKM	WSB1		KLHL3	LPIN2
PGAP1	XAF1		KLK10	LRIT2
PGP	XKR8		KLK13	LRRC1
PHF14	XPNPEP2		KRBA1	LRRC25
PHF20	XPOT		KRCC1	LRRCC1
PHF21A	YIPF4		KREMEN2	LRRFIP2
PHF5A	YIPF6		LAMA2	LSM11
PHF6	YPEL5		LAMB2	LTBR
PHYHIPL	YTHDF3		LAYN	LY6G6C
PIGL	ZBTB11		LCMT1	LYN
PIGP	ZBTB17		LDB3	LYPD6B
PIGW	ZC3HAV1		LDOC1L	LYRM2
PIH1D2	ZDBF2		LFNG	LYRM5
PIK3R2	ZDHHC12		LGI2	LYSMD4
PIP5K1C	ZDHHC5		LGI4	MAML3
PITPNA	ZFP1		LHFPL2	MAMLD1
PKN1	ZFP30		LILRA5	MANEA
PKN3	ZFP36		LILRB3	MAP3K13
PKP2	ZFP91		LIN7B	MAP3K6
PLA2G12A	ZFX		LINGO4	MAP7D2
PLA2G3	ZFYVE16		LIPA	MBD2
PLA2G4A	ZFYVE26		LIX1	MCAT
PLA2G7	ZIM2		LOXL1	MEF2D
PLAC9	ZMIZ1		LPL	MEIG1
PLAT	ZMYM1		LRP3	MESP2
PLD5	ZNF184		LRP8	METTL7B
PLEKHA8	ZNF208		LRRC20	MFSD9
PLEKHH1	ZNF211		LRRC56	MGAT5B
PLEKHH2	ZNF22		LRRC8C	MGLL
PLS1	ZNF518A		LRRIQ1	MICAL1
PLXDC2	ZNF613		LSR	MICB
PML	ZNF638		LYL1	MITF
PNMA2	ZNF654		LYPD6	MKNK1
PNPLA3	ZSWIM7		LYPLA2	MORC3
POLR3G			MAMDC2	MORC4
POM121C			MAMSTR	MPEG1
PORCN			MAN1C1	MRO
PPA1			MAP1A	MRPL20
PPFIBP1			MAP1S	MRPL39
PPIC			MAPK8IP3	MRPS18C
PPM1G			MAPKAPK3	MRPS7
PPP1CA			MARCKSL1	MSTO1
PPP2R2A			MARK1	MSX2
PRCC			MAST1	MTA2
PRCP			MATN2	MTMR14
PRICKLE1			MATN3	MTMR6
PRMT6			MBTD1	MUC21
PRNP			MC5R	MYADM
PROM2			MCCC2	MYCN
PRPS2			MCHR1	MYL7
PRR3			MDK	MYL9
PRRT2			MED25	MYO18B
PRSS12			MEGF6	MYO5B
PRSS16			MEOX2	MYO5C
PRSS35			METTL5	MYOM3
PSMA7			MEX3A	NAGLU
PSMB3			MFHAS1	NAGPA
PSMB8			MGAT3	NANP
PSMD1			MGAT4C	NCAM1
PSMD3			MGST1	NDFIP1
PSMG4			MKNK2	NDRG1
PTOV1			MLKL	NDUFA1
PTPN11			MLLT3	NDUFA8
PTPRR			MMEL1	NEIL3
PUS7			MMP16	NEK6
PXDN			MMP25	NEK7
PYGB			MN1	NFIL3
PYGL			MOGAT1	NGEF
PYGM			MORN1	NGLY1
QPCT			MORN4	NHLRC3
QSOX1			MPP4	NHSL1
R3HCC1			MSRA	NID2
RAB19			MSRB2	NIPSNAP3A
RAB30			MSRB3	NKIRAS1
RAB33A			MURC	NKRF
RAB37			MYH10	NMI
RAB3C			MYH14	NMNAT2
RAB3IP			MYLIP	NMS
RAD9A			MYOCD	NMT2
RANBP1			MYOZ1	NNT
RANGAP1			MYRIP	NODAL
RASA3			NAB1	NOL12
RASGRP2			NAIF1	NOP14
RASL11A			NAV3	NOS3
RASL11B			NCDN	NPPB
RASSF5			NCOR2	NR1D2
RAVER1			NEBL	NRG1
RBM46			NEDD4	NT5DC1
RBP4			NEK8	NTN1
RBP5			NEO1	NUBPL
RC3H2			NEU3	OFD1
RCAN2			NEUROD2	OLFM4
RCAN3			NFKB1	OOEP
RCC1			NHS	OSBPL11
RCN3			NHSL2	OSBPL2
RDH13			NINJ1	OSR2
RDH14			NIPAL1	P2RX6
RDH5			NKAIN1	PABPC1L
RELN			NLGN1	PADI3
REPIN1			NOS1	PAGE4
RESP18			NOVA1	PALLD
RFC2			NPAS3	PAPD4
RFWD2			NPFFR2	PAPD5
RFXAP			NPR1	PCMTD1
RGS10			NPR2	PCSK6
RGS2			NPTX2	PCYT1A
RGS20			NPY	PDCD2L
RHOB			NPY2R	PDCD6
RILPL1			NQO2	PDCD7
RIPK2			NR2C2AP	PDE12
RIPPLY2			NR2F6	PDHA1
RNASEH2B			NRM	PDHB
RNF126			NRN1L	PDIA3
RNF144B			NRXN1	PDLIM1
RNF145			NRXN3	PDP2
RNF182			NTRK3	PDSS2
RNF2			NTS	PDZD2
RNFT2			NUAK1	PEX12
ROPN1L			NUDT17	PEX5
RPL12			OBSL1	PHLPP2
RPL13			OCLN	PIGX
RPL21			ONECUT1	PIH1D2
RPL22L1			OPHN1	PIK3CB
RPL32			OSBPL10	PIK3CG
RPL35			PADI2	PIK3R6
RPL38			PAFAH1B3	PKD1L2
RPL3L			PAIP2B	PLEKHA8
RPL5			PAMR1	PLEKHH3
RPL7A			PANX1	PLEKHM3
RPS12			PAPPA	PLK2
RPS2			PARP9	PLLP
RPS21			PCBP4	PLS1
RPS23			PCDH19	PMS2
RPS3A			PCSK1	POLE2
RPS6KA6			PCSK7	POLH
RRAGD			PCYOX1L	POP4
RRM2B			PDE11A	POU4F1
RSAD1			PDE2A	PPARA
RTF1			PDE3B	PPARG
RTKN			PDE9A	PPCS
RUFY1			PDLIM3	PPIC
RUSC1			PELI2	PPP1R13L
RUVBL1			PER3	PPP2R5B
S100A4			PHACTR1	PRCP
S100A5			PHF19	PRDM4
SAC3D1			PHGDH	PREX1
SAP30			PHLPP1	PRF1
SCAF1			PHYH	PRIMA1
SCAI			PHYHD1	PRNP
SCHIP1			PIGR	PRPF18
SCML1			PIH1D1	PRPS1
SEMA5B			PIK3AP1	PRSS16
SENP1			PIP5KL1	PSMD10
SENP8			PITPNC1	PSMD5
SERP1			PITPNM1	PTGFRN
SETD3			PIWIL1	PTGR1
SETD4			PIWIL2	PTPN22
SFXN2			PLA2R1	PTPRJ
SFXN3			PLCB1	PTPRM
SGCB			PLCD3	PUS10
SGSM3			PLCL2	PUS3
SGTB			PLD3	PXN
SH3BP4			PLEK	PYGO1
SH3GL2			PLEKHG2	QPCT
SH3GLB2			PLEKHG4B	R3HDM2
SH3KBP1			PLXNA3	RAB11FIP1
SH3YL1			PLXNB1	RAB11FIP4
SHMT1			PMAIP1	RAB1A
SIVA1			PNLDC1	RAB37
SKIL			PNMT	RAB3IL1
SKP2			PNPLA2	RABGGTB
SLC16A13			PNRC2	RABIF
SLC18A2			POT1	RABL3
SLC24A2			PPIL4	RACGAP1
SLC24A5			PPL	RAD51C
SLC25A1			PPM1E	RAP2B
SLC25A13			PPM1H	RCN1
SLC25A27			PPM1K	RCOR1
SLC25A30			PPP1R16B	RCOR3
SLC25A35			PPP1R1B	RCSD1
SLC25A39			PPP2R2B	RD3
SLC25A5			PRAF2	REEP1
SLC26A11			PRDM14	RER1
SLC27A3			PREP	RETSAT
SLC27A6			PREX2	RFPL4A
SLC2A12			PRKAR1B	RFPL4B
SLC2A3			PRKCB	RGS2
SLC2A5			PRKCDBP	RHOV
SLC2A8			PRKCE	RIF1
SLC34A3			PRKCG	RIN2
SLC35F2			PRKCQ	RIOK2
SLC39A13			PROCA1	RIPK3
SLC39A8			PRR16	RIPK4
SLC44A2			PRR19	RMND1
SLC4A11			PRRG3	RNASEL
SLC5A3			PRSS21	RNF113A
SLC5A6			PTCH1	RNF123
SLITRK6			PTCH2	RNF125
SLK			PTPN14	RNF135
SMAD4			PTPRN	RNF168
SMAP1			PTPRT	RNF169
SMARCC1			PTPRU	RNF186
SMPD1			PTPRZ1	RNMT
SMPD2			PUSL1	RP9
SNAPC3			RAB15	RPL26L1
SNF8			RAB27A	RPP25
SNRNP25			RAB27B	RPS6KA3
SNRPD1			RAB3B	RPS6KA5
SNX19			RAB3D	RREB1
SOCS5			RAB9B	RRM1
SOCS7			RALGPS1	RRM2B
SOD1			RAMP1	RTKN
SOD2			RASA4	RUFY3
SOHLH2			RASAL1	S100A10
SORT1			RASD2	S100A6
SOSTDC1			RASEF	SATB2
SP4			RASGEF1A	SBDS
SP5			RASIP1	SCARA5
SPAST			RASSF6	SCD
SPATA17			RBMS3	SCGB1A1
SPATS2L			RBPJ	SCLY
SPG20			RCBTB2	SCNN1A
SPI1			RECK	SCUBE2
SPIN3			RGL3	SDCCAG3
SPR			RGS16	SDPR
SPRED1			RHBDD3	SEC23B
SRI			RHOF	SEC24B
SSR4			RHOQ	SEC31B
SST			RILP	SELK
ST3GAL6			RIMBP2	SEMA4B
STAU2			RIMKLA	SENP3
STEAP1			RIMS4	SERAC1
STK19			RIT1	SERPINB7
STK25			RNF122	SETD3
STK35			RNF165	SFMBT1
STK38L			RNF175	SFT2D1
STMN3			RNF213	SFTPD
STON1			RNF217	SFXN4
STOX1			RNF40	SGPP1
STRADA			RNF41	SGTB
STRBP			RPAP1	SH3PXD2A
SUCLG2			RTN2	SHB
SUMO2			RTTN	SHFM1
SUPT3H			RUNX1T1	SHMT1
SURF2			RUVBL2	SHROOM3
SURF4			S100A13	SIPA1L2
SUV39H2			S1PR3	SIRT5
SYN3			SALL1	SKA1
SYNCRIP			SALL3	SLC14A2
SYNE2			SAMD14	SLC15A2
SYTL5			SAMD4A	SLC16A13
TACC3			SATB1	SLC16A9
TAF10			SBK1	SLC1A1
TAL2			SCARA3	SLC1A3
TANC1			SCIN	SLC22A5
TAP2			SCLT1	SLC25A12
TARBP2			SCN2A	SLC25A15
TBC1D10C			SCN5A	SLC25A16
TBC1D19			SCN8A	SLC25A21
TBC1D30			SDC3	SLC25A23
TBC1D8B			SEC22C	SLC25A27
TBX6			SEMA3A	SLC25A28
TCEA3			SEMA4D	SLC29A2
TCTEX1D1			SEMA6D	SLC2A3
TDO2			SERGEF	SLC30A2
TDRD10			SERINC2	SLC34A2
TEAD1			SERPINB3	SLC35A1
TELO2			SERPINB4	SLC35A5
TES			SERPINH1	SLC35F5
TFEC			SFI1	SLC41A2
TGFA			SFMBT2	SLC43A2
TGFBR1			SH2D2A	SLC4A5
THBS4			SH2D3C	SLC5A6
THEMIS			SH2D5	SLC6A14
THOP1			SH3GL1	SLC6A6
THSD1			SHANK1	SLC7A4
THYN1			SHANK2	SLCO2B1
TIGD2			SHC1	SLCO4C1
TJAP1			SIAH2	SMAD3
TJP2			SIX4	SMAP2
TK1			SLC12A1	SMCR8
TLE1			SLC12A9	SMTNL2
TLL1			SLC15A3	SNAP29
TM7SF3			SLC16A10	SNAPIN
TMC8			SLC16A11	SNRNP35
TMCO6			SLC16A2	SNX14
TMED4			SLC17A9	SNX18
TMEM102			SLC22A18	SNX24
TMEM106A			SLC26A8	SNX3
TMEM107			SLC29A3	SNX7
TMEM108			SLC2A1	SNX8
TMEM109			SLC2A10	SOCS5
TMEM11			SLC30A4	SP140
TMEM123			SLC38A4	SP6
TMEM150A			SLC38A5	SPAG9
TMEM160			SLC4A3	SPATA22
TMEM163			SLC4A8	SPEN
TMEM165			SLC5A7	SPINT1
TMEM17			SLC5A8	SPIRE1
TMEM181			SLC6A11	SPR
TMEM185B			SLC6A3	SPTY2D1
TMEM19			SLC7A3	SRGN
TMEM2			SLITRK2	SRRD
TMEM26			SLITRK3	SRXN1
TMEM52			SLITRK4	SSU72
TMEM55A			SLITRK5	STARD13
TMEM62			SMPD3	STARD8
TMEM74			SMS	STAU2
TMEM80			SMTNL1	STEAP3
TMEM82			SNAPC2	STOM
TMEM88			SNCA	STON1
TMOD2			SNCAIP	STRA6
TMPRSS2			SOBP	STXBP5
TMTC3			SOCS6	SUCLA2
TNFAIP8			SOX21	SULF2
TNFRSF18			SPEG	SUZ12
TNIP3			SPIB	SYNE1
TNKS			SPN	SYTL4
TOMM7			SPOCK2	TACC2
TOR3A			SPRY1	TAF1D
TPK1			SSB	TAF4B
TPM2			ST3GAL1	TAPBP
TPPP3			ST3GAL5	TBC1D12
TRAF3IP2			ST6GALNAC3	TBC1D30
TRAF4			ST6GALNAC4	TBC1D8
TRAF5			ST8SIA1	TBC1D9
TRAM2			ST8SIA5	TBK1
TRIM28			ST8SIA6	TBL1X
TRIM3			STAC	TBX19
TRIM50			STAC2	TBX20
TRIM59			STAR	TCL1B
TRIM7			STARD4	TCTEX1D2
TRIM71			STC1	TDRD7
TRIP13			STIM2	TEK
TRMT61A			STK32B	TES
TRMU			STOML3	TET2
TROVE2			STON2	TFB2M
TRPA1			STOX2	TFEB
TRPS1			STX10	TFRC
TSPAN7			STX1B	THAP9
TSPAN9			SULT2B1	THBS4
TSPO			SUOX	THOC3
TSPYL4			SUSD5	THSD1
TTC26			SVIL	TICAM1
TTC3			SYN1	TIGD3
TTC39A			SYNGAP1	TJP2
TTC39C			SYNGR1	TLE3
TTC8			SYPL2	TLE6
TTL			SYT17	TM2D1
TTLL1			SYT3	TMCO4
TUBB1			TBC1D16	TMEM144
TUBB2A			TBKBP1	TMEM154
TUBB6			TBX15	TMEM160
TULP1			TCF3	TMEM164
TXNDC15			TERF1	TMEM168
TXNL4A			TEX10	TMEM185A
UAP1			TGM2	TMEM38B
UBA2			TGM7	TMEM45B
UBE2D2			THAP10	TMEM54
UBE2E2			THAP5	TMEM62
UBE2F			THBS2	TNFAIP8
UBFD1			THOC6	TNFRSF1A
UCHL5			THSD7B	TNIP2
UCK1			TIMP1	TNK2
UCK2			TIMP3	TNS1
UCKL1			TIMP4	TOLLIP
UCN			TJP3	TOMM5
UCP2			TLE2	TOP1MT
UGCG			TLR10	TOPBP1
UGDH			TM4SF18	TOR1AIP2
ULBP1			TMCC2	TOX2
UNC13D			TMEM145	TP53I3
UPK1B			TMEM14A	TP53INP1
UPK3A			TMEM176A	TP63
USP25			TMEM200A	TPK1
UTP23			TMEM205	TPRG1
VAPB			TMEM216	TPRKB
VASP			TMEM42	TPST2
VEZF1			TMEM95	TPTE2
VIL1			TMPRSS11B	TRAK1
VIPR1			TMPRSS3	TREML2
VPS4A			TMX1	TRIM29
VRK2			TNFRSF10A	TRIM38
WDR38			TNFRSF12A	TRIM50
WDR4			TOMM20L	TRIM63
WDR5			TP53BP1	TRIML1
WDR73			TPI1	TRIP4
WDSUB1			TRAF1	TRMT11
WNK3			TRERF1	TRMT2B
WNT3			TRIM21	TRPM6
WNT3A			TRIM54	TRPV2
WNT8A			TRIM58	TSFM
XRN2			TRO	TSHZ1
YAP1			TRPC3	TSPAN7
YDJC			TSC22D1	TTC7A
YWHAE			TSPAN33	TTL
ZAP70			TSPAN4	TUBB2A
ZBTB25			TSPAN6	TUBB6
ZBTB26			TSPYL2	TULP4
ZBTB8A			TTC16	TWF1
ZDHHC1			TTC21B	UAP1
ZDHHC15			TTC30B	UBD
ZDHHC21			TTPA	UBR1
ZFAND1			TUB	UBXN7
ZFAND2B			UBE2L6	UCHL5
ZFAND3			UCMA	UNC93A
ZFYVE9			UNC119B	UPP1
ZIC2			UNC5B	USP38
ZNF189			UNC5D	USP43
ZNF277			UPK3B	UTP14A
ZNF300			UPRT	UVRAG
ZNF334			USF1	VAMP4
ZNF346			USP18	VANGL1
ZNF354C			USP20	VARS2
ZNF362			USP5	VGLL1
ZNF385D			UST	VPS13C
ZNF446			UTRN	VPS29
ZNF511			UTS2	VWA5A
ZNF624			VEGFA	VWF
ZNF629			VGLL3	WBSCR22
ZNF644			VGLL4	WDR5
ZNF792			VIPR2	WDR55
ZNF839			VTCN1	WDR93
ZNHIT6			VWCE	WDSUB1
ZNRF3			WBSCR17	WDYHV1
ZSWIM4			WDR18	WNT3A
ZYG11B			WDR86	XIAP
			WIF1	ZBTB22
			WNT5A	ZC3H12A
			XPR1	ZCCHC2
			XRCC2	ZCCHC6
			YPEL3	ZFAND2A
			ZAR1	ZFP64
			ZBTB3	ZFYVE9
			ZBTB4	ZHX1
			ZC3H7B	ZNF157
			ZC3HAV1	ZNF331
			ZC4H2	ZNF335
			ZCCHC24	ZNF382
			ZDHHC19	ZNF385D
			ZDHHC2	ZNF428
			ZFP36L1	ZNF436
			ZFP42	ZNF467
			ZHX2	ZNF503
			ZIC3	ZNF518B
			ZMAT4	ZNF524
			ZMYM5	ZNF555
			ZNF205	ZNF597
			ZNF208	ZNF641
			ZNF219	ZNF703
			ZNF22	ZNF704
			ZNF385B	ZNF75D
			ZNF462	ZNF783
			ZNF48	ACVRL1
			ZNF512	ALG14
			ZNF512B	ANPEP
			ZNF521	ARGFX
			ZNF536	ATP6AP1L
			ZNF589	CLCA1
			ZNF613	CPEB2
			ZNF697	CTSB
			ZNF740	DNAH3
			ZSWIM7	DNAJC15
			AASS	EFNB2
			ABCA7	ELMOD1
			ADD2	EME1
			BBS9	EMP2
			BNC2	EPB41L4A
			CCDC125	ESAM
			CDC42EP1	FAM185A
			CGA	FMR1NB
			COL4A1	FOXR1
			COL4A2	FZD4
			COTL1	GALK2
			CSNK1G2	GPHA2
			DLL3	HAND1
			DMKN	HHEX
			EFNA5	HOXC13
			EGR1	HPGD
			EPHA2	HTRA2
			FBLIM1	KCNRG
			FBXO2	KCTD21
			FGF2	KIF13B
			FHL2	LACTB
			FN1	LYRM1
			GCNT1	MRPL22
			GPC1	NDUFB3
			GPR63	NLRP9
			IGF1R	PACRGL
			ITGA5	PCBD2
			KDM4B	PEX13
			KIAA1522	PI16
			KIRREL	PPTC7
			LIFR	PRICKLE1
			LINGO1	PRSS23
			LRRC45	PSORS1C2
			LTBP1	RAB3A
			MALL	RNFT2
			MAP2K2	SDSL
			MAPKAPK2	SLC12A3
			METRNL	SLK
			MYOZ3	THEG
			NFATC4	TMEM176B
			NOTCH3	TP53INP2
			NUDT11	TSPAN18
			OCIAD2	WWC3
			PALM3	ZNF800
			PCK2
			PCOLCE
			PRKCH
			PTH1R
			PTPRK
			RNF157
			SCARB1
			SDC1
			SEMA6B
			SGCE
			SIPA1L1
			SLC38A2
			SLC7A1
			SLCO4A1
			SORD
			SRC
			SREBF1
			SV2A
			SYT1
			TEAD3
			TTYH1
			VANGL2
			VEGFB
			WDR62
			ZCCHC3
			ZFHX2
			ZNF181

## Sheet: Pig-Pre-VS-PostE-GO&KEGG
Lineage	GO	Genes	GO_P		KEGG	Genes	KEGG_P
Pig PostE-EPI	microtubule-based process	APC/ARHGEF2/AURKB/CCDC39/CCDC8/CENPA/CEP70/DYNC2LI1/GAPDH/GJA1/HAUS1/IFT52/KIF2A/KIF3A/KIFAP3/MID1/NPM1/RANBP1/RCC1/ROPN1L/SAC3D1/SLK/SOD1/SPAST/TACC3/TNKS/TPPP3/TTC26/TTL/TUBB1	0.000486167		Signaling pathways regulating pluripotency of stem cells	AKT3/APC/BMPR1A/DVL3/FGFR1/FZD10/FZD2/HAND1/MYC/MYF5/NODAL/PCGF2/PCGF3/PCGF6/PIK3R2/SKIL/SMAD4/WNT3/WNT3A/WNT8A/	5.92453e-05
	microtubule cytoskeleton organization	APC/ARHGEF2/AURKB/CCDC39/CCDC8/CENPA/CEP70/GAPDH/GJA1/HAUS1/KIF3A/MID1/NPM1/RANBP1/RCC1/SAC3D1/SLK/SPAST/TACC3/TNKS/TPPP3/TTC26/TTL/TUBB1	0.000506475		Hepatocellular carcinoma	AKT3/APC/ARID2/CSNK1A1/DDB2/DVL3/FZD10/FZD2/GADD45G/MGST3/MYC/NQO1/PIK3R2/SMAD4/SMARCC1/TGFA/TGFBR1/WNT3/WNT3A/WNT8A/	0.000611033
	pyrimidine nucleoside triphosphate metabolic process	AK3/CTPS2/DCTPP1/NME2/UCK1	0.00101536		Breast cancer	AKT3/APC/CSNK1A1/DDB2/DVL3/FGF17/FGF8/FGFR1/FZD10/FZD2/GADD45G/HEY1/MYC/NFKB2/PIK3R2/WNT3/WNT3A/WNT8A/	0.00122439
	non-motile cilium assembly	IFT52/KIF3A/TMEM107/TMEM17/TMEM80	0.00149453		Gastric cancer	AKT3/APC/CSNK1A1/DDB2/DVL3/FGF17/FGF8/FZD10/FZD2/GADD45G/JUP/MYC/PIK3R2/SMAD4/TGFBR1/WNT3/WNT3A/WNT8A/	0.00143458
	pyrimidine ribonucleoside triphosphate metabolic process	AK3/CTPS2/NME2/UCK1	0.00286478		Biosynthesis of amino acids	ACO1/ENO1/GAPDH/GOT2/GPT2/MAT2A/NAGS/PFKL/PFKM/PRPS2/SHMT1/	0.00166442
	pyrimidine ribonucleotide metabolic process	AK3/CTPS2/NME2/UCK1	0.00286478		Glycolysis / Gluconeogenesis	ALDH3A1/ALDH3A2/ALDH9A1/ENO1/GAPDH/GPI/HK1/LDHA/PFKL/PFKM/	0.0021913
	pyrimidine ribonucleoside metabolic process	AK3/CTPS2/NME2/UCK1	0.00286478		Purine metabolism	ADK/AK3/AMPD3/ENTPD3/GMPR/GUCY1A2/GUK1/IMPDH1/NME2/NUDT5/PDE4C/PDE4D/PDE5A/PDE6D/PRPS2/RRM2B/	0.00226835
	ribonucleoside metabolic process	ADK/AHCY/AK3/AMPD3/CTPS2/NME2/UCK1	0.00343177		Basal cell carcinoma	APC/DDB2/DVL3/FZD10/FZD2/GADD45G/HHIP/WNT3/WNT3A/WNT8A/	0.00247737
	regulation of microtubule depolymerization	APC/ARHGEF2/MID1/SPAST	0.00426912		Wnt signaling pathway	APC/CSNK1A1/CTNNBIP1/DKK1/DVL3/FZD10/FZD2/LGR4/MYC/NFATC3/PORCN/PRICKLE1/RUVBL1/SMAD4/WNT3/WNT3A/WNT8A/ZNRF3/	0.00260754
	phospholipid metabolic process	ACP6/AGPAT2/CD19/DPEP1/FDFT1/FDPS/LCLAT1/LPGAT1/MPPE1/MVK/PIGL/PIGP/PLA2G12A/PLA2G4A/PLA2G7/SMPD2/SOCS5/SOCS7/TMEM150A	0.00476396		Pyrimidine metabolism	CTPS2/DCTPP1/ENTPD3/NME2/RRM2B/TK1/UCK1/UCK2/UCKL1/	0.00286195
	pyrimidine nucleoside metabolic process	AK3/CTPS2/NME2/UCK1	0.00607347		Ribosome	MRPL11/MRPL12/RPL12/RPL13/RPL21/RPL22L1/RPL32/RPL35/RPL38/RPL3L/RPL5/RPS12/RPS2/RPS21/RPS23/RPS3A/	0.00287282
	spindle organization	AURKB/HAUS1/RANBP1/RCC1/SAC3D1/SPAST/TACC3/TNKS/TUBB1	0.00636565		Carbon metabolism	ACO1/EHHADH/ENO1/GAPDH/GOT2/GPI/GPT2/HK1/PFKL/PFKM/PGP/PRPS2/SHMT1/SUCLG2/	0.00388787
	sterol biosynthetic process	CH25H/DHCR24/EBP/FDFT1/MVK/SOD1	0.00722718		Pyruvate metabolism	ACACA/ACOT12/ACYP1/ALDH3A2/ALDH9A1/GLO1/LDHA/	0.00400005
	cilium assembly	CCDC39/CEP70/DYNC2LI1/IFT52/IQUB/KIF3A/RILPL1/TMEM107/TMEM17/TMEM80/TTC26/TTC39C	0.00788759		Hippo signaling pathway	APC/BMPR1A/DVL3/FZD10/FZD2/MYC/PARD6A/PPP1CA/PPP2R2A/SMAD4/TEAD1/TGFBR1/WNT3/WNT3A/WNT8A/YAP1/YWHAE/	0.00436398
	positive regulation of hormone secretion	CARTPT/FGB/IL1B/PTPN11/SERP1/SMAD4/SRI/TM7SF3	0.00840914		Cellular senescence	AKT3/CCNB3/E2F4/E2F5/FOXO1/GADD45G/MYBL2/MYC/NBN/NFATC3/PIK3R2/PPP1CA/RAD9A/RASSF5/SLC25A5/TGFBR1/TRAF3IP2/	0.00569763
Pig Pre-EPI	carbohydrate metabolic process	B3GNT2/B3GNT3/B3GNT8/B4GALT3/FUCA1/GALM/GLA/GOT1/GPD1L/HK2/IGFBP3/MAN2C1/MIOX/NEU1/PC/PCK2/PDK4/PPP1CB/RGN/SIRT1/SLC3A1/ST6GALNAC1/STAT3	0.000116392		Lysosome	AP1G2/ARSA/ATP6V0B/ATP6V0D1/CTSK/GGA1/GLA/GNPTAB/GNPTG/MCOLN1/NEU1/NPC1/SGSH/SUMF1/TCIRG1/	3.13508e-05
	response to leukemia inhibitory factor	B3GNT2/EED/MSC/MYNN/PCOLCE/SIRT1/SPRY2/SYNGR1	0.000215637		Collecting duct acid secretion	ATP6V0D1/ATP6V1A/ATP6V1C1/ATP6V1E1/ATP6V1F/ATP6V1G3/TCIRG1/	3.43974e-05
	cellular response to leukemia inhibitory factor	B3GNT2/EED/MSC/MYNN/PCOLCE/SIRT1/SPRY2/SYNGR1	0.000215637		Rheumatoid arthritis	ATP6V0B/ATP6V0D1/ATP6V1A/ATP6V1C1/ATP6V1E1/ATP6V1F/ATP6V1G3/CD86/CTSK/ICAM1/TCIRG1/	0.000555378
	regulation of myeloid leukocyte mediated immunity	ARG1/CD84/F2RL1/FCER1G/VAMP8	0.000436254		Kaposi sarcoma-associated herpesvirus infection	BAX/CCR1/CCR4/CD200R1/CD86/FAS/GNG12/ICAM1/IKBKE/ITPR3/JAK2/PTGS2/STAT2/STAT3/TLR3/ZFP36/	0.000953031
	small GTPase mediated signal transduction	AIF1/ARF6/CDC42EP1/F2RL1/MAPKAPK5/PECAM1/RAB14/RAB24/RASSF1/RGL1/RHOQ/RIT1/RND3/SHOC2/SPRY2/STAMBP/TAX1BP3/WASF2	0.000437182		Oxidative phosphorylation	ATP6V0B/ATP6V0D1/ATP6V1A/ATP6V1C1/ATP6V1E1/ATP6V1F/ATP6V1G3/NDUFA9/NDUFB11/NDUFB4/NDUFS1/NDUFV1/TCIRG1/	0.00129759
	Ras protein signal transduction	AIF1/ARF6/CDC42EP1/F2RL1/MAPKAPK5/PECAM1/RAB14/RAB24/RASSF1/RIT1/RND3/SHOC2/SPRY2/STAMBP/TAX1BP3/WASF2	0.000544072		Valine, leucine and isoleucine degradation	ACADSB/ACAT1/ALDH2/BCKDHA/IL4I1/MCCC1/MCCC2/	0.00241762
	leukocyte cell-cell adhesion	AIF1/ARG1/ASS1/CD86/FERMT3/GATA3/GPNMB/ITGA5/MSN/PECAM1/S100A9/SOCS6/TRAF6	0.000740119		Biosynthesis of amino acids	ALDOB/ARG1/ASS1/CBS/CTH/GLUL/GOT1/PC/	0.00443259
	cellular amino acid catabolic process	ACAT1/AMT/ARG1/BCKDHA/GOT1/GSTZ1/IL4I1	0.000757062		Arginine biosynthesis	ARG1/ASS1/GLUL/GOT1/	0.00479389
	cellular carbohydrate metabolic process	B3GNT2/B3GNT3/B3GNT8/GOT1/IGFBP3/MIOX/PCK2/PDK4/PPP1CB/SIRT1/STAT3	0.00102548		Synaptic vesicle cycle	ATP6V0B/ATP6V0D1/ATP6V1A/ATP6V1C1/ATP6V1E1/ATP6V1F/ATP6V1G3/TCIRG1/	0.00730129
	positive regulation of response to biotic stimulus	ARG1/F2RL1/OPTN/TRAF6/TRIM15	0.00104324		Sphingolipid metabolism	ARSA/DEGS2/GLA/NEU1/SGPL1/SGPP2/	0.00775018
	carboxylic acid metabolic process	ACAT1/AMT/ARG1/ASS1/BCKDHA/CTH/ERLIN1/GLUL/GOT1/GPAM/GSTZ1/HK2/IL4I1/NPC1/PC/PCK2/PDK4/PON3/PTGES/PTGS2/RENBP/RGN/SGPL1/SIRT1/SLC7A7/STAT3/VNN1	0.00105155		Human papillomavirus infection	ATM/ATP6V0B/ATP6V0D1/ATP6V1A/ATP6V1C1/ATP6V1E1/ATP6V1F/ATP6V1G3/BAD/BAX/FAS/FN1/IKBKE/ITGA5/PARD6B/PTGS2/STAT2/TBPL1/TCIRG1/TLR3/WNT11/	0.00813815
	regulation of locomotion	AIF1/ARF6/BMPER/CCR1/F2RL1/FERMT3/GATA3/GLUL/GPNMB/IGFBP3/LMO4/MARVELD3/MPP1/MSN/NUS1/OSBPL8/PECAM1/RNASE10/RND3/SIRT1/SPRY2/STAT3/TACSTD2/TRIM15/VPS4B	0.00108314		Necroptosis	AIFM1/BAX/CHMP5/FAS/GLUL/JAK2/PARP2/PLA2G4D/STAT2/STAT3/TLR3/VPS4B/	0.00900059
	protein glycosylation	ALG2/B3GALT6/B3GNT2/B3GNT3/B3GNT8/EXTL1/MAGT1/NPC1/NUS1/ST6GALNAC1/ST6GALNAC2/TMEM59	0.0011051		Tyrosine metabolism	ALDH3B1/GOT1/GSTZ1/IL4I1/TYR/	0.00921138
	macromolecule glycosylation	ALG2/B3GALT6/B3GNT2/B3GNT3/B3GNT8/EXTL1/MAGT1/NPC1/NUS1/ST6GALNAC1/ST6GALNAC2/TMEM59	0.0011051		Complement and coagulation cascades	C4BPA/C4BPA/CD46/CD59/CFD/MASP2/SERPINA1/SERPINB2/	0.00987417
	regulation of response to external stimulus	AIF1/ARG1/CCR1/CD46/CD47/CD59/F2RL1/FCER1G/GATA3/JAK2/MPP1/NFE2L2/OPTN/RHBDD3/S100A9/TEC/TLR3/TRAF6/TRIM15/TYRO3/VAMP8/ZFP36	0.00115974

## Sheet: Monkey-Pre-VS-PostE-GO&KEGG
Lineage	GO	Genes	GO_P		KEGG	Genes	KEGG_P
H&M PostE-EPI	axonogenesis	CELSR3/FYN/NRP1/PIK3CB/SEMA4C/SEMA7A/STK11/TRIO/TRPV2/AGRN/ATP8A2/AUTS2/BCL11B/BCL2/CCKAR/CNTN4/CRABP2/DAB1/DOK1/EFNB3/EGR2/EPHB3/ERBB2/FZD3/GDF7/GLI2/GLI3/LAMA2/LAMB2/LYPLA2/MAP1A/MAP1S/MATN2/MYH10/NEO1/NRXN1/NRXN3/NTRK3/OPHN1/PLXNA3/PLXNB1/PRKCQ/PTCH1/PTPRZ1/RNF165/SEMA3A/SEMA4D/SEMA6D/SHC1/SLITRK2/SLITRK3/SLITRK4/SLITRK5/SYNGAP1/TNFRSF12A/UNC5B/UNC5D/UST/VEGFA/WNT5A/EFNA5/EPHA2/FN1/GPC1/LINGO1…	6.77599e-13		PI3K-Akt signaling pathway	AKT2/ANGPT4/CDK2/CDKN1B/CSF3R/ERBB3/FGFR4/GNB4/GNG12/MDM2/PGF/PIK3CB/STK11/BCL2/COL4A4/CREB5/ERBB2/F2R/FGF20/FGF9/GNB3/GNG11/GNG7/HGF/IRS1/ITGA7/ITGAV/LAMA2/LAMB2/NFKB1/PHLPP1/PIK3AP1/PPP2R2B/THBS2/VEGFA/COL4A1/COL4A2/EFNA5/EPHA2/FGF2/FN1/IGF1R/ITGA5/MAP2K2/PCK2/VEGFB/	1.28363e-06
	axon guidance	CELSR3/FYN/NRP1/PIK3CB/SEMA4C/SEMA7A/TRIO/AGRN/BCL11B/CNTN4/DAB1/DOK1/EFNB3/EGR2/EPHB3/ERBB2/FZD3/GDF7/GLI2/GLI3/LAMA2/LAMB2/LYPLA2/MATN2/MYH10/NEO1/NRXN1/NRXN3/OPHN1/PLXNA3/PLXNB1/PRKCQ/PTCH1/RNF165/SEMA3A/SEMA4D/SEMA6D/SHC1/UNC5B/UNC5D/VEGFA/WNT5A/EFNA5/EPHA2/GPC1/SEMA6B/SRC/VANGL2	6.68109e-12		Relaxin signaling pathway	AKT2/GNB4/GNG12/MAP2K7/PIK3CB/TGFBR2/ADCY5/COL4A4/CREB5/GNB3/GNG11/GNG7/JUN/NFKB1/NOS1/PLCB1/SHC1/VEGFA/COL4A1/COL4A2/MAP2K2/SRC/VEGFB/	3.91999e-06
	neuron projection guidance	CELSR3/FYN/NRP1/PIK3CB/SEMA4C/SEMA7A/TRIO/AGRN/BCL11B/CNTN4/DAB1/DOK1/EFNB3/EGR2/EPHB3/ERBB2/FZD3/GDF7/GLI2/GLI3/LAMA2/LAMB2/LYPLA2/MATN2/MYH10/NEO1/NRXN1/NRXN3/OPHN1/PLXNA3/PLXNB1/PRKCQ/PTCH1/RNF165/SEMA3A/SEMA4D/SEMA6D/SHC1/UNC5B/UNC5D/VEGFA/WNT5A/EFNA5/EPHA2/GPC1/SEMA6B/SRC/VANGL2	7.63991e-12		Focal adhesion	AKT2/CTNNB1/FLNC/FYN/MYL9/PGF/PIK3CB/BCAR1/BCL2/COL4A4/ERBB2/HGF/ITGA7/ITGAV/JUN/LAMA2/LAMB2/PRKCB/PRKCG/SHC1/THBS2/VEGFA/COL4A1/COL4A2/FN1/IGF1R/ITGA5/SRC/VEGFB/	1.45453e-05
	modulation of chemical synaptic transmission	BCR/FYN/GIP/HAP1/PLK2/PPP1R9B/SERPINE2/SYT7/ARC/CA7/CACNA1A/CACNA2D2/CBLN1/CNTN4/CSPG5/DNM1/DRD3/DRD5/EFNB3/EGR2/F2R/GRIA1/GRID2/GRIN2A/GRIN2D/GRM6/GRM7/IQSEC2/JPH3/LAMA2/LRP8/MAP1A/NCDN/NEUROD2/NLGN1/NPTX2/NPY2R/NRXN1/OPHN1/PLCB1/PLCL2/PRKAR1B/PRKCB/PRKCE/PRKCG/RAB3B/RIMS4/SH3GL1/SHANK1/SHANK2/SNCA/SNCAIP/STAR/STX1B/SYN1/SYNGAP1/SYNGR1/NFATC4/SIPA1L1/SRC/SYT1	1.3672e-10		Cholinergic synapse	AKT2/FYN/GNB4/GNG12/PIK3CB/ADCY5/BCL2/CACNA1A/CREB5/GNB3/GNG11/GNG7/ITPR2/KCNJ12/KCNJ2/KCNQ3/PLCB1/PRKCB/PRKCG/SLC5A7/	1.63313e-05
	regulation of trans-synaptic signaling	BCR/FYN/GIP/HAP1/PLK2/PPP1R9B/SERPINE2/SYT7/ARC/CA7/CACNA1A/CACNA2D2/CBLN1/CNTN4/CSPG5/DNM1/DRD3/DRD5/EFNB3/EGR2/F2R/GRIA1/GRID2/GRIN2A/GRIN2D/GRM6/GRM7/IQSEC2/JPH3/LAMA2/LRP8/MAP1A/NCDN/NEUROD2/NLGN1/NPTX2/NPY2R/NRXN1/OPHN1/PLCB1/PLCL2/PRKAR1B/PRKCB/PRKCE/PRKCG/RAB3B/RIMS4/SH3GL1/SHANK1/SHANK2/SNCA/SNCAIP/STAR/STX1B/SYN1/SYNGAP1/SYNGR1/NFATC4/SIPA1L1/SRC/SYT1	1.50226e-10		Ras signaling pathway	AKT2/ANGPT4/FGFR4/GNB4/GNG12/PGF/PIK3CB/RALB/EXOC2/FGF20/FGF9/FOXO4/GNB3/GNG11/GNG7/GRIN2A/HGF/HTR7/NFKB1/PRKCB/PRKCG/RASA4/RASAL1/SHC1/SYNGAP1/VEGFA/EFNA5/EPHA2/FGF2/IGF1R/MAP2K2/VEGFB/	1.67321e-05
	regulation of cell morphogenesis	DAPK3/FYN/NRP1/PDLIM5/RHOV/SEMA4C/SEMA7A/STK11/TRPV2/ARAP1/ARC/BCL11A/CPNE5/CPNE9/CRABP2/CSPG5/DAB1/EFNB3/ENPP2/EPHB3/EPS8/FMNL3/GRIP1/HPN/ITGA7/LRP8/MDK/MYH10/MYH14/NEDD4/NLGN1/NTRK3/OBSL1/PLXNA3/PLXNB1/RASAL1/RHOF/RHOQ/S100A13/SEMA3A/SEMA4D/SEMA6D/SYNGAP1/SYT17/SYT3/TNFRSF12A/UST/VEGFA/WNT5A/ZMYM5/CDC42EP1/EFNA5/FBLIM1/FN1/LINGO1/NFATC4/RNF157/SEMA6B/SIPA1L1/SRC/SYT1	8.5174e-09		Glutamatergic synapse	GNB4/GNG12/ADCY5/CACNA1A/GNB3/GNG11/GNG7/GRIA1/GRIN2A/GRIN2D/GRIN3B/GRM6/GRM7/ITPR2/PLCB1/PRKCB/PRKCG/SHANK1/SHANK2/SLC38A2/	2.14069e-05
	regulation of neuron projection development	FYN/MAP4K4/MDM2/NRP1/PDLIM5/PLK2/RTN4RL2/SEMA4C/SEMA7A/STK11/TRPV2/ARC/ATP8A2/BCL11A/CAMK1D/CPNE5/CPNE9/CRABP2/DAB1/DAB2IP/EFNB3/EPHB3/FKBP1B/FZD1/GPC2/GRID2/GRIP1/HGF/INPP5F/ITM2C/LRP8/MARK1/MDK/MYLIP/NEDD4/NLGN1/NTRK3/OBSL1/PLXNA3/PLXNB1/RASAL1/SEMA3A/SEMA4D/SEMA6D/SHANK1/SHANK2/STX1B/SYNGAP1/SYT17/SYT3/TNFRSF12A/UST/VEGFA/WNT5A/EFNA5/FN1/LINGO1/NFATC4/RNF157/SEMA6B/SIPA1L1/SYT1	1.10857e-08		Regulation of lipolysis in adipocytes	AKT2/PIK3CB/ADCY5/ADRB1/ADRB3/FABP4/IRS1/IRS4/NPR1/NPY/PDE3B/PNPLA2/CGA/	2.39152e-05
	synapse organization	CTNNB1/FYN/LRFN5/NRP1/PDLIM5/AGRN/ARC/CACNA2D2/CBLN1/CTNND2/CTTNBP2/DAB2IP/DLGAP3/DOCK10/EPHB3/ERBB2/F2R/FZD1/GABRB3/GRID2/IL10RA/IL1RAP/LAMB2/LRP8/MYH10/NEDD4/NEUROD2/NLGN1/NRXN1/NTRK3/OPHN1/PLXNB1/SEMA4D/SHANK1/SHANK2/SIX4/SLITRK2/SLITRK3/SLITRK4/SLITRK5/SNCA/SPOCK2/SYN1/SYNGAP1/THBS2/UTRN/WNT5A/ZC4H2/ADD2/COL4A1/EFNA5/IGF1R/NFATC4/SIPA1L1	1.15068e-08		MAPK signaling pathway	AKT2/ANGPT4/CDC25B/DUSP16/ERBB3/FGFR4/FLNC/GNG12/IL1R1/MAP2K7/MAP4K4/PGF/TGFBR2/CACNA1A/CACNA1E/CACNA1H/CACNA2D2/ERBB2/FGF20/FGF9/HGF/IL1RAP/JUN/MAPK8IP3/MAPKAPK3/MKNK2/NFKB1/PRKCB/PRKCG/VEGFA/EFNA5/EPHA2/FGF2/IGF1R/MAP2K2/MAPKAPK2/VEGFB/	3.23431e-05
	positive regulation of neurogenesis	CTNNB1/FYN/HAP1/NRP1/SEMA7A/SERPINE2/STK11/TNFRSF1B/TRPV2/ADRA2C/ATP8A2/BCL2/BMP4/CAMK1D/CPNE5/CPNE9/CRABP2/DAB1/DAB2IP/FGF20/FKBP1B/FZD1/FZD3/GDF7/GLI2/GLI3/GPC2/GRIP1/HGF/HMG20B/LRP8/MDK/NEUROD2/NLGN1/NTRK3/OBSL1/PLXNA3/PLXNB1/PTPRZ1/RASAL1/SEMA3A/SEMA4D/SHANK1/SHANK2/STAR/SYT17/SYT3/TCF3/TNFRSF12A/VEGFA/WNT5A/XRCC2/ZC4H2/EFNA5/FN1/PRKCH/RNF157/SYT1	5.69647e-08		AGE-RAGE signaling pathway in diabetic complications	AKT2/CDKN1B/PIK3CB/TGFBR2/BCL2/COL4A4/JUN/NFKB1/PLCB1/PLCD3/PRKCB/PRKCE/VEGFA/COL4A1/COL4A2/EGR1/FN1/VEGFB/	3.85776e-05
	positive regulation of cell projection organization	CCR7/EPS8L1/FYN/HAP1/NRP1/SEMA7A/STK11/TRPV2/AGRN/AKIRIN1/ARAP1/ATP8A2/AUTS2/CAMK1D/CPNE5/CPNE9/CRABP2/CROCC/DAB2IP/ENPP2/EPS8/FKBP1B/FZD1/GPC2/GRIP1/HGF/LRP8/MDK/NAV3/NLGN1/NTRK3/OBSL1/PLXNA3/PLXNB1/RASAL1/RHOQ/SEMA4D/SHANK1/SHANK2/SYT17/SYT3/TNFRSF12A/VEGFA/WNT5A/CDC42EP1/EFNA5/FN1/RNF157/SRC/SYT1	6.24443e-08		Axon guidance	FYN/MYL9/NRP1/PIK3CB/SEMA4C/SEMA7A/EFNB3/EPHB3/FZD3/GDF7/NEO1/PLXNA3/PLXNB1/PTCH1/SEMA3A/SEMA4D/SEMA6D/TRPC3/UNC5B/UNC5D/WNT5A/EFNA5/EPHA2/NFATC4/SEMA6B/SRC/	5.17836e-05
	regulation of developmental growth	CDKN1B/JARID2/NRP1/SEMA4C/SEMA7A/SH3PXD2B/TGFBR2/TRPV2/ADRB1/AGRN/ATP8A2/BCL11A/BCL2/BMP4/CACNA2D2/CPNE5/CPNE9/CRABP2/DRD3/FGF20/FGF9/HEY2/HLX/MYOZ1/NTRK3/PLCB1/PLXNA3/PTCH1/RASAL1/RBPJ/SEMA3A/SEMA4D/SEMA6D/SIX4/SLC6A3/SYT17/SYT3/TNFRSF12A/VEGFA/WNT5A/EFNA5/FGF2/FN1/RNF157/SEMA6B/SYT1	1.33325e-07		Dopaminergic synapse	AKT2/GNB4/GNG12/ADCY5/CACNA1A/CREB5/DRD3/DRD5/GNAL/GNB3/GNG11/GNG7/GRIA1/GRIN2A/ITPR2/PLCB1/PPP1R1B/PPP2R2B/PRKCB/PRKCG/SLC6A3/	5.43246e-05
	positive regulation of developmental growth	NRP1/SEMA7A/SH3PXD2B/TGFBR2/TRPV2/AGRN/ATP8A2/BCL2/CACNA2D2/CPNE5/CPNE9/CRABP2/FGF9/HEY2/HLX/NTRK3/PLCB1/RASAL1/RBPJ/SEMA4D/SLC6A3/SYT17/SYT3/TNFRSF12A/VEGFA/EFNA5/FGF2/FN1/RNF157/SYT1	2.5754e-07		Proteoglycans in cancer	AKT2/CTNNB1/ERBB3/FLNC/MDM2/PIK3CB/ERBB2/FZD1/FZD3/FZD7/HGF/HSPB2/ITGAV/ITPR2/PRKCB/PRKCG/PTCH1/TIMP3/VEGFA/WNT5A/FGF2/FN1/GPC1/IGF1R/ITGA5/MAP2K2/SDC1/SRC/	6.17047e-05
	developmental growth involved in morphogenesis	CTNNB1/NRP1/SEMA4C/SEMA7A/STK11/TGFBR2/TRPV2/AUTS2/BCL11A/BMP4/CPNE5/CPNE9/CRABP2/LAMB2/NRN1L/NTRK3/PLXNA3/RASAL1/SALL1/SEMA3A/SEMA4D/SEMA6D/SIX4/SPRY1/SYT17/SYT3/TNFRSF12A/VEGFA/WNT5A/EFNA5/FN1/RNF157/SEMA6B/SYT1/VANGL2	2.62331e-07		ECM-receptor interaction	AGRN/CD47/COL4A4/FRAS1/FREM1/ITGA7/ITGAV/LAMA2/LAMB2/THBS2/COL4A1/COL4A2/FN1/ITGA5/SDC1/SV2A/	9.10883e-05
	forebrain development	AKNA/CTNNB1/FYN/GNG12/HAP1/NR2F2/NRP1/RTN4RL2/SEMA7A/ATF5/BCL11B/BCL2A1/BMP4/CCKAR/CHD5/DAB1/DAB2IP/DCLK2/EMX2/EPHB3/FOXP2/GDF7/GLI2/GLI3/INHBA/KCNC2/LRP8/MDK/MYH10/NPY/OPHN1/PHACTR1/PLCB1/PLXNA3/RBPJ/SALL1/SALL3/SCN5A/SEMA3A/SLC2A1/SLC6A3/SLITRK5/TTC21B/WNT5A/NOTCH3/SLC38A2/SRC/WDR62	3.3615e-07		GABAergic synapse	GNB4/GNG12/HAP1/ADCY5/CACNA1A/GABRA3/GABRB3/GNB3/GNG11/GNG7/PRKCB/PRKCG/SLC38A5/SLC6A11/SLC38A2/SRC/	0.000104797
	regulation of synapse structure or activity	FYN/LRFN5/PDLIM5/AGRN/ARC/CBLN1/CTTNBP2/DAB2IP/DNM1/EPHB3/FZD1/GRID2/IL10RA/IL1RAP/LRP8/NEDD4/NEUROD2/NLGN1/NRXN1/NTRK3/SEMA4D/SIX4/SLITRK2/SLITRK3/SLITRK4/SLITRK5/SNCA/STX1B/SYNGAP1/THBS2/WNT5A/EFNA5/NFATC4/SIPA1L1	3.38417e-07		Glycosphingolipid biosynthesis - ganglio series	ST3GAL1/ST3GAL5/ST6GALNAC3/ST6GALNAC4/ST8SIA1/ST8SIA5/	0.000176577
H&M Pre-EPI	positive regulation of cell adhesion	AGR2/C1QBP/ECM2/EPO/FOXA2/GLI3/RASGRP1/RET/TNFSF11/ANXA1/BTLA/CD55/CD6/CD80/CIB1/EMILIN2/FMN1/FYN/HAVCR2/HYAL1/ICOSLG/IL12B/IL1B/IL6/ITGA3/JAK3/JUP/KIF26B/KIFAP3/LEP/LYN/MYADM/NODAL/OLFM4/PIK3R6/PREX1/PTPRJ/RREB1/S100A10/SMAD3/SOCS5/TEK/TFRC/WNT3A/EFNB2/EMP2	3.20664e-06		Amoebiasis	COL4A4/LAMA4/COL4A5/COL4A6/GNA15/IL12B/IL1B/IL1R1/IL1R2/IL6/LAMA1/LAMA3/LAMC1/LAMC2/PIK3CB/	0.000703153
	lymphocyte proliferation	BTK/EPO/RAC2/ANXA1/CD180/CD55/CD6/CD80/CLC/ELF4/FCGR2B/FYN/GNRH1/HAVCR2/HPRT1/ICOSLG/IL12B/IL1B/IL6/INPP5D/JAK3/LEP/LYN/PIK3CG/PRNP/PTPN22/RIPK3/SCGB1A1/SFTPD/TBK1/TFRC/TICAM1/WNT3A/ZNF335	8.98144e-06		Small cell lung cancer	COL4A4/LAMA4/COL4A5/COL4A6/DDB2/GADD45B/GADD45G/ITGA3/LAMA1/LAMA3/LAMC1/LAMC2/PIK3CB/XIAP/	0.000742531
	mononuclear cell proliferation	BTK/EPO/RAC2/ANXA1/CD180/CD55/CD6/CD80/CLC/ELF4/FCGR2B/FYN/GNRH1/HAVCR2/HPRT1/ICOSLG/IL12B/IL1B/IL6/INPP5D/JAK3/LEP/LYN/PIK3CG/PRNP/PTPN22/RIPK3/SCGB1A1/SFTPD/TBK1/TFRC/TICAM1/WNT3A/ZNF335	1.05202e-05		Focal adhesion	COL4A4/ITGA11/LAMA4/MYL10/PPP1CA/RAC2/COL4A5/COL4A6/FLT1/FYN/ITGA3/ITGB7/LAMA1/LAMA3/LAMC1/LAMC2/MYL7/MYL9/PIK3CB/PXN/THBS4/VWF/XIAP/	0.00108603
	leukocyte proliferation	BTK/EPO/RAC2/TNFSF11/ANXA1/CD180/CD55/CD6/CD80/CLC/ELF4/FCGR2B/FYN/GNRH1/HAVCR2/HPRT1/ICOSLG/IL12B/IL1B/IL6/INPP5D/JAK3/LEP/LYN/PIK3CG/PRNP/PTPN22/RIPK3/SCGB1A1/SFTPD/TBK1/TFRC/TICAM1/WNT3A/ZNF335/HHEX	1.06859e-05		ECM-receptor interaction	COL4A4/ITGA11/LAMA4/COL4A5/COL4A6/ITGA3/ITGB7/LAMA1/LAMA3/LAMC1/LAMC2/THBS4/VWF/	0.0015045
	regulation of lymphocyte proliferation	BTK/EPO/RAC2/ANXA1/CD55/CD6/CD80/CLC/FCGR2B/GNRH1/HAVCR2/ICOSLG/IL12B/IL1B/IL6/INPP5D/JAK3/LEP/LYN/PRNP/PTPN22/RIPK3/SCGB1A1/SFTPD/TFRC/TICAM1/WNT3A/ZNF335	1.38381e-05		NF-kappa B signaling pathway	BTK/LBP/TNFSF11/EDA2R/ERC1/GADD45B/IL1B/IL1R1/IRAK4/LTBR/LYN/TICAM1/TNFRSF1A/XIAP/	0.00206694
	regulation of mononuclear cell proliferation	BTK/EPO/RAC2/ANXA1/CD55/CD6/CD80/CLC/FCGR2B/GNRH1/HAVCR2/ICOSLG/IL12B/IL1B/IL6/INPP5D/JAK3/LEP/LYN/PRNP/PTPN22/RIPK3/SCGB1A1/SFTPD/TFRC/TICAM1/WNT3A/ZNF335	1.51472e-05
	regulation of leukocyte proliferation	BTK/EPO/RAC2/ANXA1/CD55/CD6/CD80/CLC/FCGR2B/GNRH1/HAVCR2/ICOSLG/IL12B/IL1B/IL6/INPP5D/JAK3/LEP/LYN/PRNP/PTPN22/RIPK3/SCGB1A1/SFTPD/TFRC/TICAM1/WNT3A/ZNF335/HHEX	1.74812e-05
	T cell activation	CLEC4A/CLEC4D/DLL4/EPO/GLI3/GPR18/LAG3/RAC2/RASGRP1/TNFSF11/ANXA1/ATG5/BCL3/BTLA/CD55/CD6/CD80/CHD7/CLC/CLEC7A/ELF4/FCGR2B/FYN/GNRH1/HAVCR2/ICOSLG/IL12B/IL1B/IL6/JAK3/LEP/LYN/MICB/PIK3CG/PIK3R6/PREX1/PRNP/PTPN22/RIPK3/SCGB1A1/SFTPD/SMAD3/SOCS5/TFRC/TREML2/ZC3H12A/EFNB2/KIF13B	2.7843e-05
	substrate adhesion-dependent cell spreading	C1QBP/CIB1/CORO1C/FER/FERMT2/ITGB7/LAMC1/LAMC2/MYADM/OLFM4/PREX1/PXN/RAB1A/RREB1/S100A10/TEK/FZD4	3.5396e-05
	negative regulation of cytokine production	BTK/C1QBP/CLEC4A/GPR18/KLF2/LAG3/LBP/LTF/NLRC5/AKAP8/ANXA1/BCL3/DICER1/FCGR2B/GAS6/HAVCR2/HOMER2/IL12B/IL1R2/IL6/INPP5D/JAK3/NMI/PRNP/PTPN22/RNF125/RNF135/RPS6KA5/SCGB1A1/SFTPD/SOCS5/SRGN/TBK1/ZC3H12A	5.26873e-05
	protein homooligomerization	ALAD/CRBN/ITLN1/KCNG1/KCNS3/LY6G5B/PCBD1/TNFSF11/ALDH9A1/ALOX5AP/AQP10/ATG16L1/CBR4/COLEC12/GSDMD/HPRT1/KCTD5/KCTD6/LETM1/LY6G6C/OLFM4/OSBPL2/P2RX6/PEX5/PRF1/PRNP/RIPK3/SCARA5/SHMT1/SLC1A1/SPAG9/STOM/TP63/VWF/HTRA2/KCNRG/KCTD21/PCBD2	7.16721e-05
	regulation of T-helper 1 type immune response	ANXA1/CD80/HAVCR2/IL12B/IL1B/IL1R1/JAK3/SOCS5	7.79571e-05
	innervation	NPTX1/RET/RNF165/CHD7/FBXO45/GABRB2/POU4F1/SULF2	7.79571e-05
	cell-substrate adhesion	AGR2/C1QBP/ECM2/ITGA11/LIMCH1/RAC2/ACER2/CIB1/COL17A1/CORO1C/DLC1/EMILIN2/FER/FERMT2/FMN1/GAS6/ITGA3/ITGB7/JUP/LAMC1/LAMC2/MYADM/NID2/OLFM4/PIK3CB/PREX1/PTPRJ/PXN/RAB1A/RREB1/S100A10/SMAD3/TEK/VWF/ACVRL1/EMP2/FZD4/SLK	8.58605e-05
	cell-substrate junction assembly	LIMCH1/COL17A1/CORO1C/DLC1/FERMT2/FMN1/LAMA3/LAMC1/LAMC2/PTPRJ/S100A10/SMAD3/TEK/TNS1/ACVRL1/SLK	8.66703e-05

## Sheet: PostE-VS-PostL
Pig-EPI			Human&Monkey-EPI
Up	Down		Up	Down
AACS	ABCD2		ABCC9	A2M
ABHD12	ACTC1		ABHD12B	ACADS
ABHD4	AGMAT		ABHD14B	ACPP
ACPP	AGPAT3		ACBD6	ACTN2
ACTR3B	ANXA1		ACHE	ADA
ACVR2A	ANXA4		ACOT13	ADAMTS15
ADAM9	APBB1IP		ACOT9	ADAMTSL2
ADO	APOA2		ACYP2	AHSA2
AGTR1	APOBEC2		ADAMTS7	AK5
AIG1	APOC3		AEBP1	AMOTL2
AKTIP	AQP11		AGA	ANGPTL2
ALOX5AP	CBLN1		AHNAK2	ANKRD34A
AMDHD1	CBR3		AMZ2	ANKRD52
AMMECR1	CCL25		ANGPT4	ANKRD55
AMOTL2	CD69		ANGPTL4	ANO1
AMPH	CDT1		ANKRD33B	ANP32B
ANGPT1	CRYAB		ANKRD35	AOC2
ANKRA2	DPPA4		ANXA1	APLNR
ANKRD27	DPYSL3		APOA2	APOA4
ANKRD37	ELAVL3		APOB	ARAP1
APMAP	EMP3		APOBEC2	ARGFX
APOOL	EPB41L4A		AQP11	ARL11
ARHGDIB	ETS1		ARG1	ARX
ARL5A	FCRLB		ARHGAP18	ASPRV1
ARRB2	FGF8		ARMC4	ATP12A
ARRDC4	FILIP1L		ARSE	BAIAP2L1
ASRGL1	FOLR1		ASS1	BCL3
ASTN1	FZD10		ATP2A3	BCOR
ATF3	GATA4		ATP6V0E2	BFSP2
AVP	GATA6		ATP8A2	BRF1
B3GNT5	GDF3		AXL	C1QB
BAALC	GFRA2		B3GALNT1	CA12
BATF3	GHSR		BAIAP2L2	CA6
BBS9	GPD1L		BCAS4	CA8
BCAS3	GTSF1		BCL6	CACNA2D2
BMF	HOXD1		BDH2	CACNB3
BMPER	HSPA6		BEX1	CAPN2
BSDC1	KCNJ8		BID	CCDC120
CA14	KLHDC4		BIK	CCDC149
CA8	KLHL6		BLNK	CCNYL1
CACNB4	METTL12		BLVRA	CD160
CADM1	MGMT		BPHL	CD248
CADM3	MX1		BSN	CD48
CALCOCO1	MYL7		BTN2A2	CDC25A
CD83	NIPAL1		CATSPERG	CDC25B
CDH7	NPPA		CCDC113	CDX1
CEP72	PAQR9		CCDC141	CENPB
CFL1	PGP		CCDC144A	CENPV
CHAC1	PPIF		CCDC82	CISD3
CHN1	PPM1K		CCL2	CLDN4
CHRD	RDH5		CCR10	CLEC12A
CITED1	SDS		CCR7	CLEC16A
CITED2	SIRT5		CD70	CLEC7A
CLCN7	SLC25A4		CD96	CLIP4
CLEC19A	SLC6A8		CDCA7L	CLMN
CNIH2	SPACA1		CDH5	CNKSR1
CNTFR	SST		CDKN2C	CNTNAP2
CPNE4	STK35		CECR1	COL5A1
CPSF7	SYCP3		CELA1	COL5A2
CRIP3	SYT10		CER1	COLEC10
CRKL	T		CERCAM	CREB3L1
CSF3R	TAGLN		CGA	CRTC2
CTSF	TDRKH		CHGB	CRYGB
CXCL12	TMEM88		CHRM3	CSK
DACH2	TNIP3		CHST3	CSNK1G2
DAG1	TRIM34		CLDN1	CTDP1
DDAH2	UBE2J2		CLDND2	CTDSPL
DDB2	UPP1		CLU	CTSF
DDR1	VGLL1		CMAS	CUL4A
DECR1	WNT5A		CNN1	DAGLA
DIRC2	WNT8A		COG8	DCAF15
DLX1	ZC3HAV1		COL21A1	DEFB123
DLX5			COQ3	DET1
DPYSL2			COTL1	DGKZ
DPYSL5			CP	DMBX1
DYNLRB2			CPAMD8	DNASE1L3
DYRK1B			CPN1	DNM2
EFNA1			CRABP1	DPRX
EID1			CRABP2	DTWD2
EIF4EBP1			CRELD2	DYNLL2
EMP2			CRIP2	E2F2
EPOR			CRISPLD1	EEF2K
EPS8			CRLF1	EFHD2
ERBB3			CSF2RB	EFS
FAM167A			CSGALNACT1	EIF4ENIF1
FAM3C			CXCL16	EML3
FAM53C			DALRD3	EPB41L1
FAM57B			DCAKD	EPHA10
FAM84B			DEGS2	EPHB1
FBXL20			DIRAS1	ERGIC1
FBXO17			DLK1	ESPNL
FBXO25			DLL1	ESRRB
FBXW8			DMC1	F2
FGF21			DMD	FAM110A
FGFR2			DMKN	FAM120C
FLT1			DNAH11	FAM124A
FSCN1			DPEP2	FAM160A2
FST			DPEP3	FAM171A1
FUCA1			DYNC2LI1	FAM78B
FUT1			EAF2	FAM83H
FXYD3			ECEL1	FOXD3
GALNT12			ECH1	GAS6
GDF9			ECHDC3	GAST
GDPD3			EDA2R	GDPD2
GKAP1			EEPD1	GHDC
GMFB			EFEMP1	GIPC1
GNG12			EIF2AK2	GIPC2
GPC6			ELOVL4	GLIS2
GPR19			EMP3	GPR153
GPR63			ENDOD1	GPR176
GPR75			EPAS1	GREM2
GPRC5B			EPB41L3	GRK5
GPT2			EPM2AIP1	HAND1
GRB10			EPN2	HDAC5
GRB7			ERCC1	HDGF
GRHL2			ESAM	HES6
GRIK1			ESRRG	HOMER3
GRTP1			ETFDH	HOXD13
GSTM1			EVX1	IGF1R
GULP1			FABP4	IGF2R
HACE1			FAM111A	IL13RA1
HCST			FAM114A1	IL34
HDAC8			FAM129A	IL4R
HES6			FAM149A	IL6R
HNRNPA0			FAM20C	INO80B
HPSE			FAM43A	ITPK1
HSD17B1			FAM49A	KCNC4
HSD17B8			FANCF	KCNE4
HSDL1			FAR2	KCNG3
HSPB11			FBLIM1	KCTD10
IFNAR2			FBN3	KIAA0513
IGFBP2			FBXL5	KIF18B
IGSF9			FBXO16	LETM1
IKZF2			FBXO2	LGR6
INSR			FBXO48	LLGL2
IPMK			FCER1G	LOXL2
IPP			FDPS	LRCH1
IRS4			FDX1	LRFN1
ISOC1			FGF17	LRIG3
ITGAV			FGFRL1	LRP2
KCNK2			FIG4	LRP4
KCNMB4			FN1	LRRK1
KDELR3			FSIP1	LSR
KIAA0319L			FSTL3	LZTS1
KIAA0895L			FZD7	MAGI3
KIF12			GABRD	MANSC1
KIF3C			GAD2	MAP4K1
KLHL26			GAL3ST3	MAPK8IP3
KLK8			GAL3ST4	MED12
LAMB2			GALK2	MED15
LCN2			GALNT2	MEI1
LDOC1L			GAMT	MFSD5
LFNG			GBP1	MICAL1
LIPI			GDAP1	MSLN
LMO4			GDAP2	MYB
LRP10			GFPT2	MYBBP1A
LRRC41			GJB7	MYLPF
LRRC46			GNG11	MYO1G
LRRFIP1			GOLGA1	MYO5B
LTBP1			GPR143	MYO9B
LTBR			GPR155	NBEA
MALT1			GPRIN2	NDST2
MANSC1			GREB1	NFE2L3
MAP2K1			HACL1	NLRP9
MIDN			HAS2	NODAL
MKX			HAS3	NR2F2
MMD			HBEGF	NRG1
MMP14			HDAC11	NTRK3
MSRA			HEY1	ORMDL3
MTHFD2			HFM1	OTUD1
MYCBPAP			HINT2	PALLD
NAT14			HMGCS2	PARD3B
NCAN			HNMT	PDE3B
NFE2L1			HPX	PEX5
NFE2L2			HRASLS	PGC
NLGN3			HRH3	PHACTR1
NNAT			HSD11B2	PHF21A
NQO2			HSPB2	PHLPP2
NRG4			HSPB8	PHRF1
NSG1			HSPB9	PITPNC1
NTF3			HTR2C	PITX2
NTRK2			HTR3A	PKD1L2
NUAK2			HTRA4	PLA2G4F
NXNL2			ICAM3	PLEKHA7
NXPH2			IDH2	PLEKHG3
OCLN			IDS	PLEKHO2
OPLAH			IFRD2	PLXND1
OSBPL11			IFT20	PNMA2
OXR1			IFT57	POMC
PAPOLG			IGDCC3	POPDC2
PARD6G			IGLON5	POSTN
PARP11			IGSF5	PPAN
PAX8			IKZF3	PPARGC1A
PBLD			INHA	PPP1R3F
PCDH18			INMT	PPP1R9B
PCGF6			IQCD	PRF1
PCP4			ITM2B	PRICKLE1
PCTP			JAKMIP2	PRR22
PCYOX1L			JRKL	PTPRU
PDCD4			KBTBD7	PYGB
PDK1			KCNH5	RCC1
PHGDH			KCNN4	REXO1
PI4K2A			KCP	RIN2
PKN3			KHK	RIN3
PLXDC2			KIF21B	RIPK4
PON2			KIFAP3	RRAD
PPIC			KLB	RRAS
PPP1R10			KLHDC10	RTP3
PPP2R5B			KLHL23	RUNX1
PRAP1			KLHL32	RYR2
PSKH1			KRT23	S100A13
PTCD1			KYNU	SBNO2
RAB25			LAMA2	SDCCAG3
RAB31			LAYN	SEMA4C
RAB33B			LBX2	SEMA4D
RAB39B			LCA5L	SETD1A
RAB4A			LECT1	SH2D4B
RALGPS1			LEP	SHB
RASGRP1			LGALS2	SHC3
REEP3			LGI1	SHF
RHBDD3			LHB	SIPA1
RHBDL2			LNX1	SLC25A42
RNF128			LPAR3	SLC28A3
RNF26			LPP	SLC2A3
RNF44			LRP3	SLC7A4
RP2			LRP5	SLC8A1
RPS6KA2			LUZP4	SLC8A3
RPS6KA5			MAMDC2	SLC9A3R2
SAMD3			MAN1A2	SLCO1B3
SATB1			MCF2L2	SLCO1C1
SEMA4F			MFAP5	SLITRK2
SEMA6A			MGAT4A	SLPI
SERINC1			MGAT4C	SMG5
SERPINE2			MGMT	SP5
SETD3			MGST1	SPNS2
SETD7			MINA	SPTB
SFI1			MKRN3	SRCAP
SLC2A3			MLXIPL	ST14
SLC30A2			MMP25	STK11
SLC35A1			MOSPD2	STS
SLC35B2			MYLIP	SUSD5
SLC35C2			NAP1L3	SYPL2
SLC35F5			NCF4	SYTL4
SLC38A2			NEB	TAF4B
SLC44A5			NEBL	TCF19
SLC6A9			NES	TCF20
SLC7A1			NIPSNAP3A	TDRD7
SLC7A11			NKAIN4	TET2
SMG5			NLGN4X	TFCP2L1
SPPL2A			NLRX1	TGFB3
SPRY4			NMNAT3	TINAGL1
SRC			NPFF	TMEM102
SSH1			NPFFR2	TMEM132C
ST6GAL1			NPHP1	TMEM164
ST6GALNAC3			NPL	TMEM45B
STRA6			NPTX2	TMPRSS13
STX2			NPY	TMTC4
SUFU			NQO1	TMUB1
SULT2B1			NSMCE1	TNK2
SYNPR			NUCB2	TOX2
SYVN1			NUDT7	TRIM28
TAC3			OPHN1	TRPV3
TAPBP			ORAI2	TSHZ1
TBC1D22B			OSBPL1A	TUSC1
TBCK			OTUB2	TWIST1
TESK2			PAGE4	U2AF2
TFAP2C			PALM	UACA
THAP6			PCBD1	URB1
TIMD4			PCDH15	USP18
TMEM154			PCDH8	VAV2
TMEM17			PDE2A	VPS37C
TMEM25			PDE4C	VSIG4
TMEM38A			PDGFRL	VWF
TMEM5			PDIA3	WDR4
TMEM86A			PEX10	WDR6
TNFRSF17			PHOSPHO1	WDR76
TP53INP1			PHYHIPL	WHSC1
TRAF6			PLA2R1	WTIP
TRAM1			PLAU	ZBTB17
TRIB3			PLAUR	ZCCHC2
TRPM6			PLEKHG4	ZMIZ1
TSC22D3			PMAIP1	ZNF503
TSEN34			PNMT	ZNF516
TSPAN14			PNPLA4	ZNF641
UNC93B1			POU2F3	AACS
USP10			PPIB	ABHD12
USP22			PPL	ACAD8
VANGL2			PPP1CA	ACSL1
VPS39			PPP1R1B	ADAM2
WEE1			PPP1R1C	ADAMTSL3
XYLB			PPP2R2B	ADAT1
YPEL3			PRKAA2	AIPL1
YPEL5			PRR9	ANG
ZBTB2			PRSS21	ANKRD13B
ZBTB5			PTCH2	ANXA3
ZMYND11			PTGER3	ANXA5
ZMYND8			PTGIS	AP1S1
ZNF319			PTGR2	ARHGAP23
ZNF662			PTPRN	ARID5A
ZNF740			PYCARD	ARRDC2
ZNF75D			QRFPR	ATCAY
ZSWIM7			RAB3A	ATF3
			RABGAP1L	ATRN
			RASAL1	B3GNT4
			RASL11B	BAIAP2L2
			RBP1	BCL2A1
			RBP4	BCL9L
			RECK	BDH1
			RENBP	BEND7
			RFTN1	CABYR
			RHBDL1	CACNA1H
			RHBDL3	CASP3
			RHOD	CASP7
			RIMS3	CAV2
			RLBP1	CBX7
			RNF141	CBY1
			RNF165	CCDC17
			S100A14	CCDC78
			S100A9	CCDC93
			SALL2	CCL20
			SCIN	CCNB3
			SCN3A	CCND1
			SCNN1B	CD151
			SEC11C	CD70
			SEC14L5	CDC42EP1
			SEC22A	CEND1
			SERPINB7	CGN
			SERPING1	CHRM5
			SETDB2	CHST1
			SH3BGRL	CHST8
			SH3BP5	CIB1
			SIT1	CKB
			SLC12A8	CLUL1
			SLC16A12	CMBL
			SLC25A4	CNNM4
			SLC27A6	COL12A1
			SLC38A3	COL22A1
			SLC43A1	CPEB2
			SLC5A9	CRIP2
			SLC7A3	CRLF1
			SLFN13	CTNNA3
			SNX29	CYGB
			SORBS2	DBNDD1
			SOX10	DDX4
			SOX21	DEGS2
			SPAG16	DENND1C
			SPATA20	DHODH
			SPDYC	DLL3
			SPEG	DMRTB1
			SPIB	DNAJB6
			SPIRE2	DNASE2
			SPON2	DNMT3L
			SPRY1	DOK1
			SRD5A1	DPF1
			ST6GALNAC4	DPPA3
			ST8SIA6	DPPA5
			STAP2	DPYSL5
			STK33	E2F1
			STMN3	EDIL3
			SUPT3H	EGLN2
			SVOPL	EGR2
			SYDE1	ELK4
			SYN3	EPHB6
			SYNGR1	EPO
			SYT13	ERAP2
			TAGLN	ERAS
			TBC1D19	ESAM
			TBX1	ETV4
			TCEAL3	ETV7
			TCEAL4	EXOC8
			TCL1B	FA2H
			TCN2	FABP5
			TDRD5	FAM101B
			TEX14	FAM129C
			TEX9	FAM151B
			TFPI	FAM57B
			TGFB1I1	FBLN1
			THY1	FBXL3
			TIFA	FDXR
			TLE2	FOXR1
			TLR2	FXYD5
			TMEM184A	GAD2
			TMEM45A	GAL3ST4
			TMEM50B	GAS2L1
			TMEM8B	GBX2
			TNFRSF1B	GDPD1
			TNNI3	GK5
			TNNT1	GLB1L3
			TPM2	GOLGA3
			TRAPPC6A	GPLD1
			TREML2	GPR162
			TRIM23	HAPLN3
			TRIM9	HIPK3
			TRPV2	HK1
			TSHZ2	HS1BP3
			TTC39B	HS3ST4
			TTR	HSPA4L
			UNC13A	ICOSLG
			UPK1A	IDO2
			USP44	IER2
			VGLL3	IGFBP6
			VTN	IL10RA
			WDFY2	IL18
			WDR35	IL1RAP
			WFDC2	INPP1
			WIPI1	IRAK3
			WNT10B	IRF7
			ZCCHC24	IRF9
			ZCWPW1	IRX4
			ZDHHC19	ISG15
			ZFP36	ISOC2
			ZNF22	ITPR3
			ZNF404	KCNA7
			ZNF446	KCNJ11
			ZNF501	KCTD8
			ZNF613	KDM4C
			ZNF79	KDR
			ZXDB	KLF1
			ABCB6	KLF5
			ABCC2	KLHL22
			ADAMTS12	KLK13
			ADAMTS18	KREMEN2
			ADAMTS19	KRT7
			AFAP1	LAMA2
			AJAP1	LAMA4
			ALOX15B	LANCL3
			AMOT	LCLAT1
			ANO1	LFNG
			ANXA4	LGI4
			ARHGAP30	LHX6
			ARHGEF19	LILRB3
			ARID1B	LIMK2
			ARMC7	LIX1L
			ARMCX6	LOXL3
			ASAP2	LRRC45
			ATAD2B	LRRC56
			ATP10D	LRRIQ1
			ATP2C2	LUZP4
			ATP6V0A4	LYL1
			AVPR1A	MAEL
			AZI2	MAK16
			B3GALT1	MALL
			BACE2	MAPK11
			BCL9	MC5R
			BHLHE41	MCHR1
			BMP4	ME1
			C1QTNF9	MFSD6
			CA10	MGAT4A
			CA12	MICB
			CACHD1	MID1
			CACNA1A	MID2
			CACNA1D	MMP9
			CACNA2D1	MOGAT1
			CACNA2D4	MOV10
			CAMK2N1	MPP4
			CAMTA1	MRS2
			CBLB	MYO18A
			CBLC	MYO1A
			CBLN1	NAT14
			CC2D2A	NELL2
			CCDC138	NFATC4
			CCDC39	NLRP12
			CCNI	NLRP2
			CD40	NNAT
			CD74	NPPB
			CD93	NSG1
			CDC40	NTSR2
			CDH18	NXNL2
			CDH2	OAT
			CDH6	OGFR
			CDKN3	OOEP
			CENPQ	ORAOV1
			CEP135	OSBPL10
			CEP290	OVOL1
			CHD7	PAGE2B
			CHP2	PALM3
			CHPT1	PARD6A
			CHRNA2	PARD6G
			CLYBL	PARP12
			CNRIP1	PCDH8
			COL17A1	PCSK7
			COL27A1	PDAP1
			COL4A1	PDE3A
			COL4A2	PDE4C
			COL4A6	PECAM1
			COL5A1	PHLDA3
			COL6A3	PIK3AP1
			CPNE2	PIWIL2
			CPNE5	PLA2G16
			CPXM1	PLAUR
			CPZ	PLEK
			CREB3L1	PLEKHA2
			CRY2	PLK3
			CSN1S1	PLP2
			CST3	POLR3GL
			CTNND2	PPM1E
			CYTL1	PRDM14
			CYYR1	PRR19
			DAGLA	PRX
			DAPK1	PSME4
			DCLK3	PTGR1
			DCTD	PTPRB
			DDC	PYGL
			DDHD1	RAB11FIP5
			DDX19B	RAB20
			DENND5B	RASGRP2
			DHCR24	RBBP8
			DHDH	RERG
			DICER1	RILP
			DKK4	RNASE9
			DLG3	RRP9
			DLX6	RTN4RL2
			DNAH5	SAMHD1
			DOCK5	SCN1B
			DOPEY2	SDF2L1
			DSE	SDPR
			DSG3	SERPINB12
			DSN1	SERPINB3
			DUSP22	SERPINB4
			EBP	SERTAD1
			ECT2L	SFRP2
			EEF2K	SH3TC1
			EFHD2	SHANK1
			EFNA5	SIT1
			EFS	SLC10A4
			EGFLAM	SLC16A11
			EGFR	SLC23A2
			ELF4	SLC26A8
			ELOVL2	SLC3A1
			EOMES	SLC41A2
			EPHX2	SLC4A11
			ERP27	SLC5A8
			ETS2	SLC6A3
			EXOC6	SLC7A11
			EXTL2	SLCO4A1
			F2R	SOHLH2
			FADS2	SOX21
			FAM127A	SPRY2
			FAM131C	SSBP4
			FAM155A	ST8SIA1
			FAM159A	ST8SIA5
			FAM159B	STOML3
			FAM72A	SYT2
			FAM81A	SYTL1
			FARP1	TBC1D30
			FAT1	TBKBP1
			FAT3	TCL1B
			FBP1	TIMP4
			FDFT1	TLE2
			FGD3	TLE6
			FHL2	TMEM155
			FIGF	TMEM163
			FIGN	TMEM59L
			FKBP7	TMEM86A
			FOS	TNFAIP3
			FOXA2	TNFAIP8L1
			FREM1	TRIM60
			GABRA1	TTC39B
			GCA	TUBB2A
			GCNT1	TUBB6
			GDF11	TYROBP
			GDPD2	ULBP1
			GEN1	VEGFB
			GHDC	VIP
			GJC1	YBX2
			GLI3	ZAR1
			GLIS1	ZAR1L
			GNGT2	ZHX2
			GPR161	ZNF18
			GPR176	ZNF208
			GPR26	ZNF276
			GPR85	ZNF674
			GPRASP1	ZNF792
			GREM2	ZYG11B
			GRHL3	DDIT4L
			GRIA1	GLDC
			GRIP2	NAT8L
			GUCY1A2	TMC8
			H6PD
			HAND1
			HDAC9
			HECTD2
			HEG1
			HEPH
			HIPK2
			HMGA2
			HORMAD2
			HSF2
			HSPA12A
			HTRA1
			ID2
			IFI27L2
			IL13RA1
			INSIG1
			IQCB1
			ITGB5
			ITPKC
			ITPRIPL2
			JPH1
			KANK4
			KCTD1
			KCTD20
			KDELC2
			KDM5A
			KIAA0895
			KIAA1549
			KIAA1958
			KLHL13
			KLHL15
			KLHL5
			KLHL8
			LAMB1
			LCORL
			LDLRAD2
			LHPP
			LIG3
			LINGO1
			LIPG
			LOXL1
			LPCAT2
			LPIN2
			LRCH2
			LRFN1
			LRFN5
			LRP2
			LRRCC1
			LRRTM2
			LSAMP
			LYG2
			LYN
			LYRM5
			LYSMD4
			LZTR1
			MAGI1
			MAP4K4
			MAST4
			MBNL2
			MBNL3
			MCTP2
			MDFIC
			MED12
			MEX3A
			MIA
			MIXL1
			MPO
			MSI1
			MSI2
			MTA1
			MURC
			MXI1
			MYL9
			MYO1E
			MYO5B
			NBEA
			NEURL2
			NEXN
			NFATC2
			NID2
			NIN
			NKRF
			NR1H3
			NR2F2
			NR6A1
			NRP1
			NTN4
			NTN5
			NUAK1
			OFD1
			OGN
			OTX2
			PABPC4L
			PAFAH2
			PALLD
			PAMR1
			PAPPA
			PDE10A
			PDE9A
			PDGFRA
			PDZD2
			PEG10
			PELI2
			PGAP1
			PHF14
			PHLDB2
			PIGL
			PIGM
			PITX2
			PKNOX2
			PLA2G3
			PLAC8
			PLCL2
			PLEKHA5
			PLEKHG1
			PLXDC1
			PLXNC1
			POLD4
			POLH
			POSTN
			PPFIBP1
			PPP1R12B
			PPP2R3A
			PRDM5
			PRELP
			PRICKLE1
			PRKCA
			PRKCH
			PRSS23
			PTAFR
			PTCH1
			PTGER2
			PTGFRN
			PTPRT
			PUS7
			QPRT
			RAB32
			RAB3C
			RABEP1
			RAC2
			RASGEF1B
			RCAN3
			REV3L
			RHOB
			RIMS1
			RMI1
			RNF169
			RNF175
			RNGTT
			RPS6KA3
			RSPO3
			RTN1
			RTN4R
			RYR2
			SASH1
			SAT1
			SBK1
			SCARA3
			SEMA3A
			SEMA3E
			SEMA3F
			SEMA5A
			SEMA5B
			SEMA6D
			SERAC1
			SETBP1
			SFRP1
			SGPP1
			SHANK2
			SHB
			SHPRH
			SKA1
			SLC16A9
			SLC25A16
			SLC26A11
			SLC29A3
			SLC38A5
			SLC40A1
			SLC43A3
			SLC4A7
			SLC6A1
			SLC6A6
			SLC9A9
			SLITRK4
			SMPDL3B
			SNX24
			SOS2
			SOX4
			SPATS2L
			SPIN3
			SPOCK1
			SPSB4
			SPTBN2
			SQLE
			STARD5
			STK32B
			STOX2
			STX6
			SYBU
			SYTL5
			TACR3
			TBL1X
			TBX20
			TCERG1L
			TEK
			TET2
			TGFBI
			TGM2
			THSD4
			TIMP3
			TMEM168
			TMPRSS13
			TMTC1
			TMX3
			TNS1
			TOM1L1
			TOX
			TRIM29
			TRPA1
			TRPS1
			TSHB
			TSHZ3
			TSKU
			TSPAN11
			TSPAN7
			TSPYL4
			TTBK2
			TTC21A
			TTC22
			TULP4
			UBE2R2
			UCMA
			UNC13D
			UPK2
			VANGL1
			VASH2
			VIM
			VSTM2A
			VTCN1
			WDYHV1
			WSCD2
			WWC3
			XKR8
			ZCCHC3
			ZDHHC13
			ZDHHC14
			ZDHHC15
			ZIC2
			ZNF169
			ZNF311
			ZNF362
			ZNF436
			ZNF449
			ZNF518B
			ZNF597
			ZNF608
			ZNF672
			ZSWIM5
			AP1S2
			ARRDC3
			ASB2
			BNIP3L
			COMT
			DFNA5
			DTX1
			EGFL6
			FAM65B
			GPX7
			HARBI1
			HHEX
			HIF3A
			ITIH5
			ITM2A
			LGR5
			NHLRC3
			NOSTRIN
			PCSK9
			PGAP3
			RASL10B
			SCG5
			SLC22A17
			TMEM132B
			TMEM200A
			TXNDC16
			ZC3H6
			ZNF423

## Sheet: Pig-PostE-VS-PostL-GO&KEGG
Lineage	GO	Genes	GO_P		KEGG	Genes	KEGG_P
Pig PostL-EPI	enzyme linked receptor protein signaling pathway	ADAM9/ANGPT1/BMPER/CITED1/CRKL/DDR1/DLX1/EFNA1/EIF4EBP1/FGF21/FGFR2/GDF9/GKAP1/GRB10/IGFBP2/NTF3/PDCD4	7.8727e-06		PI3K-Akt signaling pathway	ANGPT1/CSF3R/EFNA1/EIF4EBP1/EPOR/ERBB3/FGF21/FGFR2/FLT1/GNG12/IFNAR2/INSR/ITGAV/LAMB2/MAP2K1/NTF3/NTRK2/PKN3/PPP2R5B/	1.94059e-06
	MAPK cascade	ADAM9/BMPER/CRKL/FGF21/FGFR2/GDF9/ITGAV/LTBR/RASGRP1/RHBDD3/SPRY4/TRAF6/ZMYND11	0.000315293		MAPK signaling pathway	ANGPT1/ARRB2/CACNB4/CRKL/EFNA1/ERBB3/FGF21/FGFR2/FLT1/GNG12/INSR/MAP2K1/NTF3/NTRK2/RASGRP1/RPS6KA2/TRAF6/	3.63274e-06
	cell morphogenesis	ANKRD27/CFL1/CRKL/DDR1/DPYSL2/DPYSL5/EFNA1/FGFR2/ITGAV/NTF3/RAB25/RP2/SEMA4F/SEMA6A	0.00032959		Axon guidance	CFL1/CXCL12/DPYSL2/DPYSL5/EFNA1/PARD6G/PDK1/SEMA4F/SEMA6A/SRC/SSH1/	0.000181926
	transmembrane receptor protein tyrosine kinase signaling pathway	ANGPT1/CRKL/DDR1/EFNA1/EIF4EBP1/FGF21/FGFR2/GKAP1/GRB10/IGFBP2/NTF3	0.000373146		Ras signaling pathway	ANGPT1/EFNA1/FGF21/FGFR2/FLT1/GNG12/INSR/MAP2K1/NTF3/NTRK2/RASGRP1/	0.00126842
	signal transduction by protein phosphorylation	ADAM9/BMPER/CRKL/FGF21/FGFR2/GDF9/ITGAV/LTBR/RASGRP1/RHBDD3/SPRY4/TRAF6/ZMYND11	0.000409013		HIF-1 signaling pathway	ANGPT1/EIF4EBP1/FLT1/INSR/LTBR/MAP2K1/PDK1/	0.0018824
	cellular response to growth factor stimulus	ADAM9/BMPER/CITED1/CRKL/DLX1/FGF21/FGFR2/GDF9/GRB10/NTF3/PDCD4	0.000425238		Regulation of actin cytoskeleton	CFL1/CRKL/CXCL12/FGF21/FGFR2/GNG12/ITGAV/MAP2K1/SRC/SSH1/	0.00195102
	plasma membrane bounded cell projection organization	ANKRD27/CRKL/DDR1/DPYSL2/DPYSL5/EFNA1/EPS8/FGFR2/FSCN1/HSPB11/NTF3/PHGDH/RAB25/SEMA4F/SEMA6A/TMEM17	0.000461319		Rap1 signaling pathway	ANGPT1/CRKL/EFNA1/FGF21/FGFR2/FLT1/INSR/MAP2K1/PARD6G/SRC/	0.00232758
	response to growth factor	ADAM9/BMPER/CITED1/CRKL/DLX1/FGF21/FGFR2/GDF9/GRB10/NTF3/PDCD4	0.000483315		ErbB signaling pathway	CRKL/EIF4EBP1/ERBB3/MAP2K1/NRG4/SRC/	0.00243693
	cell projection organization	ANKRD27/CRKL/DDR1/DPYSL2/DPYSL5/EFNA1/EPS8/FGFR2/FSCN1/HSPB11/NTF3/PHGDH/RAB25/SEMA4F/SEMA6A/TMEM17	0.00056519		Neurotrophin signaling pathway	ARHGDIB/CRKL/MAP2K1/NTF3/NTRK2/RPS6KA2/TRAF6/	0.00296689
	cellular component morphogenesis	ANKRD27/CFL1/CRKL/DDR1/DPYSL2/DPYSL5/EFNA1/FGFR2/ITGAV/NTF3/RAB25/RP2/SEMA4F/SEMA6A	0.00128346		EGFR tyrosine kinase inhibitor resistance	EIF4EBP1/ERBB3/FGFR2/MAP2K1/SRC/	0.00880311
	negative chemotaxis	ITGAV/SEMA4F/SEMA6A	0.00143497
	positive regulation of MAPK cascade	ADAM9/BMPER/CRKL/FGF21/FGFR2/GDF9/LTBR/RASGRP1/TRAF6	0.00157149
	neuron projection morphogenesis	ANKRD27/DDR1/DPYSL2/DPYSL5/EFNA1/FGFR2/NTF3/SEMA4F/SEMA6A	0.00163938
	cell projection morphogenesis	ANKRD27/DDR1/DPYSL2/DPYSL5/EFNA1/FGFR2/NTF3/SEMA4F/SEMA6A	0.00185732
	plasma membrane bounded cell projection morphogenesis	ANKRD27/DDR1/DPYSL2/DPYSL5/EFNA1/FGFR2/NTF3/SEMA4F/SEMA6A	0.00185732
Pig PostE-EPI	regulation of interleukin-8 production	ANXA1/ANXA4/APOA2/WNT5A	2.82803e-05		cGMP-PKG signaling pathway	GATA4/KCNJ8/NPPA/PPIF/SLC25A4/	0.000749451
	interleukin-8 production	ANXA1/ANXA4/APOA2/WNT5A	5.18418e-05		Basal cell carcinoma	FZD10/WNT5A/WNT8A/	0.00258824
	regulation of interleukin-8 secretion	ANXA1/ANXA4/WNT5A	6.48448e-05		Breast cancer	FGF8/FZD10/WNT5A/WNT8A/	0.00357802
	reproduction	ANXA1/GATA4/GATA6/GHSR/GTSF1/NPPA/SPACA1/STK35/TDRKH/WNT5A	0.000116325		Gastric cancer	FGF8/FZD10/WNT5A/WNT8A/	0.00375827
	reproductive process	ANXA1/GATA4/GATA6/GHSR/GTSF1/NPPA/SPACA1/STK35/TDRKH/WNT5A	0.000116325		Melanogenesis	FZD10/WNT5A/WNT8A/	0.00917717
	interleukin-8 secretion	ANXA1/ANXA4/WNT5A	0.000119674		Cholesterol metabolism	APOA2/APOC3/	0.0179689
	endocrine pancreas development	ANXA1/GATA6/WNT5A	0.000143028		Signaling pathways regulating pluripotency of stem cells	FZD10/WNT5A/WNT8A/	0.0210721
	negative regulation of cytokine production	ANXA1/ANXA4/APOA2/GATA6/GHSR	0.000170507		Parkinson disease	PPIF/SLC25A4/UBE2J2/	0.024044
	negative regulation of hydrolase activity	ANXA1/APOA2/APOC3/FZD10/PPIF	0.000208848		mTOR signaling pathway	FZD10/WNT5A/WNT8A/	0.0277065
	negative regulation of transport	ANXA1/ANXA4/APOA2/APOC3/MX1/PPIF	0.000224362		Hippo signaling pathway	FZD10/WNT5A/WNT8A/	0.0277065
	negative regulation of cytokine secretion	ANXA1/ANXA4/APOA2	0.000230304		Cushing syndrome	FZD10/WNT5A/WNT8A/	0.0277065
	cellular response to calcium ion	PPIF/SYT10/WNT5A	0.00026559		Longevity regulating pathway - multiple species	CRYAB/HSPA6/	0.0292771
	organic anion transport	ANXA1/APOA2/APOC3/FOLR1/SLC25A4	0.000348569		Cellular senescence	ETS1/GATA4/SLC25A4/	0.029644
	regulation of lipase activity	ANXA1/APOA2/APOC3	0.000441194		Wnt signaling pathway	FZD10/WNT5A/WNT8A/	0.0301395
	regulation of hydrolase activity	ANXA1/APOA2/APOC3/CCL25/FZD10/PPIF/WNT5A	0.000505073		Hepatocellular carcinoma	FZD10/WNT5A/WNT8A/	0.0326829

## Sheet: Monkey-PostE-VS-PostL-GO&KEGG
Lineage	GO	Genes	GO_P		KEGG	Genes	KEGG_P
H&M PostL-EPI	extracellular structure organization	AEBP1/APOA2/APOB/CSGALNACT1/FN1/HAS2/HAS3/ICAM3/LAMA2/MFAP5/MMP25/RECK/TEX14/TNFRSF1B/TTR/VTN/COL17A1/COL27A1/COL4A1/COL4A2/COL4A6/COL5A1/COL6A3/CREB3L1/CST3/EGFLAM/HTRA1/ITGB5/LAMB1/LIPG/LOXL1/MPO/MYO1E/NID2/NTN4/PDGFRA/PHLDB2/POSTN/SERAC1/TGFBI/THSD4/EGFL6	1.85229e-07		cAMP signaling pathway	ATP2A3/CGA/LHB/NPY/PDE4C/PPP1CA/PPP1R1B/PTGER3/TNNI3/CACNA1D/CREB3L1/F2R/FOS/GLI3/GRIA1/MYL9/PDE10A/PTCH1/PTGER2/RAC2/RYR2/TSHB/	0.000241592
	cell-substrate adhesion	AXL/BCL6/CCR7/CD96/FN1/FZD7/GBP1/HAS2/PLAU/RHOD/THY1/TMEM8B/VTN/ADAMTS12/AJAP1/COL17A1/DOCK5/DUSP22/EFNA5/EGFLAM/FREM1/ITGB5/LAMB1/MAP4K4/NID2/NRP1/NTN4/NTN5/PHLDB2/POSTN/RAC2/SEMA3E/SFRP1/SPOCK1/TEK/UNC13D/EGFL6	2.9901e-07		GABAergic synapse	GABRD/GAD2/GNG11/SLC38A3/CACNA1A/CACNA1D/GABRA1/GNGT2/PRKCA/SLC38A5/SLC6A1/	0.00191939
	pattern specification process	ARMC4/CER1/DLL1/DNAH11/DYNC2LI1/EVX1/HEY1/IFT57/LRP5/PCDH8/SETDB2/SPRY1/TBX1/TDRD5/BHLHE41/BMP4/CC2D2A/CCDC39/DNAH5/EOMES/ETS2/FOXA2/GDF11/GLI3/GPR161/GREM2/GRHL3/HAND1/HIPK2/LRP2/MED12/NR2F2/NRP1/OFD1/OTX2/PGAP1/PITX2/PTCH1/SEMA3A/SEMA3F/SFRP1/TBX20/HHEX	3.19465e-07		Dopaminergic synapse	GNG11/PPP1CA/PPP1R1B/PPP2R2B/CACNA1A/CACNA1D/CREB3L1/DDC/FOS/GNGT2/GRIA1/PPP2R3A/PRKCA/COMT/	0.00204566
	extracellular matrix organization	AEBP1/CSGALNACT1/FN1/HAS2/HAS3/ICAM3/LAMA2/MFAP5/MMP25/RECK/TNFRSF1B/TTR/VTN/COL17A1/COL27A1/COL4A1/COL4A2/COL4A6/COL5A1/COL6A3/CREB3L1/CST3/EGFLAM/HTRA1/ITGB5/LAMB1/LOXL1/MYO1E/NID2/NTN4/PDGFRA/PHLDB2/POSTN/SERAC1/TGFBI/THSD4/EGFL6	7.77502e-07		Hypertrophic cardiomyopathy (HCM)	ATP2A3/DMD/LAMA2/PRKAA2/TNNI3/TPM2/CACNA1D/CACNA2D1/CACNA2D4/ITGB5/RYR2/	0.00210156
	regulation of cell-substrate adhesion	BCL6/CCR7/FN1/FZD7/GBP1/HAS2/PLAU/RHOD/THY1/VTN/AJAP1/DOCK5/DUSP22/EFNA5/EGFLAM/MAP4K4/NRP1/PHLDB2/POSTN/RAC2/SEMA3E/SFRP1/SPOCK1/TEK/UNC13D/EGFL6	1.16839e-06		PI3K-Akt signaling pathway	ANGPT4/FGF17/FN1/GNG11/LAMA2/LPAR3/PPP2R2B/PRKAA2/TCL1B/TLR2/VTN/COL4A1/COL4A2/COL4A6/COL6A3/CREB3L1/EFNA5/EGFR/F2R/GNGT2/ITGB5/LAMB1/MAGI1/PDGFRA/PPP2R3A/PRKCA/SOS2/TEK/	0.00220984
	cell junction assembly	CDH5/CLDN1/EPB41L3/ESAM/FBLIM1/FN1/NPHP1/OPHN1/RHOD/THY1/CDH18/CDH2/CDH6/COL17A1/CTNND2/DUSP22/EFNA5/GJC1/HEG1/MAP4K4/NRP1/PHLDB2/PRKCA/PRKCH/SFRP1/TEK/TNS1	3.23273e-06		Wnt signaling pathway	CER1/FZD7/LRP5/WNT10B/CTNND2/DKK4/NFATC2/PRICKLE1/PRKCA/RAC2/RSPO3/SFRP1/TBL1X/VANGL1/LGR5/	0.00510995
	neural crest cell migration	FN1/SOX10/TBX1/BMP4/NRP1/PITX2/SEMA3A/SEMA3E/SEMA3F/SEMA5A/SEMA5B/SEMA6D	3.2511e-06		Calcium signaling pathway	ATP2A3/CHRM3/HTR2C/ORAI2/PTGER3/SLC25A4/AVPR1A/CACNA1A/CACNA1D/EGFR/F2R/ITPKC/PDGFRA/PRKCA/PTAFR/RYR2/TACR3/	0.00559547
	regionalization	CER1/DLL1/EVX1/HEY1/IFT57/LRP5/PCDH8/SETDB2/SPRY1/TBX1/TDRD5/BHLHE41/BMP4/EOMES/ETS2/FOXA2/GDF11/GLI3/GPR161/GREM2/HIPK2/LRP2/MED12/NR2F2/NRP1/OTX2/PGAP1/PITX2/PTCH1/SEMA3A/SEMA3F/SFRP1/TBX20/HHEX	4.93848e-06		ECM-receptor interaction	FN1/LAMA2/VTN/COL4A1/COL4A2/COL4A6/COL6A3/FREM1/ITGB5/LAMB1/	0.00560606
	response to lipopolysaccharide	APOB/ARG1/ASS1/AXL/CCL2/CCR7/CD96/CLDN1/CSF2RB/MGST1/PYCARD/S100A14/SPON2/TFPI/TLR2/TNFRSF1B/WDR35/ZFP36/ABCC2/F2R/FOS/LOXL1/LYN/MPO/NR1H3/PRKCA/PTAFR/PTGER2/RPS6KA3/SASH1/VIM/COMT	9.12342e-06		Cholesterol metabolism	ANGPTL4/APOA2/APOB/MYLIP/LIPG/LRP2/PCSK9/	0.0063349
	cell junction organization	CDH5/CLDN1/EPB41L3/ESAM/FBLIM1/FN1/NLGN4X/NPHP1/OPHN1/RHOD/THY1/CDH18/CDH2/CDH6/COL17A1/CTNND2/DUSP22/EFNA5/F2R/GJC1/HEG1/MAP4K4/NRP1/PHLDB2/PRKCA/PRKCH/SFRP1/TEK/TNS1	1.32892e-05		Axon guidance	RHOD/EFNA5/MYL9/NFATC2/NRP1/NTN4/PLXNC1/PRKCA/PTCH1/RAC2/SEMA3A/SEMA3E/SEMA3F/SEMA5A/SEMA5B/SEMA6D/	0.00685288
	substrate adhesion-dependent cell spreading	AXL/FN1/FZD7/GBP1/HAS2/DOCK5/EFNA5/EGFLAM/LAMB1/NRP1/NTN4/NTN5/POSTN/TEK/UNC13D	1.66844e-05		Arrhythmogenic right ventricular cardiomyopathy (ARVC)	ATP2A3/DMD/LAMA2/CACNA1D/CACNA2D1/CACNA2D4/CDH2/ITGB5/RYR2/	0.00701179
	response to molecule of bacterial origin	APOB/ARG1/ASS1/AXL/CCL2/CCR7/CD96/CLDN1/CSF2RB/MGST1/PYCARD/S100A14/SPON2/TFPI/TLR2/TNFRSF1B/WDR35/ZFP36/ABCC2/F2R/FOS/LOXL1/LYN/MPO/NR1H3/PRKCA/PTAFR/PTGER2/RPS6KA3/SASH1/VIM/COMT	1.99439e-05		Focal adhesion	FN1/LAMA2/PPP1CA/VTN/COL4A1/COL4A2/COL4A6/COL6A3/EGFR/ITGB5/LAMB1/MYL9/PDGFRA/PPP1R12B/PRKCA/RAC2/SOS2/	0.00755714
	urogenital system development	ANXA1/AQP11/ASS1/CER1/CRLF1/DLL1/EAF2/FSTL3/HAS2/IFT20/RBP4/SERPINB7/SPRY1/SRD5A1/ALOX15B/BMP4/CEP290/COL4A1/GCNT1/GDF11/GLI3/ID2/MYO1E/NRP1/PDGFRA/PTCH1/SFRP1/SOX4/TEK/LGR5/PCSK9	2.34222e-05		Oxytocin signaling pathway	PPP1CA/PRKAA2/CACNA1D/CACNA2D1/CACNA2D4/EEF2K/EGFR/FOS/GUCY1A2/MYL9/NFATC2/PPP1R12B/PRKCA/RYR2/	0.00827637
	cell-matrix adhesion	BCL6/CCR7/CD96/FN1/PLAU/RHOD/THY1/TMEM8B/VTN/ADAMTS12/AJAP1/COL17A1/DUSP22/EFNA5/FREM1/ITGB5/MAP4K4/NID2/NRP1/PHLDB2/POSTN/SEMA3E/SFRP1/TEK	2.54924e-05		Steroid biosynthesis	DHCR24/EBP/FDFT1/SQLE/	0.00887233
	cardiac chamber morphogenesis	DNAH11/FGFRL1/HEY1/RBP4/TBX1/TNNI3/BMP4/CHD7/HAND1/HEG1/ID2/LRP2/NRP1/RYR2/SOX4/TBX20/TEK	2.67433e-05		Proteoglycans in cancer	FN1/FZD7/HBEGF/HSPB2/PLAU/PLAUR/PPP1CA/TLR2/VTN/WNT10B/EGFR/ITGB5/PPP1R12B/PRKCA/PTCH1/SOS2/TIMP3/	0.00958573
H&M PostE-EPI	Schwann cell differentiation	MED12/NRG1/NTRK3/EGR2/FA2H/LAMA2/LGI4	7.01575e-05
	positive regulation of reproductive process	CDC25A/CDC25B/CACNA1H/CIB1/LFNG/OVOL1/PDE3A/PIWIL2/VIP	0.000139391
	response to decreased oxygen levels	ADA/CACNB3/CAPN2/EEF2K/LOXL2/MYB/POSTN/PPARGC1A/RYR2/SLC8A1/SLC8A3/TGFB3/TWIST1/WTIP/ANG/CASP3/CPEB2/CYGB/E2F1/EGLN2/EPO/PLK3/PSME4/VEGFB	0.000159188
	regulation of reproductive process	ADA/CDC25A/CDC25B/HOXD13/NODAL/STK11/CACNA1H/CIB1/LFNG/OVOL1/PDE3A/PIWIL2/VIP	0.000273271
	response to alkaloid	ADA/DNM2/HDAC5/PPARGC1A/PPP1R9B/RYR2/SLC8A1/CASP3/CASP7/DHODH/SLC6A3	0.00034396
	extracellular matrix organization	A2M/ADAMTSL2/BCL3/CAPN2/COL5A1/COL5A2/CREB3L1/GAS6/LOXL2/POSTN/VWF/COL12A1/COL22A1/DNAJB6/EXOC8/FBLN1/KDR/LAMA2/LAMA4/LOXL3/MMP9/PECAM1/SFRP2	0.000368203
	female pregnancy	CAPN2/CLDN4/NODAL/NR2F2/STS/TFCP2L1/TGFB3/TRIM28/DHODH/EPO/FBLN1/KLF1/MMP9/PRDM14/TLE6	0.000397896
	response to oxygen levels	ADA/CACNB3/CAPN2/EEF2K/LOXL2/MYB/POSTN/PPARGC1A/RYR2/SLC8A1/SLC8A3/TGFB3/TWIST1/WTIP/ANG/CASP3/CPEB2/CYGB/E2F1/EGLN2/EPO/PLK3/PSME4/VEGFB	0.000401717
	cellular response to alkaloid	PPARGC1A/PPP1R9B/RYR2/SLC8A1/CASP3/CASP7	0.000409737
	positive regulation of meiotic cell cycle	CDC25A/CDC25B/LFNG/OVOL1/PIWIL2	0.000491543
	stem cell population maintenance	CUL4A/EIF4ENIF1/ESRRB/FOXD3/LOXL2/MED12/MED15/NODAL/BCL9L/KDM4C/PIWIL2/PRDM14/ZHX2	0.000551459
	maintenance of cell number	CUL4A/EIF4ENIF1/ESRRB/FOXD3/LOXL2/MED12/MED15/NODAL/BCL9L/KDM4C/PIWIL2/PRDM14/ZHX2	0.000621752
	response to hypoxia	ADA/CAPN2/LOXL2/MYB/POSTN/PPARGC1A/RYR2/SLC8A1/SLC8A3/TGFB3/TWIST1/WTIP/ANG/CASP3/CPEB2/CYGB/E2F1/EGLN2/EPO/PLK3/PSME4/VEGFB	0.000638211
	positive regulation of protein secretion	ANO1/CD160/IL4R/POSTN/SYTL4/TGFB3/TWIST1/AACS/ANG/GPLD1/HK1/IL1RAP/MAPK11/MYO18A/NLRP12/NLRP2/NNAT/PARD6A	0.000683293
	positive regulation of protein transport	ANO1/ANP32B/CACNB3/CD160/GAS6/IL4R/POSTN/SYTL4/TGFB3/TRIM28/TWIST1/AACS/ANG/CIB1/GPLD1/HK1/IL1RAP/MAPK11/MYO18A/NLRP12/NLRP2/NNAT/PARD6A/PLK3	0.000922843
