# Supplementary material for: Cross-species single-cell transcriptomic analysis reveals pre-gastrulation developmental differences among pigs, monkeys, and humans
Source: Cell Discov. 2021 Feb 2;7:8. doi: 10.1038/s41421-020-00238-x (PMC7854681; doi:10.1038/s41421-020-00238-x)
Supplement: Supplementary file 3 — Supplementary Table S2 [file 41421_2020_238_MOESM3_ESM.xlsx]

## Sheet: Pre-VS-Post.DEGs
Table S2 List of genes up- or down-regulated in EPI development (Pre-implantation vs Post-implantation) of different species and GO term and KEGG pathway enrichment analyses of them
Pig-EPI			Human-EPI&Monkey-EPI
Up	Down		Up	Down
A4GALT	AADAC		ABCA7	AARD
AACS	AASDH		ABCC1	ABCA4
AAMP	ABCB1		ACBD6	ABCC4
ABCC3	ABCC2		ACHE	ACADS
ABCD4	ABHD13		ACOT13	ACVR1
ABHD1	ABHD14B		ACOT9	AGR2
ABHD15	ABI1		ACTR1B	ALAD
ABL1	ABI3BP		ADAMTS1	ANKRD1
ACACA	ACAD10		AGMAT	ANKRD55
ACO1	ACADSB		AKNA	AP1S1
ACOT1	ACAP2		ALDH5A1	ARMC2
ACOT12	ACHE		AMZ2	ARSK
ACP5	ACOT13		ANGPT4	ARX
ACP6	ACOX1		ANXA1	ATG9B
ACRBP	ACPT		APOA1	ATP5E
ACSBG1	ADIPOR2		APPL2	ATP6AP1L
ACSL3	AEBP2		ARHGAP23	BACE1
ACSL4	AEN		ARHGEF5	BCL7B
ACYP1	AGAP1		ARSE	BHMT
ADAMTS6	AGPAT4		ATF3	BTK
ADCK1	AICDA		ATP13A3	CA1
ADHFE1	AIF1		ATP2A3	CALHM3
ADI1	AIFM1		B9D1	CALML4
ADK	AJAP1		BARX1	CAPN5
ADPRH	AKAP5		CABYR	CCDC42
AFG3L2	AKAP7		CALHM2	CCDC71
AFMID	AKR7L		CASP7	CCDC73
AGBL2	AKTIP		CCDC144A	CCNI2
AGPAT2	ALDH2		CCDC57	CCR8
AGPS	ALDH3B1		CCL26	CDH11
AGR2	ALDOB		CCR7	CDX2
AGTPBP1	ALG2		CD274	CHRD
AGTR1	ALKBH7		CD59	CHST12
AHCY	AMT		CD70	CISH
AHSA2	ANKRA2		CDH5	CLDN19
AIFM3	ANKRD12		CDH8	CLEC4D
AK3	ANKRD49		CDK2	CLEC4E
AKAP2	ANKS4B		CDKN1A	CNGA1
AKIRIN2	ANLN		CDKN1B	CNKSR3
AKT3	ANXA4		CDON	CNTN2
ALAD	APOA2		CELSR3	CNTN6
ALDH3A1	APOC3		CHAC1	CNTNAP5
ALDH3A2	ARG1		CHAF1A	CNTROB
ALDH7A1	ARHGAP1		CHFR	COL23A1
ALDH9A1	ARHGEF5		CHST3	CRADD
AMDHD1	ARL5B		CLEC1A	CRYGB
AMHR2	ARMC1		COMT	CTCFL
AMOTL1	ASAP1		COPS7B	DECR2
ANGEL1	ASCC3		CRLF1	DEFB1
ANKRD39	ASPG		CSGALNACT1	DHH
ANKRD45	ASS1		CTNNB1	DLGAP1
ANKRD50	ASZ1		CTSH	DLL4
ANKRD6	ATAD2B		CUEDC1	DZIP1L
ANPEP	ATF7IP2		CUTA	EBP
ANXA9	ATM		DAPK3	EFCAB7
AOX1	ATN1		DIRC2	EFNA4
AP3M2	ATP2B4		DMD	ENOX2
APC	ATP6V0B		DRAM1	EPHB2
APLNR	ATP6V0D1		DSEL	ESRP2
APOOL	ATP6V1A		EDEM1	ETV2
APPL1	ATP6V1C1		EIF2AK2	EXOC6
ARF3	ATP6V1F		EPS8L1	F13B
ARFGAP1	ATP6V1G3		ERBB3	FABP1
ARHGDIA	ATP8A1		ERC2	FABP6
ARHGDIB	ATP8B3		ESRRG	FAM132A
ARHGEF18	B3GALT6		FAM129B	FAM71F2
ARHGEF2	B3GNT2		FAM131B	FAM96B
ARID2	B3GNT3		FAM133A	FBXO5
ARID3B	B3GNT8		FAM160B2	FGF1
ARL2BP	B4GALT3		FAM65C	FHOD3
ARL4D	BAD		FBXL17	FOXA2
ARL6IP4	BAP1		FDX1	FRAS1
ARL9	BAX		FHDC1	FSIP2
ARMC10	BAZ2A		FLNC	GEM
ARMC2	BCKDHA		FLVCR2	GFI1
ARRDC4	BDH1		FNDC3A	GLRA2
ARSK	BEST2		FSTL3	GNAZ
ARVCF	BHLHE41		FUCA1	GPR160
ASH2L	BLCAP		FZR1	GPR17
ASRGL1	BROX		GAD2	GYPC
ATP5J2	BTBD10		GADD45B	HAND1
ATP6V0D2	BTG1		GALNT2	HOXB7
ATP8B1	BTRC		GALNT7	HOXD13
ATXN10	C4BPA		GBP1	IFI16
ATXN2L	CACNA2D4		GCM1	IFI30
ATXN7L2	CACNB2		GDF15	IL22RA1
AURKAIP1	CAP1		GGA1	IRF8
AURKB	CAPN9		GIP	ITGA11
AVP	CARHSP1		GJA5	ITGA2
AVPI1	CASQ2		GNE	ITLN1
AZI2	CBS		GNG12	KANK1
B3GALNT1	CBX8		GRAMD2	KCNJ6
B4GALT4	CCDC129		GRHPR	KCNRG
B4GALT6	CCDC134		HCFC2	KDM4D
BANF1	CCDC51		HDAC5	KIAA1614
BBS7	CCDC68		HEBP1	KIF17
BCAM	CCL22		HEG1	KLF2
BCL9	CCL4		HHLA2	LAG3
BDNF	CCNDBP1		HOXB2	LAMA4
BLMH	CCR1		HTR2C	LBP
BMF	CD200R1		HTRA4	LHX2
BMPR1A	CD244		ICA1	LIMCH1
BOK	CD300LF		IDH2	LOXL4
BRI3BP	CD46		IFNGR2	LRIT1
BSPRY	CD47		IL20RB	LRRC37A
BTBD9	CD59		IRF2	LRRC66
C1QTNF2	CD84		IRX2	LRWD1
CA13	CD86		ITM2B	LTF
CACNB4	CDC42EP1		KBTBD3	MAGI3
CADM1	CDK5RAP3		KCNK5	MEI1
CADM3	CDV3		KCP	MGAM
CAPRIN2	CEACAM6		KDELC2	MIXL1
CASP3	CFD		KIF13A	MPND
CASP9	CHD2		KLKB1	MRPL40
CBLB	CHMP5		KRT23	MTBP
CBLN4	CIDEC		KYNU	MTIF2
CBR1	CLDN7		LDHD	MUC13
CCDC113	CLDN8		LIPG	MYL10
CCDC138	CLIC2		LNX1	MYLPF
CCDC148	CLIC6		LRFN5	MYO3B
CCDC24	CLN6		LRRC8B	NDUFA2
CCDC34	COMMD1		LRRC8D	NKD2
CCDC39	COPB1		LRRTM4	NLRC5
CCDC40	COQ6		LUZP4	NPTX1
CCDC50	CPNE9		MANEAL	NR1D2
CCDC6	CPPED1		MAP4K4	NR3C1
CCDC65	CREG1		MAP7D1	NR3C2
CCDC84	CRTAM		MAST4	NTRK3
CCDC89	CRY2		MBNL2	ODAM
CCL25	CSRNP1		MBOAT1	OLFML1
CCNB3	CTH		MCFD2	OSBP2
CCNF	CTNNA3		MDM2	OVOL2
CCNI	CTSC		MFGE8	PCGF5
CCS	CTSK		MINA	PEX11A
CD19	CXCR4		MLLT1	PHACTR1
CD248	D2HGDH		MMP15	PIK3IP1
CD72	DAPP1		MTAP	PISD
CD79B	DAZAP2		MUC15	PLA2G10
CDCP1	DAZL		MYCT1	PLA2G4F
CDKL2	DDIT3		MYL9	PLSCR4
CDKN2AIPNL	DDX49		N4BP3	POMC
CDKN3	DEGS2		NACAD	PPP1R14D
CECR1	DENND2C		NEB	PPP1R3F
CENPV	DENND2D		NENF	PRDM6
CENPW	DENND4C		NFKBID	PRICKLE1
CEP290	DERL2		NUCB2	PRSS23
CEP68	DHODH		NUPR1	PSMC3IP
CEP72	DHRS11		OPTN	PYGB
CEP78	DHRS3		OTUB2	RAB33A
CFL1	DHRS4		OVOL1	RAC2
CH25H	DHX38		P2RX5	RASGRP1
CHAC2	DISP1		PCSK9	REP15
CHD7	DKKL1		PDIA3	RET
CHN1	DMRTC2		PDLIM1	RGS20
CHPT1	DNAJA4		PDLIM5	RLN3
CHRNA3	DNAJC1		PEX7	RNF150
CHRNB1	DNAJC13		PGF	RNF39
CHRNB4	DNAJC3		PGPEP1	RYR2
CHST10	DNASE1L1		PIK3C2B	S100A13
CHST14	DNM2		PIK3R5	S100Z
CIB2	DPPA4		PLAG1	SAMD11
CIRBP	DRAM2		PLEKHH3	SH2D4B
CLDN11	DTX3L		PLK2	SH2D5
CLDN20	DUSP23		PON2	SIK2
CLDN3	DYNLRB2		PPP1R13L	SIX2
CLDN6	ECHDC2		PRKAG2	SLC2A5
CLDN9	ECM1		PRR9	SLC35E4
CLEC11A	EED		PRRX2	SLC36A2
CLNS1A	EFNA1		PSEN2	SLC38A8
CLSTN3	EHF		PSMD10	SLC47A1
CNPY3	ELMO3		PTGR2	SLC9A3R2
CNTN3	ENTPD7		PTH1R	SLCO5A1
COG7	ENTPD8		PTPN21	SLK
COL4A5	EPB41L1		PWWP2B	SMOC2
COPG2	EPHA2		PYCARD	SOX14
COPS5	ERLIN1		PYCR1	SP7
CORO1A	ESRRA		RAB11FIP5	SPINK1
CORO1B	ESRRG		RABGAP1L	SPSB4
CPVL	ETV3		RALB	ST6GALNAC3
CREG2	ETV7		RANBP6	STOX1
CRELD1	EZH2		RASGRP4	SYTL4
CRYL1	EZR		RBMS2	TBCEL
CSF3R	F2RL1		RHBDL1	TCERG1L
CSNK1A1	F3		RND3	TCN1
CTNNBIP1	FAM111A		RNF13	TEF
CTSO	FAM160B1		RTN4RL2	TERF2
CUEDC2	FAM177A1		SAR1B	TKTL1
CXCL13	FAM32A		SAT2	TLL2
CXXC1	FAM3B		SCNN1A	TMED8
CYR61	FAM76A		SEMA7A	TMPRSS4
DAPK1	FAM81A		SGK1	TTLL9
DCBLD2	FAM96A		SH2B2	TULP4
DCDC1	FBLN2		SH3BP2	UBOX5
DCLRE1A	FBXO8		SIN3B	USP18
DCPS	FCAMR		SLC12A8	VRK3
DCT	FCER1G		SLC19A3	VTCN1
DCTPP1	FCGRT		SLC22A23	WBSCR17
DCUN1D2	FECH		SLC34A2	WDR66
DDAH2	FERMT3		SLC35C2	WHSC1
DDB2	FETUB		SLC35D2	WNT7A
DDX21	FGFR2		SLC40A1	XRRA1
DDX24	FGFR4		SLC43A1	ZNF596
DDX31	FH		SLC6A9	A4GALT
DDX58	FHIT		SLC7A11	AADACL3
DEK	FITM2		SP6	ABCB10
DEPDC5	FKBP15		SPCS3	ABHD1
DET1	FLAD1		SPINK5	ABHD12
DHCR24	FLNC		SPIRE1	ABT1
DHX29	FLVCR2		SPIRE2	ACBD6
DHX30	FN1		STAMBP	ACE2
DHX9	FOS		STARD3	ACOX2
DKK1	FUCA1		STAT5B	ACRC
DMAP1	GADD45B		SYDE1	ACSL3
DNAH11	GALM		SYT7	ACSM3
DNAH6	GBA		TANC2	ACSS2
DNAJB4	GCA		TCF7L2	ACTL8
DNAJC12	GCNT2		TEX15	ADAD1
DNAJC2	GIGYF2		TFPI	ADAMTSL4
DNAJC21	GIMAP8		TGFBR2	ADAMTSL5
DNAJC9	GJB2		TINAGL1	ADAP2
DNER	GJB3		TLE6	ADM
DOCK7	GJB4		TMC6	AFAP1L1
DOK2	GLA		TMEM44	AGK
DOK6	GLDC		TMEM45A	AGPAT3
DOPEY2	GLRA3		TNFRSF1B	AIFM2
DPEP1	GLUL		TNFRSF8	AKAP2
DPP9	GNG12		TOB1	ALDH9A1
DPY19L1	GNPTAB		TOP2A	ALG14
DPY19L3	GNPTG		TREM1	ALKBH1
DPYSL2	GOLGA5		TREML2	ALOX12
DRAP1	GOLGB1		TRHDE	ALOX5AP
DTD1	GOSR1		TRIB1	ANKH
DUSP12	GOT1		TRIM5	ANKRD13A
DUSP16	GPAM		TRPV2	ANKRD26
DVL3	GPAT2		TSEN15	ANKRD29
DYDC1	GPATCH3		TSKS	ANKRD33B
DYNC2LI1	GPKOW		TTC7B	ANKS1A
E2F5	GPLD1		TYRO3	ANO6
EAF2	GPNMB		UBE2D4	ANP32B
EBPL	GPR1		USP32	ANTXR2
ECHDC1	GPR107		USP40	ANXA1
EEF2K	GPR137		VAMP8	ANXA2
EEPD1	GSTM1		VILL	ANXA5
EFCAB2	GSTZ1		WNT10B	ANXA8
EFCAB7	GTF2F1		WSCD1	AP3B2
EFNB1	GUCA2A		ZDHHC14	APBB1IP
EFR3B	GZMA		ZFP57	APITD1
EHHADH	HAMP		ZFP90	APOBEC1
EHMT2	HAO1		ZNF208	AQP10
EIF1B	HAPLN3		ZNF275	ARF6
EIF2AK1	HBB		ZNF555	ARFGAP3
EIF4EBP2	HDAC10		ZNF770	ARHGAP18
EIF5A	HEBP1		ZNF786	ARHGAP8
ELAC2	HERPUD1		AADAT	ARL11
ELAVL1	HEXIM1		ABCC4	ARL4C
ELAVL3	HHATL		ABCC8	ARMC7
ELK3	HIPK1		ABI3BP	ARRDC4
ELMOD1	HK2		ACAD8	ARRDC5
ELOVL2	HNRNPH2		ACADSB	ARSE
EML4	HOOK2		ACER1	ASAH1
ENO1	HPCAL4		ACER3	ASB8
ENO2	HSD17B14		ACP2	ASB9
ENTPD3	HSD17B3		ACVR1	ATG16L1
ENTPD6	HSD17B8		ACYP2	ATG4A
EOMES	HSPA5		ADAM15	ATG5
EPB41L2	HSPG2		ADAM2	ATG9A
EPB41L4B	ICAM1		ADAM22	ATIC
EPDR1	IFIH1		ADAM33	ATP5F1
EPHB6	IGFBP3		ADAMTS10	ATP5G3
EPM2AIP1	IGSF22		ADAMTS12	ATP5I
EPOR	IGSF5		ADAMTS15	ATP5J
ERGIC1	IKBKE		ADAMTS16	ATP6V0D2
ETV2	IKZF5		ADAMTS17	ATP8B2
ETV4	IL17B		ADAMTS18	AUH
EXO1	IL23A		ADAMTS20	AURKAIP1
EXOC6B	IL4I1		ADAMTS9	BAG1
EXOSC7	IMMT		ADCY5	BATF2
EXTL2	ISX		ADRA2C	BCORL1
F2	ISYNA1		ADRB3	BICD2
FABP5	ITGA5		AFP	BLOC1S2
FAHD1	ITIH3		AGRN	BNIP2
FAHD2B	ITSN1		AHNAK2	BRWD3
FAM103A1	IWS1		AIF1L	BSPRY
FAM105A	JAK2		AIG1	BTG2
FAM110A	JMJD4		AIPL1	BTLA
FAM114A1	JMJD6		AJAP1	BUD31
FAM117B	KAT2B		AK5	BZW2
FAM127A	KIAA0100		AKIRIN1	C1QBP
FAM132A	KIAA1033		AKTIP	CABYR
FAM133B	KLF3		ALDH1B1	CACNB3
FAM162B	KLK12		ALDH4A1	CADM1
FAM171A1	KPNA7		ALOX5	CAMK1
FAM179B	LAGE3		AMMECR1	CARD11
FAM186B	LASP1		ANAPC11	CASC1
FAM189B	LENG1		ANGPTL2	CASP7
FAM3C	LENG9		ANGPTL6	CASQ1
FAM64A	LGALS2		ANKDD1A	CBFA2T2
FAM65A	LIX1		ANKRD24	CBR4
FAM83B	LMBRD1		ANKRD35	CCDC127
FAM84A	LPAR1		ANKRD52	CCNB3
FARS2	LPAR2		ANXA10	CCNE1
FBLN1	LPCAT3		APCDD1	CD177
FBXL2	LRRC37A2		APEX2	CD180
FBXO10	LRRC57		ARAP1	CD300LB
FBXO15	LRRFIP1		ARC	CD55
FBXO25	LTB4R2		ARHGAP12	CD6
FBXW8	LXN		ARHGEF10L	CD80
FCRLB	MAGT1		ARHGEF19	CDC25B
FDPS	MAP1A		ARHGEF6	CDC42BPG
FERMT2	MAPKAPK3		ARID1B	CDH5
FGB	MAPKAPK5		ARMC9	CDYL2
FGD1	MARVELD3		ARNTL2	CENPO
FGF8	MASP2		ARRDC3	CENPV
FGFR1	MCCC2		ARSB	CERKL
FGR	MCFD2		ARSG	CFB
FKBP14	MCOLN1		ARV1	CGNL1
FLT1	MCPH1		ASB16	CHCHD7
FLYWCH2	MDK		ATF5	CHDH
FMN1	MDM1		ATP6V0E2	CIB1
FNBP1	MDM4		ATP8A1	CISD3
FOLR2	MECR		ATP8A2	CLC
FOXO1	MED10		ATP8B3	CLDN4
FUT10	MED13		ATRNL1	CLEC7A
G2E3	MFAP3		AVPR1A	CLN5
GABRG1	MFAP5		B3GALT1	CLPS
GADD45G	MFGE8		B3GAT1	CMBL
GAL3ST4	MGMT		BAALC	CNGA3
GALNT6	MID2		BACE2	CNGB3
GAN	MIOX		BACH2	CNOT6L
GAPDH	MLEC		BBS10	CNPY1
GAST	MOCS3		BCAR1	CNR2
GCH1	MOGAT1		BCL11B	COL17A1
GCHFR	MON1A		BCL2	COLEC12
GDF3	MORN3		BCL2L2	COMMD8
GDI1	MOV10		BCL6B	CORO1C
GDI2	MPP1		BDH2	CPA2
GEM	MPZL2		BEND7	CPN1
GEMIN6	MPZL3		BHLHE41	CPN2
GEMIN8	MRPL23		BHMT	CPNE3
GFRA2	MRPS10		BMP1	CRYL1
GFRA3	MRPS33		BMP4	CSMD3
GGH	MS4A14		BNIP3L	CTDSP1
GGT7	MSC		BOC	CTSB
GHSR	MSN		BPHL	CTSH
GIN1	MSRA		BTN1A1	CTSZ
GIPC1	MTHFD2		BTN2A2	DAP3
GIPC2	MTHFS		BUB1	DAPK1
GJA1	MUC16		C1QTNF7	DCDC2
GJC1	MYBPC3		CA10	DCLRE1B
GKAP1	MYL3		CA12	DDB2
GLO1	MYNN		CA7	DDIT4L
GLRX5	MYSM1		CA9	DENND1B
GLTSCR2	NAIF1		CACNA1A	DENND4A
GMIP	NARS		CACNA1H	DGCR8
GMPR	NAT1		CACNA2D2	DHFR
GNAI2	NCOA2		CACNG7	DIRAS3
GNB1L	NDFIP2		CAMK1D	DKK1
GNPNAT1	NDST4		CAPN9	DLAT
GOLIM4	NDUFA6		CAPS2	DLC1
GOPC	NDUFA9		CAPSL	DLX3
GOT2	NDUFAF1		CATSPERG	DLX6
GPAA1	NDUFB11		CBLC	DMRT1
GPI	NDUFB4		CBLN1	DMRT3
GPR137B	NDUFS1		CBS	DMXL2
GPR171	NDUFV1		CBX5	DNAI2
GPR87	NEU1		CCBE1	DNAJC12
GPRASP1	NFE2L1		CCDC114	DNAJC22
GPRC5B	NFU1		CCDC125	DNAJC28
GPT2	NFYA		CCDC149	DNMT3L
GPX2	NGRN		CCDC152	DOPEY1
GRB7	NIPBL		CCDC88C	DPRX
GREB1	NKG7		CCKAR	DPY19L1
GRIK1	NKTR		CD40	DSC1
GRIK2	NLRP1		CD47	DSC2
GRPEL2	NOX3		CD81	DSEL
GRWD1	NPAT		CD82	DSG4
GSDMD	NPC1		CD8B	DSP
GSR	NPEPPS		CDC14B	DUOX1
GSTCD	NPSR1		CDC42EP1	DUS4L
GTF3C1	NR2C2AP		CDH24	DUSP1
GTPBP3	NTRK2		CDH4	DUSP5
GUCA1A	NUBP1		CDH7	DUXA
GUCY1A2	NUDT18		CELSR2	DYNC2LI1
GUK1	NUPR1		CGN	DYX1C1
HAAO	NUS1		CHD5	ECHDC1
HAND1	ODF2		CHGB	EDA2R
HAUS1	OGDH		CHKA	EDN3
HCRTR2	OPTN		CHRDL1	EFR3A
HDGF	ORAOV1		CHRND	EIF2B1
HEATR3	OSBPL8		CHST1	EIF4EBP1
HEBP2	OSBPL9		CHST8	ELAC2
HECTD3	OSTF1		CLDN12	ELF1
HELZ	OTX2		CLDN19	ELF4
HERC6	P4HA2		CLIC6	ELK3
HES6	PABPC4		CLIP2	EME1
HFE	PAFAH2		CLYBL	EN2
HFM1	PAIP2B		CMTM8	ENDOD1
HHIP	PAN3		CNIH3	ENPEP
HIGD1B	PAPLN		CNRIP1	ENPP4
HINT3	PAPPA		CNTLN	ENSA
HIP1R	PARD6B		CNTN1	ENTPD5
HK1	PARP2		CNTN4	ERGIC1
HLTF	PC		COL12A1	ESAM
HMGA1	PDIA5		COL27A1	EVX1
HN1L	PDIK1L		COL4A4	EXPH5
HNRNPA0	PDK4		COL5A1	FABP5
HOMER2	PDLIM5		COL5A2	FADS3
HOMER3	PDZD3		COL6A3	FAM103A1
HOMEZ	PEAR1		COQ3	FAM129B
HOOK3	PECAM1		CP	FAM149A
HOXD1	PECR		CPAMD8	FAM174A
HPCA	PEPD		CPNE5	FAM185A
HPDL	PEX11G		CPNE9	FAM189A1
HPRT1	PF4		CPT2	FAM84B
HSD17B12	PGM5		CREB3L1	FAM8A1
HSD17B7	PHEX		CROCC	FBXL14
HSPA1L	PHLDB2		CRYM	FBXO45
HSPA6	PHYHD1		CSAD	FBXO6
HSPBP1	PIGA		CSF1	FER
HTATIP2	PIGG		CSGALNACT2	FKBP6
HTR1D	PIGN		CSNK1G2	FLT1
ICAM3	PITX2		CSPG5	FMR1NB
IFI27L2	PIWIL2		CSRNP3	FNBP1
IFNAR2	PLA2G12B		CTNND2	FOXC1
IFNG	PLA2G4D		CTRL	FOXN2
IFT122	PLBD1		CTSC	FOXP4
IFT81	PLEKHA4		CUX2	FRA10AC1
IGF2BP2	PLEKHM2		CXCR4	FRMD4A
IKZF2	PLXNB2		CYGB	FRMD6
IL11RA	PMPCA		CYHR1	FRRS1
IL17RB	PNLIPRP2		CYYR1	FUNDC1
IL17RC	PNMA1		DAB2IP	FXYD3
IL18	POLD4		DACT3	GABRB2
IL1B	POLG		DAGLA	GABRG3
ILDR1	POLR3B		DCLK3	GADD45G
ILF3	PPAT		DDAH1	GALK1
IMPA2	PPIF		DDR2	GALK2
IMPDH1	PRAP1		DEF6	GALNT6
ING3	PRC1		DEGS2	GALNT9
INTU	PRKCD		DENND5B	GAN
IPO8	PRPF39		DEPDC1B	GAR1
IQCD	PSME1		DHCR7	GAS2L1
IQUB	PTGES		DHDH	GBAS
ISOC1	PTGS2		DHX58	GBX2
ITGB4	PUSL1		DISP1	GCC1
ITLN1	PWWP2A		DLGAP3	GDPD5
ITPRIPL1	PYCARD		DLL3	GFPT1
JUP	RAB14		DMRTB1	GFRA3
KANK1	RAB17		DNAH7	GIPC2
KBTBD2	RAB24		DNAJB3	GJB6
KBTBD7	RAB42		DNASE1	GLB1L3
KCNIP2	RAET1E		DNASE2	GMPPB
KCNJ14	RASSF1		DNM1	GNA15
KCNJ8	RDH10		DNMT3A	GNPNAT1
KCNK2	RENBP		DOCK10	GNRH1
KCNN1	RGL1		DOCK2	GPHA2
KCNT2	RGN		DOCK5	GPR155
KCTD13	RHOQ		DPF1	GPR82
KDSR	RIN3		DRD3	GPRC5A
KHDRBS2	RNASE10		DSC3	GPX5
KHDRBS3	RND3		DSTYK	GREM2
KHSRP	RNF111		DTX3L	GRPEL1
KIAA0586	RNF130		DUSP22	GSDMB
KIAA0895L	RP1		DUSP26	GSDMD
KIAA0922	RPP21		DYDC2	GTF2A2
KIAA1841	RRAS		EBF1	GTF2H5
KIF18B	RRBP1		EBF3	GTPBP2
KIF27	RUNX1		EEFSEC	GUF1
KIF2A	RUNX1T1		EFHB	HADHB
KIF3A	S100A12		EFNA1	HAT1
KIF5B	S100A7		EFNB3	HAUS3
KIFAP3	S100A9		EGFL6	HAVCR2
KLHDC2	SACM1L		EGR1	HAX1
KLHDC8A	SAG		EGR2	HCFC2
KLHDC8B	SAR1A		EHMT1	HECW1
KLHDC9	SARS		ELAVL4	HERC3
KLHL18	SASH1		EMILIN3	HERC6
KLHL25	SCIN		EML1	HES6
KLHL26	SCP2		EMX2	HEY1
KLK8	SCTR		ENAH	HHAT
KPTN	SEPSECS		ENPP2	HHEX
KRT10	SERINC1		EPAS1	HIC2
KRT18	SERPINA1		EPHB1	HIPK3
KRT19	SERPINB10		EPHB3	HMOX2
KRT7	SERPINB2		EPHX2	HNMT
LAMA1	SERPINB8		ERAP1	HOMER2
LAPTM4B	SERPINE2		ERP27	HOXB9
LARP6	SERTAD3		ETS2	HOXC10
LARP7	SETDB2		EVC2	HOXC8
LBR	SGIP1		EXD3	HPGD
LCLAT1	SGPL1		EZH1	HPRT1
LDHA	SGPP2		F2R	HSD17B1
LGR4	SGSH		F5	HSD17B11
LHFPL3	SH3TC2		FA2H	HSH2D
LHPP	SHC2		FABP4	HSPB3
LIMS1	SHF		FAM117A	HSPE1
LMF1	SIL1		FAM124A	HTR3A
LMF2	SIRT1		FAM131C	HTR5A
LOXL2	SLAMF7		FAM155A	HYAL1
LPCAT4	SLAMF9		FAM166A	IBTK
LPGAT1	SLC13A5		FAM177A1	ICOSLG
LRIG3	SLC15A1		FAM19A3	IER3
LRRC4	SLC15A4		FAM20C	IFI27L2
LRRC42	SLC19A3		FAM46D	IGFBP6
LRRC58	SLC25A44		FAM57A	IK
LRRC7	SLC26A4		FAM78B	IKZF3
LRRN2	SLC26A6		FANCF	IL12B
LSAMP	SLC27A4		FAR1	IL17F
LSM6	SLC28A3		FAT3	IL17RB
LSS	SLC2A1		FBLN2	IL1B
LTA4H	SLC2A2		FBN1	IL1R2
LTB	SLC30A3		FBXL16	IMMP1L
LTF	SLC31A2		FBXL5	IMPAD1
LY6G6F	SLC35B3		FBXO41	INPP5D
LZTR1	SLC35D2		FCGRT	IRAK4
MAGI1	SLC38A7		FCHO1	IRF6
MAML3	SLC39A7		FEM1A	IRX2
MANEA	SLC3A1		FERMT3	ITGA3
MANSC1	SLC40A1		FGF9	ITGB7
MAP2K5	SLC46A3		FHOD3	ITPKA
MAP4K1	SLC5A1		FKBP1B	ITPKC
MAP4K3	SLC6A20		FKBP7	JDP2
MAP4K5	SLC6A8		FLOT2	JUP
MAPK3	SLC7A3		FMN2	KCNH1
MAPK8IP2	SLC7A7		FMNL3	KCNH2
MASTL	SLC7A9		FNDC4	KCNQ5
MBLAC2	SLC9A8		FOXO4	KCNV1
MCC	SLIT3		FOXP2	KCTD21
MCM2	SLU7		FOXP3	KCTD5
MCM5	SMAD6		FRAS1	KCTD6
MCTS1	SMAGP		FREM1	KDM4C
MDFI	SMPX		FUT1	KDM6B
MDFIC	SMTNL1		FZD1	KIAA1328
ME1	SNAI1		FZD3	KIF13B
MEA1	SNAP91		FZD7	KIF19
MED12L	SNX21		GAA	KIF24
MED22	SP100		GABRA3	KIFAP3
MED9	SPCS2		GABRB3	KIFC2
MEN1	SPNS1		GABRE	KIRREL2
MESP2	SPO11		GAL3ST3	KLF10
MFF	SPRY2		GCA	KLF11
MFNG	SRGAP1		GCK	KLF13
MFSD6L	SSX2IP		GCNT2	KLHL15
MGAT4B	ST8SIA2		GDAP1	KLHL26
MICAL1	STAM2		GDF7	KLRG2
MID1	STARD3		GDPD4	KMO
MIER2	STARD4		GFRA1	KRT18
MIF4GD	STAT2		GLI3	KRT8
MIXL1	STAT3		GLIS1	L2HGDH
MLH3	STMN4		GLIS2	LAMA1
MMP14	STT3A		GLS2	LAMA3
MMP19	STX4		GNAL	LAMC1
MNAT1	STXBP3		GNB3	LEFTY1
MNS1	SULT1E1		GNG11	LETM1
MOXD1	SUMF1		GNG7	LHFPL5
MPP3	SUMF2		GOLM1	LIG3
MPPE1	SUOX		GPC2	LILRB5
MPV17L	SUSD4		GPHB5	LIM2
MPZL1	SYCP1		GPR153	LLGL2
MRGBP	SYF2		GPR162	LMBRD2
MRPL11	SYNGR1		GPR176	LOXL2
MSMP	SYPL1		GPR19	LPAR3
MTA2	SYT17		GPRIN2	LRIT2
MTIF2	TACSTD2		GPSM1	LRRC1
MTMR14	TAP1		GPSM3	LRRC25
MTMR3	TAX1BP3		GRB14	LRRC47
MVK	TBPL1		GRHL3	LRRC63
MYBBP1A	TCIRG1		GRIA1	LSM11
MYBL2	TCL1A		GRID2	LTBR
MYC	TCTA		GRIN2A	LY6G6C
MYL7	TEC		GRIN2D	LYN
MYLPF	TET1		GRIN3B	LYPD6B
MYO1G	TFF1		GRK5	LYRM2
NAE1	TIMM22		GRM2	LYRM5
NANOS3	TIMM44		GRM6	LYSMD4
NANS	TIMP3		GRM7	MAMLD1
NAP1L3	TIPRL		GSE1	MANEA
NAP1L4	TLE2		GSTM1	MAP3K6
NAT14	TLR3		GSTO2	MAP7D2
NBN	TLX1		GTF2I	MCAT
NCAPD2	TM6SF2		HAPLN4	MESP2
NCOA5	TMCO2		HAS3	METTL7B
NDUFAF2	TMEM184C		HCN4	MFSD9
NEIL2	TMEM192		HDX	MGAT5B
NEIL3	TMEM205		HEPH	MGLL
NEK11	TMEM213		HEY2	MICAL1
NEK6	TMEM37		HEYL	MICB
NF2	TMEM50B		HGF	MITF
NFATC2IP	TMEM59		HIF3A	MKNK1
NFATC3	TMEM63A		HIPK2	MKRN3
NFIL3	TMEM69		HLX	MLLT6
NFKB2	TMEM87B		HMCN1	MORC3
NFKBIE	TMSB10		HMGA2	MORC4
NFYB	TMTC1		HMGN4	MPEG1
NGF	TNFRSF10A		HNF4G	MRO
NHLRC1	TNFRSF17		HNRNPUL2	MRPL20
NID2	TNNC1		HPN	MRPL22
NIPA1	TNNC2		HSD17B14	MRPL39
NIT1	TNS3		HSPA12B	MRPL9
NKAIN4	TOB1		HSPA13	MRPS18C
NKIRAS1	TRAF6		HTR7	MRPS24
NLGN3	TRAFD1		HTRA1	MRPS5
NLN	TRAPPC6B		IDO2	MRPS7
NLRP12	TRDMT1		IDS	MSTO1
NME2	TRIAP1		IFI30	MTA2
NMNAT2	TRIM10		IGDCC4	MTMR14
NMRAL1	TRIM15		IGFBP3	MTMR6
NMT2	TRIM34		IGSF1	MUC21
NODAL	TRMT61B		IL13RA2	MYADM
NOP14	TRPM4		IL1RAP	MYBL2
NOTO	TRUB2		IL20RA	MYCN
NOX4	TSPAN14		ILDR2	MYL7
NPHP1	TTC17		INHBA	MYO18B
NPHS1	TXNL4B		INPP5F	MYO5C
NPL	TYR		INTS9	MYOM3
NPM1	TYRO3		IQSEC2	NAALADL1
NPM2	UBAP1		IRAK1BP1	NAGLU
NPPA	UBE2H		IRAK3	NAGPA
NPPC	UBE2L6		IRF8	NANOG
NPW	USH1C		IRF9	NANP
NQO1	USP24		IRGQ	NCAM1
NRG4	USP37		IRS1	NDFIP1
NSUN2	USP54		ITGA7	NDRG1
NT5DC1	VAMP8		ITGAV	NDUFA1
NT5DC3	VNN1		ITGB5	NDUFB3
NT5E	VPS13D		JPH1	NEFH
NTF3	VPS37A		KCNA5	NEK6
NTHL1	VSIG1		KCNG1	NENF
NUDT3	WDFY1		KCNG3	NFIL3
NUDT5	WDR72		KCNH7	NGEF
OBFC1	WSB1		KCNH8	NHSL1
ODF3B	XKR8		KCNJ11	NIPSNAP3A
OGFR	XPNPEP2		KCNJ12	NKIRAS1
OGFRL1	YIPF4		KCNJ2	NLRP12
OSBPL3	YIPF6		KCNK6	NMI
OVOL2	YPEL5		KCNN2	NMNAT2
P2RX2	ZBTB11		KCNQ3	NMS
P2RY14	ZBTB17		KCNS3	NMT2
PACRGL	ZC3HAV1		KCTD3	NODAL
PACS1	ZDBF2		KCTD8	NOL12
PACSIN3	ZDHHC12		KDELC1	NOP14
PAOX	ZDHHC5		KIAA1211	NOS3
PAQR7	ZFP1		KIAA1324	NPPB
PAQR9	ZFP30		KIAA1644	NR4A1
PARD6A	ZFP36		KIF4A	NTN1
PARD6G	ZFP57		KLF1	OLFM4
PCDH11X	ZFP91		KLF15	OOEP
PCDH20	ZFX		KLHL13	OSBPL2
PCGF2	ZFYVE16		KLHL3	OSR2
PCGF3	ZFYVE26		KLK10	P2RX6
PCGF6	ZIM2		KLK13	PABPC1L
PCP4	ZMAT3		KRBA1	PACRGL
PDAP1	ZMIZ1		KRCC1	PADI3
PDDC1	ZMYM1		KRTDAP	PAGE4
PDE4C	ZMYM6		LAMA2	PALLD
PDE4D	ZNF148		LAMB2	PAPD4
PDE6D	ZNF184		LANCL1	PAPD5
PDGFA	ZNF208		LATS1	PCBD2
PDIA2	ZNF613		LDB3	PCSK6
PDK1	ZNF638		LDLRAD2	PCYT1A
PDK3	ZNF654		LGI2	PDCD6
PEBP1	ZYG11A		LHFPL2	PDCD7
PELP1			LHFPL4	PDE12
PEX26			LILRA5	PDE4C
PFDN4			LILRB3	PDGFRL
PFKL			LIN7B	PDHA1
PGAP3			LINGO1	PDHB
PGK1			LINGO4	PDIA3
PHF14			LIPA	PDLIM1
PHF20			LIX1	PDP2
PHF21A			LOXL1	PDSS2
PHF5A			LPAR5	PEX13
PHF6			LPL	PEX5
PHKA2			LRP10	PGBD2
PHTF2			LRP12	PGPEP1
PICK1			LRP3	PHLPP2
PIGK			LRP8	PIGX
PIGL			LRRC20	PIH1D2
PIGU			LRRC8C	PIK3CB
PIGW			LRRIQ1	PIK3CG
PIH1D2			LRRN4	PIK3R6
PIK3R2			LSR	PKD1L2
PIM1			LYPD6	PLB1
PIP5K1C			MALL	PLEKHA8
PITPNA			MAMDC2	PLEKHH3
PJA2			MAN1C1	PLEKHM3
PKLR			MAP1A	PLK2
PKN1			MAP1S	PLLP
PKN3			MAP2K2	PMCH
PKP2			MAPK7	PNPT1
PLA2G12A			MAPK8IP3	POLE2
PLAC9			MAPKAPK2	POLR3GL
PLAT			MAPKAPK3	POP4
PLD5			MARCKSL1	PPARA
PLEKHA5			MARK1	PPARG
PLEKHA7			MAST1	PPCS
PLEKHA8			MATN3	PPIC
PLEKHH1			MBNL3	PPP1R13L
PLEKHH2			MCCC2	PPP2R5B
PLS1			MDK	PPTC7
PML			MDP1	PRCP
PNMA2			MED25	PRDM13
PNPLA3			MEGF6	PREX1
POGK			MEOX2	PRIMA1
POM121C			METTL5	PRNP
PORCN			MEX3A	PRPF18
POU5F1			MFHAS1	PRPS1
PPA1			MGAT3	PRR15
PPARD			MGAT4C	PRSS16
PPFIBP1			MKNK2	PSMD10
PPIC			MLKL	PSMD5
PPM1G			MLLT3	PTGR1
PPM1M			MMD	PTP4A1
PPP1CA			MMEL1	PTPN22
PPP1R10			MMP16	PTPRJ
PPP1R16A			MMP25	PTPRM
PPP2R2A			MN1	PUS10
PPP2R5B			MOGAT1	PUS3
PPP4R1			MORN1	PYGL
PRCC			MRAP2	PYGO1
PRCP			MSRA	QPCT
PRDM1			MSRB2	RAB11FIP1
PRICKLE1			MTA1	RAB11FIP4
PRMT6			MURC	RAB11FIP5
PRNP			MYH10	RAB1A
PROM2			MYLIP	RAB37
PRR3			MYO16	RAB3A
PRRG4			MYO1D	RAB3IL1
PRRT2			MYRIP	RAB3IP
PRSS12			NAB1	RAB5C
PRSS16			NAV3	RABGGTB
PRSS23			NCDN	RABIF
PRSS35			NCOR2	RACGAP1
PSMA7			NEBL	RAD51C
PSMD1			NEDD4	RAP1GDS1
PSMD3			NEK8	RAP2B
PSMG4			NEU3	RCC1
PTGER2			NEUROD2	RCN1
PTOV1			NFKB1	RCOR1
PTPMT1			NHS	RCOR3
PTPN11			NHSL2	RCSD1
PTPN4			NIPAL1	RD3
PTPN5			NKAIN1	RDH16
PTPRD			NLGN1	REEP1
PTPRR			NOVA1	RER1
PUS7			NPAS3	RETSAT
PXDN			NPEPL1	RFK
PXN			NPFFR2	RFPL4A
PYGB			NPR1	RFPL4B
PYGL			NPTX2	RGS2
PYGM			NPY	RHOV
QPCT			NPY2R	RIF1
QSOX1			NR2F6	RIPK3
R3HCC1			NRXN1	RIPK4
RAB19			NRXN3	RMND1
RAB25			NTN4	RNASE9
RAB30			NTNG1	RNASEL
RAB36			NTRK3	RNF113A
RAB37			NUAK1	RNF125
RAB3C			NUDT17	RNF135
RAB3IP			NUMA1	RNF138
RAB4A			ONECUT1	RNF168
RAD9A			OPHN1	RNF169
RANBP1			OSBPL10	RNF186
RANGAP1			OXTR	RNF219
RASGRP1			P2RX4	RNFT2
RASGRP2			PABPC4L	RNMT
RASL11A			PADI2	RP9
RASSF5			PAFAH1B3	RPL26L1
RAVER1			PAIP2B	RPP25
RBM46			PAMR1	RPS6KA1
RBP4			PANK1	RPS6KA5
RBP5			PANX1	RPS6KC1
RBPMS			PAPPA	RRAGC
RC3H2			PARP9	RREB1
RCAN3			PCBP4	RRM1
RCC1			PCDH19	RRM2B
RCN3			PCDH7	RSAD1
RDH13			PCSK1	RTKN
RDH14			PCSK7	S100A10
RDH5			PDCD2	S100A6
RELT			PDE10A	SATB2
REPIN1			PDE3A	SBDS
RESP18			PDE3B	SCARA5
RFC2			PDE9A	SCGB1A1
RFWD2			PDGFB	SCLY
RFXANK			PDLIM3	SCN3B
RFXAP			PDZRN3	SCN9A
RGL2			PDZRN4	SDCCAG3
RGP1			PELI1	SDPR
RGS10			PHACTR1	SEC23B
RGS19			PHLPP1	SELK
RGS2			PHYH	SEMA4B
RGS20			PHYHD1	SENP3
RHBDD2			PIGH	SERPINB7
RHOB			PIGR	SETD3
RILPL1			PIH1D1	SFMBT1
RIPK2			PIK3IP1	SFTPD
RIPPLY2			PIP5KL1	SH3PXD2A
RMND1			PITPNC1	SHFM1
RNASEH2B			PITPNM1	SHMT1
RNF115			PIWIL1	SHROOM3
RNF126			PLA2R1	SIPA1L2
RNF145			PLAGL1	SIRT5
RNF182			PLCB1	SLC14A2
RNF187			PLCB2	SLC15A2
RNF2			PLCD3	SLC16A13
RNF44			PLCL2	SLC1A1
RNF8			PLEKHG2	SLC1A3
RNFT2			PLEKHG3	SLC22A5
ROPN1L			PLXDC1	SLC25A12
RP2			PLXNA3	SLC25A15
RP9			PLXNC1	SLC25A16
RPH3AL			PMAIP1	SLC25A21
RPL21			PNLDC1	SLC25A5
RPL22L1			PNMT	SLC2A3
RPL32			PNPLA2	SLC30A2
RPL38			PNRC2	SLC34A2
RPL3L			POSTN	SLC35A5
RPL5			POT1	SLC35F5
RPS12			PPARGC1A	SLC37A3
RPS2			PPIL4	SLC41A2
RPS21			PPM1E	SLC4A11
RPS23			PPM1H	SLC5A6
RPS6KA2			PPM1K	SLC6A14
RPS6KA6			PPP1R16B	SLC7A11
RRAGD			PPP2R2B	SLC7A4
RRM2B			PRAF2	SLCO2B1
RSAD1			PREP	SMAD3
RTF1			PRKCB	SMAP2
RTKN			PRKCDBP	SMARCD2
RTKN2			PRKCE	SNAP29
RUFY1			PRKCG	SNAPC3
RUSC1			PRKCH	SNRNP35
RUVBL1			PROCA1	SNX14
S100A4			PROKR2	SNX18
S100A5			PRR16	SNX24
SAC3D1			PRR19	SNX3
SAP30			PRRG3	SNX7
SCAF1			PSME1	SNX8
SCAI			PTCH2	SOHLH2
SCAP			PTPN14	SP6
SCHIP1			PTPRT	SPEN
SCML1			PTPRU	SPINT1
SCRN2			RAB15	SPIRE1
SEC23A			RAB32	SPR
SELENBP1			RAB3B	SPRYD3
SEMA5B			RAB3D	SRRD
SENP1			RAB3GAP2	SRXN1
SENP8			RAC2	SSFA2
SERP1			RALGPS1	SSU72
SERPINB9			RAMP1	STARD8
SETD3			RAPGEFL1	STAU2
SETD4			RASA4	STEAP3
SETD7			RASAL1	STMN3
SFXN2			RASD2	STOM
SFXN3			RASEF	STXBP5
SGCB			RASGEF1A	SUCLA2
SGSM3			RASGEF1B	SULF2
SGTB			RASL10B	SUZ12
SH2B3			RASSF6	SYNE1
SH3BP4			RBMS3	SYNM
SH3BP5L			RBPJ	TACC2
SH3GL2			RCBTB2	TANK
SH3GLB2			RELL2	TAPBP
SH3KBP1			RFTN1	TBC1D12
SH3YL1			RGL3	TBC1D30
SHMT1			RGS16	TBC1D8
SIVA1			RHBDD3	TBC1D9
SKIL			RHBDL3	TBX20
SKP2			RHOF	TCL1B
SLC10A4			RHOQ	TCTEX1D2
SLC16A13			RILP	TDRD7
SLC16A5			RIMBP2	TES
SLC18A2			RIMS3	TFB2M
SLC19A2			RIMS4	TFEB
SLC24A2			RIT1	TFRC
SLC24A5			RNF144A	THAP9
SLC25A1			RNF157	THBS4
SLC25A13			RNF175	THOC3
SLC25A21			RNF213	THSD1
SLC25A27			RNF217	THUMPD3
SLC25A29			RNF41	TIGD3
SLC25A30			RSF1	TIMM10
SLC25A35			RSPO4	TJP2
SLC25A39			RTN2	TLE3
SLC25A5			RTTN	TLE6
SLC26A11			RUNX1T1	TM2D1
SLC27A3			RUVBL2	TMEM144
SLC2A12			S100A13	TMEM155
SLC2A3			S1PR3	TMEM160
SLC2A4			SAMD14	TMEM164
SLC2A5			SAMD4A	TMEM168
SLC2A8			SARDH	TMEM38B
SLC34A3			SATB1	TMEM45B
SLC35C1			SCIN	TMEM62
SLC35F2			SCLT1	TMEM71
SLC39A13			SCN5A	TMEM9B
SLC39A8			SCN8A	TNFAIP3
SLC44A2			SDC3	TNFAIP8
SLC44A5			SDK1	TNFAIP8L1
SLC45A1			SEC22C	TNFRSF1A
SLC48A1			SEMA3A	TNFSF9
SLC4A11			SEMA3E	TNIP2
SLC5A3			SEMA4D	TNK2
SLC5A6			SEMA4G	TNS1
SLITRK6			SEMA5A	TOLLIP
SLK			SEMA6D	TOMM5
SMAD4			SERGEF	TOP1MT
SMAP1			SFI1	TOPBP1
SMPD1			SFMBT2	TOR1AIP2
SMPD2			SFT2D3	TOX2
SNAPC3			SGMS2	TP53I3
SNCB			SH2D2A	TP53INP1
SNF8			SH2D3C	TPK1
SNRNP200			SH2D5	TPRG1
SNRNP25			SHANK1	TPRKB
SNRPD1			SHANK2	TPST2
SNX19			SHC1	TPTE2
SOCS5			SIPA1L1	TREML2
SOD1			SLC12A1	TRIB3
SOD2			SLC12A9	TRIM38
SOHLH2			SLC15A1	TRIM50
SORT1			SLC15A3	TRIM63
SOSTDC1			SLC16A10	TRIML1
SOX2			SLC16A11	TRIP4
SP5			SLC16A12	TRMT11
SPAST			SLC16A2	TRMT2B
SPATA17			SLC17A9	TRPM6
SPATS2L			SLC22A18	TRPV2
SPG20			SLC25A4	TRPV6
SPI1			SLC29A3	TSFM
SPIN3			SLC2A1	TSHZ1
SPR			SLC2A10	TSPAN7
SPRED1			SLC30A3	TTC7A
SRGAP2			SLC30A4	TTF1
SRI			SLC35D3	TTL
SSR4			SLC38A2	TTLL3
SST			SLC38A4	TUBB2A
ST3GAL4			SLC39A3	TUBB6
ST3GAL6			SLC43A3	TWF1
ST7			SLC4A4	TXNIP
ST8SIA4			SLC4A8	TYMS
STAU2			SLC5A7	UAP1
STEAP1			SLC5A8	UBR1
STIM1			SLC6A11	UCHL5
STK19			SLC6A3	ULBP1
STK25			SLITRK2	USP38
STK4			SLITRK3	USP43
STMN3			SLITRK4	USP53
STON1			SLITRK5	UTP14A
STOX1			SMAD6	UVRAG
STRADA			SMPD3	VARS2
STX18			SMTNL1	VGLL1
STX2			SNCAIP	VPS13C
STYK1			SNN	VPS29
SUCLG2			SNTB1	VWA5A
SUFU			SNX33	VWF
SUMO2			SOBP	WBSCR22
SUPT3H			SOCS6	WDR5
SURF4			SOX10	WDR55
SUV39H2			SOX21	WDR93
SYMPK			SOX6	WDSUB1
SYN3			SPEG	XIAP
SYNCRIP			SPIB	XYLB
SYNE2			SPN	ZBTB24
SYNPR			SPP1	ZC3H12A
SYTL1			SPRY1	ZCCHC2
TACC3			SPSB4	ZCCHC6
TAGLN3			SPTBN2	ZFAND2A
TAL2			SREBF1	ZFP64
TANC1			SSB	ZHX1
TAP2			ST3GAL1	ZIC1
TAPBP			ST3GAL3	ZNF331
TARBP2			ST3GAL5	ZNF428
TBC1D10C			ST6GAL2	ZNF467
TBC1D19			ST6GALNAC3	ZNF503
TBC1D30			ST8SIA1	ZNF524
TBC1D8B			ST8SIA5	ZNF555
TBL1XR1			ST8SIA6	ZNF597
TBX6			STAC	ZNF641
TBXA2R			STAC2	ZNF703
TCEA3			STAR	ZNF704
TCTEX1D1			STARD4	ZNF706
TDO2			STIM2	ZNF709
TDRD10			STK32B	ZNF75D
TEAD1			STMN1	ZNF783
TELO2			STON2	ZNF800
TES			STOX2	ZYG11B
TFEC			STX10	ACVRL1
TGFA			STX1B	AMOT
TGFBR1			STX6	ANPEP
TGIF2			SUSD5	ARGFX
THBS4			SVIL	ASAP2
THEMIS			SYN1	ATP12A
THEMIS2			SYNGAP1	BCL3
THOP1			SYPL2	CD53
THPO			SYT17	CDX1
THSD1			SYT9	CLCA1
THYN1			TACR3	CPEB2
TIA1			TBC1D16	DMBX1
TIE1			TBKBP1	DNAH3
TIGD1			TBX15	DNAJC15
TIGD2			TCERG1L	EFNB2
TIGD3			TCF3	ELMOD1
TJAP1			TEX10	EMP2
TJP2			TGM2	EPB41L4A
TK1			TGM7	FOXR1
TLE1			THAP10	FZD4
TLL1			THAP2	GAST
TM7SF3			THAP5	GPX2
TMC8			THBS2	GRIP2
TMCO6			THOC6	HOXC13
TMED4			THSD4	HTRA2
TMEM101			THSD7B	LACTB
TMEM102			TIMP1	MBD2
TMEM106A			TIMP3	NLRP9
TMEM107			TIMP4	NRG1
TMEM108			TJP3	PI16
TMEM109			TKTL1	PSORS1C2
TMEM11			TLR10	RIN2
TMEM123			TM4SF18	SDSL
TMEM132A			TMCC2	SHB
TMEM147			TMEM132B	SLC12A3
TMEM150A			TMEM14A	SLCO4C1
TMEM154			TMEM205	TAF4B
TMEM160			TMEM216	TET2
TMEM163			TMEM218	THEG
TMEM165			TMEM42	TMEM176B
TMEM17			TMEM95	TP53INP2
TMEM177			TMOD1	TSPAN18
TMEM181			TMPRSS11B	UNC93A
TMEM185B			TMPRSS13	WNT2B
TMEM19			TMPRSS3
TMEM2			TMTC1
TMEM221			TMX1
TMEM25			TMX3
TMEM51			TNFRSF10A
TMEM52			TNFRSF12A
TMEM55A			TNFRSF19
TMEM62			TOMM20L
TMEM67			TOMM34
TMEM74			TP53BP1
TMEM80			TPI1
TMEM82			TRAF1
TMEM88			TRERF1
TMOD2			TRIM21
TMPRSS2			TRIM54
TMTC3			TRIO
TNFAIP3			TRO
TNFAIP8			TRPC3
TNFRSF18			TRPM3
TNKS			TRPM4
TNNI3			TSC22D1
TOR3A			TSHZ3
TP53BP2			TSPAN4
TP53I13			TSPYL2
TPBG			TTC21B
TPK1			TTC22
TPPP3			TTPA
TRAF4			TTR
TRAF5			TUB
TRAM2			UBE2L6
TRIM3			UCMA
TRIM32			UGT3A1
TRIM50			UNC119B
TRIM59			UNC5B
TRIM7			UNC5D
TRIM71			UPK3B
TRMT61A			UPRT
TRMU			USF1
TRPS1			USP18
TSC22D3			UST
TSPAN3			UTRN
TSPAN7			VEGFA
TSPAN9			VEPH1
TSPYL1			VGLL3
TSPYL5			VGLL4
TTC26			VIPR2
TTC3			VTCN1
TTC39A			VWCE
TTC39C			WBSCR17
TTC5			WDR18
TTC8			WDR86
TTL			WDR90
TTLL1			WIF1
TTLL9			WNT2
TUBB1			WNT5A
TUBB2A			WSCD2
TUBB6			WTIP
TXNDC15			XRCC2
TXNL4A			YPEL3
UAP1			ZBTB1
UBA2			ZBTB16
UBE2D2			ZBTB3
UBE2E2			ZBTB4
UBE2F			ZC3H12C
UBE2S			ZC3H6
UBFD1			ZC3H7B
UBTD1			ZCCHC24
UBTD2			ZCCHC3
UCHL5			ZDHHC19
UCK1			ZDHHC2
UCK2			ZER1
UCKL1			ZFP42
UCP2			ZIC3
UGCG			ZKSCAN2
UPK1B			ZMAT4
UPK3A			ZMYM5
UROS			ZNF205
USP10			ZNF219
USP53			ZNF22
UTP23			ZNF311
VAPB			ZNF385B
VASP			ZNF48
VIPR1			ZNF488
VPS13A			ZNF512
VPS37B			ZNF512B
VPS4A			ZNF521
VRK2			ZNF536
WASF1			ZNF697
WDFY2			ZNF81
WDHD1			ZSWIM7
WDR34			AASS
WDR38			ABHD4
WDR4			ADAMTS7
WDR5			ADD2
WDR6			AEBP1
WDR73			ASS1
WDSUB1			ATP10D
WNT3			BAIAP2L2
WNT3A			BCL11A
WWP2			BDH1
XRCC1			BID
XRN2			BNC2
YAP1			CERK
YDJC			CGA
YKT6			CHST9
YWHAE			CLEC4G
YWHAZ			COL4A1
ZAP70			COL4A2
ZBTB25			COTL1
ZBTB26			CPXM1
ZBTB8A			CRABP2
ZDHHC1			CSTF2T
ZDHHC21			DCHS1
ZDHHC24			DFNA5
ZFAND1			DLK1
ZFAND2B			DMKN
ZFAND3			DNAJC18
ZFP64			EDIL3
ZFYVE9			EPHA2
ZMIZ2			FAM43A
ZNF189			FBLIM1
ZNF277			FBXO2
ZNF300			FGF2
ZNF319			FGFR4
ZNF346			FHL2
ZNF354C			FKBP11
ZNF385D			FN1
ZNF446			GATM
ZNF483			GCNT1
ZNF511			GLI2
ZNF581			GPC1
ZNF584			IQCA1
ZNF624			ITGA5
ZNF630			JMJD1C
ZNF668			JPH3
ZNF692			KCNA7
ZNF75D			KCNMA1
ZNF791			KCNN4
ZNF792			KIAA1522
ZNF839			KIRREL
ZNHIT6			KRT80
ZNRD1			LDOC1L
ZSWIM4			LIFR
ZSWIM5			MATN2
			METRNL
			MGST1
			MORN4
			MYOZ3
			NOTCH3
			NRM
			NRN1L
			NRP1
			NUDT11
			OBSL1
			OCIAD2
			PALM3
			PCK2
			PCOLCE
			PDE1B
			PER3
			PHF19
			PHGDH
			PLD3
			PLXNB1
			PRKCQ
			PTPRN
			PTPRZ1
			RASIP1
			RTN4R
			SBK1
			SCARA3
			SCARB1
			SDC1
			SEMA6B
			SERPINE2
			SERPINH1
			SGCE
			SIAH2
			SLC4A3
			SLC7A1
			SLC7A3
			SLCO4A1
			SMPDL3B
			SMS
			SORD
			SRC
			ST6GALNAC4
			SV2A
			SYNGR1
			SYT1
			TEAD3
			TERF1
			TLE2
			TMEM145
			TMEM8B
			TSPAN33
			VEGFB
			WEE1
			ZFHX2
			ZNF181

## Sheet: Pig-Pre-VS-Post-GO&KEGG
Lineage	GO	Genes	GO_P		KEGG	Genes	KEGG_P
Pig Post-EPI	epidermal growth factor receptor signaling pathway	ABL1/ARHGEF2/CBLB/FAM83B/HIP1R/PTPN11/RNF115/SOCS5/TGFA	3.56333e-05		Pyruvate metabolism	ACACA/ACOT12/ACYP1/ALDH3A2/ALDH7A1/ALDH9A1/GLO1/LDHA/ME1/PKLR/	6.13923e-05
	glycolipid biosynthetic process	A4GALT/B4GALT6/GAL3ST4/MPPE1/PGAP3/PIGK/PIGL/PIGU/ST8SIA4/UGCG	3.90891e-05		Glycolysis / Gluconeogenesis	ALDH3A1/ALDH3A2/ALDH7A1/ALDH9A1/ENO1/ENO2/GAPDH/GPI/HK1/LDHA/PFKL/PGK1/PKLR/	9.12894e-05
	glycolipid metabolic process	A4GALT/B4GALT6/DPEP1/GAL3ST4/MPPE1/PGAP3/PIGK/PIGL/PIGU/ST8SIA4/UGCG	0.000107468		Neurotrophin signaling pathway	ABL1/AKT3/ARHGDIA/ARHGDIB/BDNF/MAP2K5/MAPK3/NFKBIE/NGF/NTF3/PIK3R2/PTPN11/RIPK2/RPS6KA2/RPS6KA6/SH2B3/SORT1/YWHAE/	0.000309719
	liposaccharide metabolic process	A4GALT/B4GALT6/DPEP1/GAL3ST4/MPPE1/PGAP3/PIGK/PIGL/PIGU/ST8SIA4/UGCG	0.000107468		Signaling pathways regulating pluripotency of stem cells	AKT3/APC/BMPR1A/DVL3/FGFR1/HAND1/HOXD1/MAPK3/MYC/NODAL/PCGF2/PCGF3/PCGF6/PIK3R2/POU5F1/SKIL/SMAD4/SOX2/WNT3/WNT3A/	0.000331443
	ERBB signaling pathway	ABL1/ARHGEF2/CBLB/FAM83B/HIP1R/PTPN11/RNF115/SOCS5/TGFA	0.000134551		MAPK signaling pathway	AKT3/BDNF/CACNB4/CASP3/DUSP16/FGF8/FGFR1/FLT1/GADD45G/HSPA1L/HSPA6/IL1B/MAP2K5/MAP4K1/MAP4K3/MAPK3/MAPK8IP2/MYC/NFATC3/NFKB2/NGF/NTF3/PDGFA/PTPN5/PTPRR/RASGRP1/RASGRP2/RPS6KA2/RPS6KA6/STK4/TGFA/TGFBR1/	0.000869845
	regulation of epidermal growth factor receptor signaling pathway	ARHGEF2/CBLB/HIP1R/RNF115/SOCS5/TGFA	0.000152468		Pyrimidine metabolism	DCTPP1/ENTPD3/ENTPD6/NME2/NT5E/RRM2B/TK1/UCK1/UCK2/UCKL1/	0.00161947
	regulation of ERBB signaling pathway	ARHGEF2/CBLB/HIP1R/RNF115/SOCS5/TGFA	0.000392434		Purine metabolism	ADK/AK3/ENTPD3/ENTPD6/GMPR/GUCY1A2/GUK1/HPRT1/IMPDH1/NME2/NT5E/NUDT5/PDE4C/PDE4D/PDE6D/PKLR/RRM2B/	0.00261789
	microtubule-based process	ABL1/APC/ARHGEF2/AURKB/CCDC39/DYNC2LI1/GAPDH/GJA1/HAUS1/KIF18B/KIF2A/KIF3A/KIFAP3/MID1/NPM1/PARD6G/RANBP1/RASGRP1/RCC1/ROPN1L/SAC3D1/SLK/SOD1/SPAST/TACC3/TNKS/TPPP3/TTC26/TTL/TUBB1/WDR34	0.00101475		Colorectal cancer	AKT3/APC/APPL1/CASP3/CASP9/DDB2/GADD45G/MAPK3/MYC/PIK3R2/SMAD4/TGFA/TGFBR1/	0.00269305
	membrane lipid biosynthetic process	A4GALT/B4GALT6/GAL3ST4/KDSR/MPPE1/PGAP3/PIGK/PIGL/PIGU/ST8SIA4/UGCG	0.00138271		Hippo signaling pathway	APC/BMPR1A/DVL3/MYC/NF2/PARD6A/PARD6G/PPP1CA/PPP2R2A/SMAD4/SOX2/TEAD1/TGFBR1/TP53BP2/WNT3/WNT3A/YAP1/YWHAE/YWHAZ/	0.0034814
	carbohydrate derivative biosynthetic process	A4GALT/ADK/AK3/B3GALNT1/B4GALT6/CHST10/ENO2/EXTL2/GAL3ST4/GAPDH/GNPNAT1/GPI/HPRT1/MGAT4B/MPPE1/NME2/NPPA/NPPC/NT5E/PDK1/PGAP3/PGK1/PIGK/PIGL/PIGU/RRM2B/SLC35C1/ST3GAL4/ST8SIA4/TMEM106A/UAP1/UCK1/UGCG	0.00160875		Carbon metabolism	ACO1/EHHADH/ENO1/ENO2/GAPDH/GOT2/GPI/GPT2/HK1/ME1/PFKL/PGK1/PKLR/SHMT1/SUCLG2/	0.00391375
	GPI anchor metabolic process	DPEP1/MPPE1/PGAP3/PIGK/PIGL/PIGU	0.00165851		Non-small cell lung cancer	AKT3/CASP9/DDB2/EML4/GADD45G/MAPK3/PIK3R2/RASSF5/STK4/TGFA/	0.00586492
	membrane lipid metabolic process	A4GALT/B4GALT6/DPEP1/GAL3ST4/KDSR/MPPE1/PGAP3/PIGK/PIGL/PIGU/SMPD2/ST8SIA4/UGCG	0.00169975		Tryptophan metabolism	AFMID/ALDH3A2/ALDH7A1/ALDH9A1/AOX1/EHHADH/HAAO/TDO2/	0.0060299
	microtubule cytoskeleton organization	ABL1/APC/ARHGEF2/AURKB/CCDC39/GAPDH/GJA1/HAUS1/KIF18B/KIF3A/MID1/NPM1/PARD6G/RANBP1/RCC1/SAC3D1/SLK/SPAST/TACC3/TNKS/TPPP3/TTC26/TTL/TUBB1	0.00177024		FoxO signaling pathway	AKT3/CCNB3/FBXO25/FOXO1/GADD45G/HOMER2/HOMER3/MAPK3/PIK3R2/SETD7/SKP2/SLC2A4/SMAD4/SOD2/STK4/TGFBR1/	0.00628594
	regulation of peptidyl-tyrosine phosphorylation	ABL1/ARHGEF2/ARL2BP/CBLB/IFNG/IL18/NF2/NOX4/PRNP/PTPN11/SH2B3/SH3BP5L/SOCS5/TGFA	0.0017703		HIF-1 signaling pathway	AKT3/ENO1/ENO2/FLT1/GAPDH/HK1/IFNG/LDHA/MAPK3/NPPA/PDK1/PFKL/PGK1/PIK3R2/	0.00698879
	negative regulation of protein kinase activity	ABL1/CBLB/IFNG/MEN1/NF2/PKN1/RGS2/SH2B3/SH3BP5L/SOCS5/SPRED1/TNFAIP3	0.00238224		Hepatitis C	AKT3/CASP3/CASP9/CLDN11/CLDN20/CLDN6/CLDN9/DDX58/EIF2AK1/IFNAR2/IFNG/MAPK3/MYC/PIK3R2/PPP2R2A/YWHAE/YWHAZ/	0.00923388
Pig Pre-EPI	positive regulation of response to external stimulus	AIF1/ARG1/CCR1/CD47/CTSC/F2RL1/FCER1G/IL23A/OPTN/S100A9/TLR3/TRAF6/TRIM15/VAMP8	0.000190053		Lysosome	ATP6V0B/ATP6V0D1/CTSC/CTSK/FUCA1/GBA/GLA/GNPTAB/GNPTG/MCOLN1/NEU1/NPC1/SGSH/SUMF1/TCIRG1/	6.37097e-05
	regulation of response to external stimulus	AIF1/ARG1/BAP1/CCR1/CD46/CD47/CD59/CTSC/CXCR4/F2RL1/FCER1G/GPATCH3/IL23A/JAK2/MPP1/OPTN/S100A9/TEC/TLR3/TRAF6/TRIM15/TYRO3/VAMP8/ZFP36	0.00025034		Rheumatoid arthritis	ATP6V0B/ATP6V0D1/ATP6V1A/ATP6V1C1/ATP6V1F/ATP6V1G3/CD86/CTSK/FOS/ICAM1/IL23A/TCIRG1/	0.000139427
	carboxylic acid metabolic process	ACOX1/AMT/APOC3/ARG1/ASS1/BCKDHA/CTH/ERLIN1/FH/GLUL/GOT1/GPAM/GSTZ1/HAO1/HK2/IL4I1/NPC1/P4HA2/PC/PDK4/PTGES/PTGS2/RENBP/RGN/SGPL1/SIRT1/SLC7A7/STAT3/VNN1	0.000281113		Collecting duct acid secretion	ATP6V0D1/ATP6V1A/ATP6V1C1/ATP6V1F/ATP6V1G3/TCIRG1/	0.000325189
	regulation of defense response	ARG1/BAP1/CD46/CD47/CD59/CTSC/F2RL1/FCER1G/GPATCH3/IL23A/JAK2/MAPKAPK3/OPTN/S100A9/TLR3/TRIM15/TYRO3/VAMP8/WDFY1/ZFP36	0.000427219		Oxidative phosphorylation	ATP6V0B/ATP6V0D1/ATP6V1A/ATP6V1C1/ATP6V1F/ATP6V1G3/NDUFA6/NDUFA9/NDUFB11/NDUFB4/NDUFS1/NDUFV1/TCIRG1/	0.00132547
	regulation of myeloid leukocyte mediated immunity	ARG1/CD84/F2RL1/FCER1G/VAMP8	0.000473321		Complement and coagulation cascades	C4BPA/C4BPA/CD46/CD59/CFD/F3/MASP2/SERPINA1/SERPINB2/	0.00269266
	positive regulation of immune system process	AIF1/ARG1/CCR1/CD244/CD46/CD59/CD84/CD86/CFD/CTSC/F2RL1/FCER1G/FOS/GPATCH3/IL23A/MAPKAPK3/RUNX1/SIRT1/STAT3/TEC/TLR3/TRAF6/TRIM15/TYRO3/VAMP8/WDFY1	0.000534235		Carbon metabolism	ACOX1/ALDOB/AMT/FH/GLDC/GOT1/HAO1/HK2/OGDH/PC/RGN/	0.00312822
	small GTPase mediated signal transduction	AIF1/APOC3/ARHGAP1/CDC42EP1/F2RL1/FBXO8/MAPKAPK5/PECAM1/RAB14/RAB24/RAB42/RASSF1/RGL1/RHOQ/RND3/RRAS/SPRY2/TAX1BP3	0.000540164		Biosynthesis of amino acids	ALDOB/ARG1/ASS1/CBS/CTH/GLUL/GOT1/PC/	0.00449459
	oxoacid metabolic process	ACOX1/AMT/APOC3/ARG1/ASS1/BCKDHA/CTH/ERLIN1/FH/GLUL/GOT1/GPAM/GSTZ1/HAO1/HK2/IL4I1/NPC1/P4HA2/PC/PDK4/PTGES/PTGS2/RENBP/RGN/SGPL1/SIRT1/SLC7A7/STAT3/VNN1	0.000561044		Arginine biosynthesis	ARG1/ASS1/GLUL/GOT1/	0.00483303
	regulation of locomotion	AIF1/CCR1/CXCR4/EPHA2/F2RL1/FERMT3/GLUL/GPNMB/HSPA5/IGFBP3/IL23A/MARVELD3/MPP1/MSN/NUS1/OSBPL8/PECAM1/RNASE10/RND3/RRAS/SIRT1/SPRY2/STAT3/TACSTD2/TMSB10/TRIM15	0.000623307		Glycerolipid metabolism	AGPAT4/ALDH2/GLA/GPAM/GPAT2/MOGAT1/PNLIPRP2/	0.00627929
	positive regulation of defense response	ARG1/CD47/CTSC/F2RL1/FCER1G/GPATCH3/MAPKAPK3/OPTN/S100A9/TLR3/TRIM15/TYRO3/VAMP8/WDFY1	0.000702679		Kaposi sarcoma-associated herpesvirus infection	BAX/CCR1/CD200R1/CD86/FOS/GNG12/ICAM1/IKBKE/JAK2/PTGS2/STAT2/STAT3/TLR3/ZFP36/	0.00668025
	organic acid metabolic process	ACOX1/AMT/APOC3/ARG1/ASS1/BCKDHA/CTH/ERLIN1/FH/GLUL/GOT1/GPAM/GSTZ1/HAO1/HK2/IL4I1/NPC1/P4HA2/PC/PDK4/PTGES/PTGS2/RENBP/RGN/SGPL1/SIRT1/SLC7A7/STAT3/VNN1	0.000777026		Synaptic vesicle cycle	ATP6V0B/ATP6V0D1/ATP6V1A/ATP6V1C1/ATP6V1F/ATP6V1G3/DNM2/TCIRG1/	0.0074
	regulation of immune effector process	APOA2/ARG1/CD244/CD46/CD59/CD84/F2RL1/FCER1G/GPATCH3/IL23A/TLR3/TRAF6/TRIM15/VAMP8	0.000902258		Sphingolipid metabolism	DEGS2/GBA/GLA/NEU1/SGPL1/SGPP2/	0.00783471
	arginine metabolic process	ARG1/ASS1/FH/SLC7A7	0.000959624		Tyrosine metabolism	ALDH3B1/GOT1/GSTZ1/IL4I1/TYR/	0.009298
	inflammatory response	BAP1/CCL22/CCL4/CCR1/CD46/CD47/CD59/CTSC/EPHA2/F3/FCER1G/IL23A/JAK2/PTGS2/S100A12/S100A9/STAT3/TLR3/TYRO3/VAMP8/ZFP36	0.00110897
	positive regulation of response to biotic stimulus	ARG1/F2RL1/OPTN/TRAF6/TRIM15	0.00112967

## Sheet: H&M-Pre-VS-Post-GO&KEGG
Lineage	GO	Genes	GO_P		KEGG	Genes	KEGG_P
H&M Post-EPI	axonogenesis	CELSR3/SEMA7A/TRPV2/AGRN/ATP8A2/BCL11B/BCL2/BOC/CCKAR/CDH4/CNTN4/CXCR4/EFNA1/EFNB3/EGR2/ENAH/EPHB1/EPHB3/FZD3/GDF7/GFRA1/GLI3/LAMA2/LAMB2/LINGO1/MAP1A/MAP1S/MAPK7/MYH10/NRXN1/NRXN3/NTN4/NTNG1/NTRK3/OPHN1/PLXNA3/PLXNC1/RAC2/SEMA3A/SEMA3E/SEMA4D/SEMA4G/SEMA5A/SEMA6D/SHC1/SIPA1L1/SLITRK2/SLITRK3/SLITRK4/SLITRK5/SPP1/SPTBN2/STMN1/SYNGAP1/TNFRSF12A/TRIO/UNC5B/UNC5D/UST/VEGFA/WNT5A/CRABP2/EPHA2/FN1/GLI…	3.34851e-14		Axon guidance	MYL9/SEMA7A/BOC/CXCR4/EFNA1/EFNB3/ENAH/EPHB1/EPHB3/FZD3/GDF7/NTN4/NTNG1/PLXNA3/PLXNC1/RAC2/SEMA3A/SEMA3E/SEMA4D/SEMA4G/SEMA5A/SEMA6D/TRPC3/UNC5B/UNC5D/WNT5A/EPHA2/NRP1/PLXNB1/SEMA6B/SRC/	0.000368936
	axon guidance	CELSR3/SEMA7A/AGRN/BCL11B/BOC/CDH4/CNTN4/CXCR4/EFNA1/EFNB3/EGR2/ENAH/EPHB1/EPHB3/FZD3/GDF7/GFRA1/GLI3/LAMA2/LAMB2/MAPK7/MYH10/NRXN1/NRXN3/NTN4/NTNG1/OPHN1/PLXNA3/PLXNC1/RAC2/SEMA3A/SEMA3E/SEMA4D/SEMA4G/SEMA5A/SEMA6D/SHC1/SPTBN2/TRIO/UNC5B/UNC5D/VEGFA/WNT5A/EPHA2/GLI2/GPC1/MATN2/NRP1/PLXNB1/PRKCQ/SEMA6B/SRC	2.46512e-13		ECM-receptor interaction	AGRN/CD47/COL4A4/COL6A3/FRAS1/FREM1/ITGA7/ITGAV/ITGB5/LAMA2/LAMB2/SPP1/THBS2/COL4A1/COL4A2/FN1/ITGA5/SDC1/SV2A/	0.00071181
	neuron projection guidance	CELSR3/SEMA7A/AGRN/BCL11B/BOC/CDH4/CNTN4/CXCR4/EFNA1/EFNB3/EGR2/ENAH/EPHB1/EPHB3/FZD3/GDF7/GFRA1/GLI3/LAMA2/LAMB2/MAPK7/MYH10/NRXN1/NRXN3/NTN4/NTNG1/OPHN1/PLXNA3/PLXNC1/RAC2/SEMA3A/SEMA3E/SEMA4D/SEMA4G/SEMA5A/SEMA6D/SHC1/SPTBN2/TRIO/UNC5B/UNC5D/VEGFA/WNT5A/EPHA2/GLI2/GPC1/MATN2/NRP1/PLXNB1/PRKCQ/SEMA6B/SRC	2.86006e-13		PI3K-Akt signaling pathway	ANGPT4/CDK2/CDKN1A/CDKN1B/ERBB3/GNG12/MDM2/PGF/PIK3R5/SGK1/BCL2/COL4A4/COL6A3/CREB3L1/CSF1/EFNA1/F2R/FGF9/GNB3/GNG11/GNG7/HGF/IRS1/ITGA7/ITGAV/ITGB5/LAMA2/LAMB2/LPAR5/MAP2K2/NFKB1/PDGFB/PHLPP1/PPP2R2B/SPP1/THBS2/VEGFA/COL4A1/COL4A2/EPHA2/FGF2/FGFR4/FN1/ITGA5/PCK2/VEGFB/	0.00116024
	modulation of chemical synaptic transmission	ACHE/GIP/PLK2/SLC6A9/SLC7A11/SYT7/ARC/CA7/CACNA1A/CACNA2D2/CACNG7/CBLN1/CNTN4/CSPG5/CUX2/DNM1/DRD3/EFNB3/EGR2/EPHB1/F2R/GRIA1/GRID2/GRIN2A/GRIN2D/GRM2/GRM6/GRM7/IQSEC2/LAMA2/LRP8/MAP1A/NCDN/NEUROD2/NLGN1/NPTX2/NPY2R/NRXN1/NTNG1/OPHN1/OXTR/PLCB1/PLCL2/PRKCB/PRKCE/PRKCG/RAB3B/RIMS3/RIMS4/SHANK1/SHANK2/SIPA1L1/SNCAIP/STAR/STX1B/SYN1/SYNGAP1/SYT9/TSHZ3/JPH3/SERPINE2/SRC/SYNGR1/SYT1	5.17119e-11		Glutamatergic synapse	GNG12/ADCY5/CACNA1A/GLS2/GNB3/GNG11/GNG7/GRIA1/GRIN2A/GRIN2D/GRIN3B/GRM2/GRM6/GRM7/PLCB1/PLCB2/PRKCB/PRKCG/SHANK1/SHANK2/SLC38A2/	0.00156661
	regulation of trans-synaptic signaling	ACHE/GIP/PLK2/SLC6A9/SLC7A11/SYT7/ARC/CA7/CACNA1A/CACNA2D2/CACNG7/CBLN1/CNTN4/CSPG5/CUX2/DNM1/DRD3/EFNB3/EGR2/EPHB1/F2R/GRIA1/GRID2/GRIN2A/GRIN2D/GRM2/GRM6/GRM7/IQSEC2/LAMA2/LRP8/MAP1A/NCDN/NEUROD2/NLGN1/NPTX2/NPY2R/NRXN1/NTNG1/OPHN1/OXTR/PLCB1/PLCL2/PRKCB/PRKCE/PRKCG/RAB3B/RIMS3/RIMS4/SHANK1/SHANK2/SIPA1L1/SNCAIP/STAR/STX1B/SYN1/SYNGAP1/SYT9/TSHZ3/JPH3/SERPINE2/SRC/SYNGR1/SYT1	5.70981e-11		Basal cell carcinoma	CDKN1A/CTNNB1/GADD45B/TCF7L2/WNT10B/BMP4/FZD1/FZD3/FZD7/GLI3/PTCH2/WNT2/WNT5A/GLI2/	0.003607
	regulation of cell morphogenesis	ANXA1/APOA1/DAPK3/GBP1/PDLIM5/RND3/SEMA7A/TRPV2/ARAP1/ARC/CACNG7/CDC42EP1/CDH4/CPNE5/CPNE9/CSPG5/CUX2/CXCR4/DOCK5/EFNA1/EFNB3/ENPP2/EPHB3/FMNL3/HPN/ITGA7/LINGO1/LRP8/MDK/MYH10/NEDD4/NLGN1/NTRK3/PLXNA3/PLXNC1/POSTN/RASAL1/RHOF/RHOQ/RNF157/S100A13/SEMA3A/SEMA3E/SEMA4D/SEMA4G/SEMA5A/SEMA6D/SIPA1L1/SPP1/SYNGAP1/SYT17/TNFRSF12A/UST/VEGFA/WNT5A/WTIP/ZMYM5/BCL11A/CRABP2/FBLIM1/FN1/NRP1/OBSL1/PLXNB1/RTN4…	9.24783e-11		Focal adhesion	CTNNB1/FLNC/MYL9/PGF/BCAR1/BCL2/COL4A4/COL6A3/HGF/ITGA7/ITGAV/ITGB5/LAMA2/LAMB2/PDGFB/PRKCB/PRKCG/RAC2/SHC1/SPP1/THBS2/VEGFA/COL4A1/COL4A2/FN1/ITGA5/SRC/VEGFB/	0.0071379
	regulation of neuron projection development	MAP4K4/MDM2/PDLIM5/PLK2/RTN4RL2/SEMA7A/TRPV2/ARC/ARSB/ATP8A2/CACNG7/CAMK1D/CDH4/CNTN1/CPNE5/CPNE9/CUX2/CXCR4/DAB2IP/EFNA1/EFNB3/EPHB3/FKBP1B/FZD1/GPC2/GRID2/HGF/INPP5F/LINGO1/LRP8/MARK1/MDK/MYLIP/NEDD4/NLGN1/NTRK3/PLXNA3/PLXNC1/RASAL1/RNF157/SDK1/SEMA3A/SEMA3E/SEMA4D/SEMA4G/SEMA5A/SEMA6D/SHANK1/SHANK2/SIPA1L1/SPP1/STX1B/SYNGAP1/SYT17/TNFRSF12A/UST/VEGFA/WNT5A/BCL11A/CRABP2/FN1/NRP1/OBSL1/PLXNB1/R…	8.99022e-10		Insulin secretion	GIP/ABCC8/ADCY5/CCKAR/CREB3L1/GCK/KCNJ11/KCNN2/PLCB1/PLCB2/PRKCB/PRKCG/SLC2A1/TRPM4/KCNMA1/KCNN4/	0.0071379
	positive regulation of neurogenesis	CDON/CTNNB1/PLAG1/SEMA7A/TNFRSF1B/TRPV2/ADRA2C/ARSB/ATP8A2/BCL2/BMP4/CACNG7/CAMK1D/CDH4/CNTN1/CPNE5/CPNE9/CSF1/CUX2/CXCR4/DAB2IP/FKBP1B/FZD1/FZD3/GDF7/GLI3/GPC2/HEYL/HGF/LRP8/MDK/MMD/NEUROD2/NLGN1/NTRK3/P2RX4/PLXNA3/PLXNC1/PRKCH/RASAL1/RNF157/SEMA3A/SEMA4D/SEMA5A/SHANK1/SHANK2/SOX10/STAR/SYT17/TCF3/TNFRSF12A/VEGFA/WNT5A/XRCC2/ZNF488/CRABP2/FN1/GLI2/NRP1/OBSL1/PLXNB1/PTPRZ1/SERPINE2/SYT1	1.71985e-09		Ras signaling pathway	ANGPT4/GNG12/PGF/RALB/RASGRP4/CSF1/EFNA1/ETS2/FGF9/FOXO4/GNB3/GNG11/GNG7/GRIN2A/HGF/HTR7/MAP2K2/NFKB1/PDGFB/PRKCB/PRKCG/RAC2/RASA4/RASAL1/SHC1/SYNGAP1/VEGFA/EPHA2/FGF2/FGFR4/VEGFB/	0.0071379
	cell-substrate adhesion	APOA1/CCR7/CTNNB1/DAPK3/GBP1/MAP4K4/TYRO3/ABI3BP/ADAM15/ADAMTS12/ADAMTS9/AJAP1/BCL2/CSF1/CSPG5/DDR2/DOCK5/DUSP22/EFNA1/EGFL6/EMILIN3/EPHB1/EPHB3/FBLN2/FERMT3/FREM1/FZD7/GCNT2/ITGA7/ITGAV/ITGB5/LAMB2/MDK/NPY2R/NTN4/ONECUT1/POSTN/PRKCE/RAC2/RELL2/SEMA3E/SMAD6/TNFRSF12A/UTRN/VEGFA/EDIL3/FN1/ITGA5/NRP1/SGCE/SRC/TMEM8B	3.31657e-09		Calcium signaling pathway	ATP2A3/ERBB3/HTR2C/P2RX5/ADRB3/AVPR1A/CACNA1A/CACNA1H/CAMK1D/CCKAR/CXCR4/F2R/GNAL/GRIN2A/GRIN2D/HTR7/OXTR/P2RX4/PLCB1/PLCB2/PLCD3/PRKCB/PRKCG/SLC25A4/STIM2/TACR3/PDE1B/	0.0074233
	negative regulation of response to external stimulus	APOA1/APPL2/CDH5/CDKN1A/CDKN1B/IL20RB/KLKB1/LRFN5/NENF/NUCB2/PYCARD/SEMA7A/SPINK5/TFPI/TNFRSF1B/TRIB1/TYRO3/ADAMTS18/AJAP1/DHX58/DRD3/FEM1A/FNDC4/FOXP3/GRID2/HGF/HTRA1/INPP5F/MAPK7/MDK/MFHAS1/NFKB1/NRXN1/PADI2/PDGFB/PLXNA3/SEMA3A/SEMA3E/SEMA4D/SEMA4G/SEMA5A/SEMA6D/SLC6A3/SPP1/USF1/WNT5A/FGF2/METRNL/NRP1/RTN4R/SEMA6B/SERPINE2/SMPDL3B	3.53531e-09		GABAergic synapse	GAD2/GNG12/ADCY5/CACNA1A/GABRA3/GABRB3/GABRE/GLS2/GNB3/GNG11/GNG7/PRKCB/PRKCG/SLC38A2/SLC6A11/SRC/	0.0074233
	synapse organization	ACHE/CDH8/CTNNB1/ERC2/LRFN5/PDLIM5/SLC7A11/AGRN/ARC/CACNA2D2/CBLN1/CTNND2/CUX2/DAB2IP/DLGAP3/DOCK10/EFNA1/EPHB1/EPHB3/F2R/FZD1/GABRB3/GRID2/IL1RAP/LAMB2/LHFPL4/LRP8/MYH10/NEDD4/NEUROD2/NLGN1/NRXN1/NTNG1/NTRK3/OPHN1/OXTR/PDZRN3/SDK1/SEMA3E/SEMA4D/SHANK1/SHANK2/SIPA1L1/SLITRK2/SLITRK3/SLITRK4/SLITRK5/SPTBN2/SYN1/SYNGAP1/THBS2/UTRN/WNT5A/ADD2/COL4A1/NRP1/PLXNB1	3.87049e-09		Glycosphingolipid biosynthesis - ganglio series	ST3GAL1/ST3GAL5/ST6GALNAC3/ST8SIA1/ST8SIA5/ST6GALNAC4/	0.0074233
	regulation of developmental growth	CDKN1A/CDKN1B/GDF15/SEMA7A/STAT5B/TGFBR2/TRPV2/AGRN/ATP8A2/BCL2/BMP4/CACNA2D2/CACNG7/CDH4/CPNE5/CPNE9/CSF1/CXCR4/DRD3/FGF9/HEY2/HLX/LATS1/NTRK3/PLCB1/PLXNA3/RASAL1/RBPJ/RNF157/SEMA3A/SEMA3E/SEMA4D/SEMA4G/SEMA5A/SEMA6D/SLC6A3/SPP1/SYT17/TNFRSF12A/VEGFA/WNT2/WNT5A/BCL11A/CRABP2/FGF2/FN1/NRP1/RTN4R/SEMA6B/SYT1	1.26871e-08		AGE-RAGE signaling pathway in diabetic complications	CDKN1B/STAT5B/TGFBR2/BCL2/COL4A4/EGR1/NFKB1/PLCB1/PLCB2/PLCD3/PRKCB/PRKCE/VEGFA/COL4A1/COL4A2/FN1/VEGFB/	0.00795723
	extracellular structure organization	ABCA7/APOA1/CSGALNACT1/KLKB1/LIPG/MMP15/SPINK5/TNFRSF1B/ABI3BP/ADAM15/ADAMTS20/ADAMTS9/AGRN/BMP1/CD47/COL12A1/COL27A1/COL4A4/COL5A1/COL5A2/COL6A3/CREB3L1/DDR2/EGFL6/FBLN2/FBN1/HAS3/HPN/HTRA1/ITGA7/ITGAV/ITGB5/LAMA2/LAMB2/LOXL1/LPL/MATN3/MMP16/MMP25/NTN4/PDGFB/POSTN/SMPD3/SPP1/THSD4/TIMP1/TTR/AEBP1/COL4A1/COL4A2/FGF2/FGFR4/FN1/ITGA5/SCARB1/SDC1/SERPINH1	1.33089e-08		Morphine addiction	GNG12/ADCY5/CACNA1A/GABRA3/GABRB3/GABRE/GNB3/GNG11/GNG7/GRK5/PDE10A/PDE3A/PDE3B/PRKCB/PRKCG/PDE1B/	0.00795723
	positive regulation of developmental growth	SEMA7A/TGFBR2/TRPV2/AGRN/ATP8A2/BCL2/CACNA2D2/CACNG7/CDH4/CPNE5/CPNE9/CSF1/CXCR4/FGF9/HEY2/HLX/NTRK3/PLCB1/RASAL1/RBPJ/RNF157/SEMA4D/SEMA5A/SLC6A3/SYT17/TNFRSF12A/VEGFA/WNT2/CRABP2/FGF2/FN1/NRP1/SYT1	2.05696e-08		Rap1 signaling pathway	ANGPT4/CTNNB1/PGF/RALB/ADCY5/BCAR1/CSF1/EFNA1/ENAH/F2R/FGF9/GRIN2A/HGF/LPAR5/MAP2K2/PDGFB/PLCB1/PLCB2/PRKCB/PRKCG/RAC2/SIPA1L1/VEGFA/EPHA2/FGF2/FGFR4/SRC/VEGFB/	0.00854451
	neuron projection extension	CTNNB1/SEMA7A/TRPV2/CACNG7/CDH4/CPNE5/CPNE9/CXCR4/LAMB2/NTRK3/PLXNA3/POSTN/RASAL1/RNF157/SEMA3A/SEMA3E/SEMA4D/SEMA4G/SEMA5A/SEMA6D/SYT17/TNFRSF12A/VEGFA/WNT5A/BCL11A/FN1/NRN1L/NRP1/RTN4R/SEMA6B/SYT1	2.76648e-08		Cholinergic synapse	ACHE/GNG12/PIK3R5/ADCY5/BCL2/CACNA1A/CREB3L1/GNB3/GNG11/GNG7/KCNJ12/KCNJ2/KCNQ3/PLCB1/PLCB2/PRKCB/PRKCG/SLC5A7/	0.00948895
H&M Pre-EPI	regulation of interleukin-2 production	LAG3/VTCN1/ANXA1/CARD11/CD80/CLEC7A/HAVCR2/HOMER2/IL17F/IL1B/PRNP/SFTPD/TNFAIP3	1.68379e-06
	interleukin-2 production	LAG3/VTCN1/ANXA1/CARD11/CD80/CLEC7A/HAVCR2/HOMER2/IL17F/IL1B/PRNP/SFTPD/TNFAIP3	8.73559e-06
	mesoderm formation	ACVR1/CHRD/ETV2/HAND1/ITGA2/SIX2/DKK1/FOXC1/ITGA3/KDM6B/MESP2/NODAL/SMAD3/TBX20	1.63858e-05
	regulation of interleukin-2 biosynthetic process	LAG3/CARD11/CD80/CLEC7A/IL17F/IL1B/SFTPD	2.15064e-05
	mesoderm morphogenesis	ACVR1/CHRD/ETV2/HAND1/ITGA2/SIX2/DKK1/FOXC1/ITGA3/KDM6B/MESP2/NODAL/SMAD3/TBX20	2.2387e-05
	pattern specification process	ACVR1/CDX2/CHRD/DLL4/FGF1/FOXA2/HAND1/HOXB7/HOXD13/LHX2/OVOL2/SIX2/WNT7A/BTG2/DKK1/DMRT3/DNAI2/DYNC2LI1/EVX1/FOXC1/GBX2/GREM2/HES6/HEY1/HHEX/HOXB9/HOXC10/HOXC8/IRX2/LEFTY1/MESP2/NODAL/PCSK6/SATB2/SHROOM3/SMAD3/TBX20/TSHZ1/ZIC1/ACVRL1/CDX1/HOXC13/WNT2B	2.49713e-05
	regulation of leukocyte proliferation	BTK/RAC2/VTCN1/ANXA1/CARD11/CD55/CD6/CD80/CLC/GNRH1/HAVCR2/HHEX/ICOSLG/IKZF3/IL12B/IL1B/INPP5D/LYN/PRNP/PTPN22/RIPK3/SCGB1A1/SFTPD/TFRC/TNFAIP3/TNFSF9	4.32507e-05
	positive regulation of cell adhesion	AGR2/CHRD/FOXA2/ITGA2/RASGRP1/RET/SMOC2/VTCN1/ANXA1/APBB1IP/BTLA/C1QBP/CARD11/CD55/CD6/CD80/CIB1/HAVCR2/HYAL1/ICOSLG/IL12B/IL1B/ITGA3/JUP/KIFAP3/LYN/MYADM/NODAL/OLFM4/PIK3R6/PREX1/PTPRJ/RREB1/S100A10/SMAD3/TFRC/TNFSF9/EFNB2/EMP2	5.41775e-05
	ameboidal-type cell migration	ACVR1/DLL4/FGF1/ITGA2/KANK1/MIXL1/OVOL2/RET/SMOC2/WNT7A/ALOX12/ANXA1/ARF6/C1QBP/CENPV/CIB1/CORO1C/CTSH/EDN3/FER/GBX2/HYAL1/ITGA3/ITGB7/JUP/LOXL2/MTA2/NODAL/NOS3/NR4A1/PDCD6/PLK2/PPARG/PRCP/PTPRM/RREB1/SEMA4B/TNS1/ZC3H12A/ACVRL1/AMOT/EFNB2/EMP2	5.44133e-05
	interleukin-2 biosynthetic process	LAG3/CARD11/CD80/CLEC7A/IL17F/IL1B/SFTPD	6.38603e-05
	regionalization	ACVR1/CDX2/CHRD/DLL4/FGF1/FOXA2/HOXB7/HOXD13/LHX2/OVOL2/SIX2/WNT7A/BTG2/DKK1/DMRT3/EVX1/FOXC1/GBX2/GREM2/HES6/HEY1/HHEX/HOXB9/HOXC10/HOXC8/IRX2/MESP2/NODAL/PCSK6/SMAD3/TBX20/TSHZ1/CDX1/HOXC13/WNT2B	7.08749e-05
	formation of primary germ layer	ACVR1/CHRD/ETV2/HAND1/ITGA2/MIXL1/SIX2/DKK1/FOXC1/ITGA3/KDM6B/LAMA3/MESP2/NANOG/NODAL/SMAD3/TBX20	9.82668e-05
	regulation of lymphocyte proliferation	BTK/RAC2/VTCN1/ANXA1/CARD11/CD55/CD6/CD80/CLC/GNRH1/HAVCR2/ICOSLG/IKZF3/IL12B/IL1B/INPP5D/LYN/PRNP/PTPN22/RIPK3/SCGB1A1/SFTPD/TFRC/TNFSF9	0.000106193
	regulation of mononuclear cell proliferation	BTK/RAC2/VTCN1/ANXA1/CARD11/CD55/CD6/CD80/CLC/GNRH1/HAVCR2/ICOSLG/IKZF3/IL12B/IL1B/INPP5D/LYN/PRNP/PTPN22/RIPK3/SCGB1A1/SFTPD/TFRC/TNFSF9	0.000114463
	mesoderm development	ACVR1/BTK/CHRD/ETV2/HAND1/ITGA2/LHX2/MIXL1/SIX2/DKK1/FOXC1/IKZF3/ITGA3/KDM6B/MESP2/NODAL/SMAD3/TBX20	0.000123374
