# Supplementary material for: Cross-species single-cell transcriptomic analysis reveals pre-gastrulation developmental differences among pigs, monkeys, and humans
Source: Cell Discov. 2021 Feb 2;7:8. doi: 10.1038/s41421-020-00238-x (PMC7854681; doi:10.1038/s41421-020-00238-x)
Supplement: Supplementary file 4 — Supplementary Table S3 [file 41421_2020_238_MOESM4_ESM.xlsx]

## Sheet:  Glycolysis-OXPHOS-specific
Table S3 List of genes related to glycolysis or OXPHOS process or state of pluripotency and genes specifically upregulated in different species during process of embryo implantation (Post-implantation vs Pre-implantation)
Specifically upregulated genes related to glycolysis
Pig	Human&Monkey	Pig&Human&Monkey
HK1	GCK	PFKM
GPI	TPI1	PFKP
PFKL	ALDH1B1	ENO3
GAPDH	PCK2	ADH5
PGK1
ENO2
ENO1
PKLR
LDHA
ALDH3A2
ALDH7A1
ALDH3A1
Specifically upregulated genes related to OXPHOS
Pig	Human&Monkey	Pig&Human&Monkey
NDUFS1	ATP12A	DLD
NDUFV1	NDUFA1	FH
NDUFA6	NDUFB3	PC
NDUFA9	NDUFA2	NDUFA8
NDUFB4	SUCLA2	NDUFB9
NDUFB11	PDHA1	ATP6V1B1
ATP6V1A	PDHB	ATP6V1E1
ATP6V1C1	DLAT	ATP6V0A4
ATP6V1F		ATP6V0E1
ATP6V1G3		ATP6AP1
TCIRG1
ATP6V0B
ATP6V0D1
OGDH

## Sheet:  Glycolysis-OXPHOS-all
Glycolysis related genes		OXPHOS related genes
HK1		ATP12A
GPI		NDUFA8
PFKL		NDUFB9
GAPDH		ATP6V1B1
PGK1		ATP6V1E1
ENO2		ATP6V0A4
ENO1		ATP6V0E1
PKLR		ATP6AP1
LDHA		NDUFA1
ALDH3A2		NDUFB3
ALDH7A1		NDUFA2
ALDH3A1		NDUFS1
PFKM		NDUFV1
PFKP		NDUFA6
ENO3		NDUFA9
ADH5		NDUFB4
GCK		NDUFB11
TPI1		ATP6V1A
ALDH1B1		ATP6V1C1
PCK2		ATP6V1F
HK2		ATP6V1G3
ALDOB		TCIRG1
ALDH2		ATP6V0B
ALDH3B1		ATP6V0D1
GALM		ATP6V0E2
HKDC1		ATP6V0D2
FBP1		PPA1
FBP2		LHPP
GAPDHS		NDUFS3
LDHAL6B		NDUFS5
ADH7		NDUFS7
ADH4		NDUFV2
ALDH1A3		NDUFV3
ACSS1		NDUFA4
PGM1		NDUFA4L2
PGM2		NDUFA5
G6PC		NDUFA7
G6PC2		NDUFA10
G6PC3		NDUFA12
ALDH9A1		NDUFB1
DLD		NDUFB5
PDHA1		NDUFB7
PDHB		NDUFB8
DLAT		NDUFB10
ACSS2		NDUFC1
		NDUFC2
		SDHC
		SDHD
		ATP6V1C2
		ATP6V1E2
		ATP6V1G1
		ATP6V0A1
		ATP4A
		ATP4B
		ACO1
		OGDHL
		SUCLG2
		OGDH
		DLD
		FH
		PC
		ACLY
		IDH2
		IDH3B
		SUCLA2
		SDHC
		SDHD
		MDH2
		PCK2
		PDHA1
		PDHB
		DLAT

## Sheet: Naïve-primed-all
Naïve genes		Primed genes
NANOG		MIXL1
ZFP42		NODAL
DNMT3L		EOMES
JAK3		T
KLF2		SFRP2
LIFR		SALL2
PRDM14		FOXA2
ZFP57		EVX1
SOX15		FGF2
TFCP2L1		PRDM14
KLF5		GSC
NR5A2
STAT3
TBX3
ESRRB
KLF17

## Sheet: Naïve-primed-specific 
Specifically upregulated naïve genes				Specifically upregulated naïve primed genes
Pig	Human&Monkey	Pig&Human&Monkey		Pig	Human&Monkey	Pig&Human&Monkey
STAT3	KLF2	ESRRB		EOMES	FGF2	SALL2
ZFP57	DNMT3L	TFCP2L1		MIXL1		SFRP2
	NANOG	TBX3		NODAL		T
		NR5A2				FOXA2
		KLF5
		SOX15
		KLF17
