# Supplementary material for: Cross-species single-cell transcriptomic analysis reveals pre-gastrulation developmental differences among pigs, monkeys, and humans
Source: Cell Discov. 2021 Feb 2;7:8. doi: 10.1038/s41421-020-00238-x (PMC7854681; doi:10.1038/s41421-020-00238-x)
Supplement: Supplementary file 5 — Supplementary Table S4 [file 41421_2020_238_MOESM5_ESM.xlsx]

## Sheet: Surface Protein
Table S4 List of genes (Related to surface protein, adhesion and tight junction) specifically up- or down-regulated in different species during embryo implantation (Pre-implantation vs Post-implantation)
Pig-EPI			Human-EPI&Monkey-EPI
Up	Down		Up	Down
SLC2A5	ABI3BP		S1PR3	ESAM
CD79B	CTSC		SLC6A9	RET
PLAT	ACHE		SLC6A11	ITGA2
LSAMP	FCGRT		AGRN	CHST12
DPEP1	ST3GAL5		APCDD1	FAM174A
GAPDH	CP		ERAP1	GPR155
HHIP	EPHA2		NLGN1	PTPRJ
DCBLD2	SLC2A1		CD70	TFRC
PXDN	CD47		ITGA7	MICB
EXTL2	CD59		BMP1	ASAH1
ENO1	IGFBP3		CNTN1	CLN5
SMPD1	CCR7		GFRA1	FZD4
NID2	ITGA5		KDELC2	SULF2
ICAM3	MFGE8		SEMA4D	BACE1
CPVL	SERPINE2		PCDH7	TSPAN18
TMEM2	TYRO3		CHST3	LAMC1
TXNDC15	FGFR4		ANGPTL2	ITGB7
BDNF	FN1		PLD3	ITGA11
ST3GAL6	EFNA1		PLXNB1	EFNB2
RCN3	FBLN2		LPAR5	LOXL4
MPZL1	ZDHHC5		IGSF1	ITGA3
SGCB	B4GALT3		COL5A2	LAMA4
FGFR1	HSPG2		SLC12A9	EFNA4
MOXD1	F3		DCHS1	LRRC25
ST3GAL4	PLXNB2		ADAM15	TM2D1
SLC39A8	SLC26A6		CD40	SLC15A2
APLNR	SERINC1		ABCC1	SLC6A14
CADM1	SLAMF7		LRRC8B	PTPRM
CDCP1	SYPL1		RTN4R	RCN1
CADM3	CD46		LRP10	TOR1AIP2
CD72	GPR107		NRP1	CD6
PRNP	GNPTG		CLDN12	LMBRD2
FKBP14	PIGG		IGDCC4	ENPP4
PRSS35	ERLIN1		TMEM132B	DMXL2
GPI	PIGN		LIPG	PI16
BCAM	SUMF1		LRP12	CNR2
BRI3BP	TMEM87B		GPC1	BTLA
C1QTNF2	GBA		TSPAN4	VWF
DCT	ENTPD7		HMCN1	CD80
TOR3A	MFAP3		UNC5B	IL1R2
TLL1	SLIT3		SGCE	EMP2
SLITRK6	NKTR		FKBP7	KCNH2
VIPR1	STT3A		SUSD5	ICOSLG
SLC44A5	SLC15A4		CRLF1	LAMA3
TPBG	TTC17		PANX1	MGAT5B
GFRA2	TMEM63A		GOLM1	NAGLU
GOLIM4	P4HA2		SLC7A1	NPTX1
AGTR1	B3GNT2		FAT3	ANO6
HFE	SIL1		IL1RAP	GDPD5
TUBB6	MFAP5		SDK1	ATG9A
AGPS	TSPAN14		PLXNA3	SLC22A5
TMEM181	CREG1		PLXDC1	COLEC12
HTR1D	DNASE1L1		NPTX2	TNFRSF1A
GGT7	NEU1		NTNG1	TLL2
ITGB4	CD244		ADAM22	SLCO4C1
FGB	ABCC2		ITGB5	ENPEP
IFNAR2	FGFR2		CACNA2D2	SCARA5
FAM189B	MCOLN1		HEG1	GMPPB
MFNG	ZC3HAV1		SLITRK3	RAB5C
PROM2	NPC1		DDR2	SLC1A3
A4GALT	SERPINA1		F5	EPHB2
NT5E	SLC5A1		RNF13	CD55
SLC44A2	MUC16		SERPINH1	DSC2
TSPAN9	ICAM1		LIPA	NAGPA
SLC5A3	TYR		HHLA2	SEMA4B
TMEM25	LMBRD1		CDH8	ADAMTSL4
LTF	PEAR1		SLC15A3	LTBR
PTPRD	VNN1		ITGAV	IMPAD1
EFNB1	GLA		ARSB	CD180
TSPAN3	TNFRSF17		PLA2R1	NCAM1
DNER	GNPTAB		CELSR2	CD53
SLC19A2	C4BPA		GPR176	GPRC5A
PCDH20	CD200R1		SEMA5A
ST8SIA4	SERPINB2		TSPAN33
TMED4	TLR3		PLXNC1
MGAT4B	ABCB1		TGFBR2
F2	NTRK2		SV2A
TMEM132A	CD84		COL12A1
KIAA0922	CTSK		SCARA3
SCAP	CEACAM6		AEBP1
CD19	GPNMB		IL13RA2
PTGER2	SLC6A8		TNFRSF8
IL17RB	RNF130		SEMA6B
LTB	MPZL2		EFNB3
RPL32	PLBD1		FBN1
TIE1	PTGS2		SLITRK2
CHRNA3	TACSTD2		SEMA3A
LAMA1	PECAM1		ADRA2C
EPDR1	CD86		CSPG5
FLT1			THSD4
FAM171A1			CSF1
SORT1			SLCO4A1
RPS23			LILRA5
RPL21			LAMB2
STIM1			CELSR3
SLC2A4			LIFR
THSD1			SEMA7A
PRSS23			SLC22A23
TBXA2R			CA12
CNTN3			CLEC1A
LMF2			TFPI
QSOX1			THBS2
			POSTN
			COL6A3
			ERBB3
			TRHDE
			PTPRZ1
			TMX3
			CD274
			CDH4
			SLC43A3
			NPR1
			TIMP1
			LAMA2
			EPHB1
			KIRREL
			SLITRK4
			SMPDL3B
			PCDH19
			SCARB1
			ABCA7
			GABRB3
			COL5A1
			PON2
			WNT5A
			HSPA13
			GAA
			TPI1
			ADAMTS15
			SEMA4G
			CGN
			IDH2
			LRRC8C
			P2RX4
			UST
			F2R
			CDON
			CD82
			SLC43A1
			ACP2
			ST3GAL1
			EPHB3

## Sheet: Adhesion
	Pig-EPI	Human-EPI	Monkey-EPI
Genes	Type	Type	Type	ALL-Type
BMP7	U	U	U	UUU
CDH3	U	U	U	UUU
ETS1	U	U	U	UUU
HAS2	U	U	U	UUU
MAD2L2	U	U	U	UUU
PTPRS	U	U	U	UUU
THY1	U	U	U	UUU
TTYH1	U	U	U	UUU
CDH11	U	D	U	UDU
ADAM19	U	*	U	U*U
AMIGO2	U	*	U	U*U
ANK3	U	*	U	U*U
ASTN1	U	*	U	U*U
ATP1B2	U	*	U	U*U
CD200	U	*	U	U*U
CD83	U	*	U	U*U
CDH6	U	*	U	U*U
CXCL12	U	*	U	U*U
DAB1	U	*	U	U*U
EFNA5	U	*	U	U*U
EPHA7	U	*	U	U*U
ERBB2	U	*	U	U*U
GNAS	U	*	U	U*U
GPC4	U	*	U	U*U
GPC6	U	*	U	U*U
IGSF9	U	*	U	U*U
JAM2	U	*	U	U*U
MAGI2	U	*	U	U*U
MEX3B	U	*	U	U*U
NEXN	U	*	U	U*U
PCDH17	U	*	U	U*U
PCDH18	U	*	U	U*U
PDE5A	U	*	U	U*U
PRTG	U	*	U	U*U
PTPRF	U	*	U	U*U
ROBO1	U	*	U	U*U
ROBO2	U	*	U	U*U
STXBP1	U	*	U	U*U
THBS1	U	*	U	U*U
TNFSF11	U	*	U	U*U
CADM1	U	*	D	U*D
IL1B	U	*	D	U*D
JUP	U	*	D	U*D
KIFAP3	U	*	D	U*D
NODAL	U	*	D	U*D
PRNP	U	*	D	U*D
THBS4	U	*	D	U*D
TJP2	U	*	D	U*D
TNFAIP3	U	*	D	U*D
CD276	U	U	*	UU*
RASGRP1	U	D	*	UD*
ABL1	U	*	*	U**
ADK	U	*	*	U**
ANXA9	U	*	*	U**
ARVCF	U	*	*	U**
CADM3	U	*	*	U**
CASP3	U	*	*	U**
CBLB	U	*	*	U**
CCL25	U	*	*	U**
CLDN3	U	*	*	U**
CLSTN3	U	*	*	U**
CORO1A	U	*	*	U**
CXCL13	U	*	*	U**
EFNB1	U	*	*	U**
EPHB6	U	*	*	U**
FGB	U	*	*	U**
HFE	U	*	*	U**
IFNG	U	*	*	U**
IL18	U	*	*	U**
LIMS1	U	*	*	U**
LRRC4	U	*	*	U**
LRRC7	U	*	*	U**
MAGI1	U	*	*	U**
MAP2K5	U	*	*	U**
NF2	U	*	*	U**
NLGN3	U	*	*	U**
NT5E	U	*	*	U**
PCDH20	U	*	*	U**
PIP5K1C	U	*	*	U**
PKP2	U	*	*	U**
PLEKHA7	U	*	*	U**
PTPRD	U	*	*	U**
RC3H2	U	*	*	U**
RIPK2	U	*	*	U**
SH2B3	U	*	*	U**
SLC39A8	U	*	*	U**
SOCS5	U	*	*	U**
SOX2	U	*	*	U**
WNT3A	U	*	*	U**
ZAP70	U	*	*	U**
ASS1	D	U	U	DUU
ITGA5	D	U	U	DUU
SERPINE2	D	U	U	DUU
CD47	D	*	U	D*U
FERMT3	D	*	U	D*U
GCNT2	D	*	U	D*U
MDK	D	*	U	D*U
APOA1	D	U	D	DUD
CEACAM1	D	D	D	DDD
PDGFRA	D	D	D	DDD
UBASH3B	D	D	D	DDD
ADAM8	D	*	D	D*D
DPP4	D	*	D	D*D
IL6	D	*	D	D*D
KIT	D	*	D	D*D
LAMB1	D	*	D	D*D
LGALS1	D	*	D	D*D
LPP	D	*	D	D*D
SPINT2	D	*	D	D*D
TNF	D	*	D	D*D
PYCARD	D	U	*	DU*
TYRO3	D	U	*	DU*
BMP2	D	D	*	DD*
AIF1	D	*	*	D**
ARG1	D	*	*	D**
BAD	D	*	*	D**
CD200R1	D	*	*	D**
CD46	D	*	*	D**
CD86	D	*	*	D**
CTNNA3	D	*	*	D**
GPAM	D	*	*	D**
GPNMB	D	*	*	D**
ICAM1	D	*	*	D**
IGSF5	D	*	*	D**
IL23A	D	*	*	D**
JAK2	D	*	*	D**
MPZL2	D	*	*	D**
MSN	D	*	*	D**
PEAR1	D	*	*	D**
PECAM1	D	*	*	D**
PLXNB2	D	*	*	D**
PRKCD	D	*	*	D**
RNASE10	D	*	*	D**
RUNX1	D	*	*	D**
S100A9	D	*	*	D**
SERPINB8	D	*	*	D**
STXBP3	D	*	*	D**
TRAF6	D	*	*	D**
VNN1	D	*	*	D**
ZMIZ1	D	*	*	D**
ADD2	*	U	U	*UU
CLEC4G	*	U	U	*UU
DCHS1	*	U	U	*UU
FBLIM1	*	U	U	*UU
GCNT1	*	U	U	*UU
KIRREL	*	U	U	*UU
PRKCQ	*	U	U	*UU
SRC	*	U	U	*UU
ACVR1	*	D	U	*DU
RAC2	*	D	U	*DU
VTCN1	*	D	U	*DU
ADAMTS18	*	*	U	**U
BCL2	*	*	U	**U
BMP4	*	*	U	**U
BOC	*	*	U	**U
BTN1A1	*	*	U	**U
BTN2A2	*	*	U	**U
CBLN1	*	*	U	**U
CD81	*	*	U	**U
CDH24	*	*	U	**U
CDH4	*	*	U	**U
CDH7	*	*	U	**U
CELSR2	*	*	U	**U
CTNND2	*	*	U	**U
DSC3	*	*	U	**U
DUSP22	*	*	U	**U
EFNB3	*	*	U	**U
EPHB3	*	*	U	**U
FAT3	*	*	U	**U
FLOT2	*	*	U	**U
FOXP3	*	*	U	**U
GLI3	*	*	U	**U
GRID2	*	*	U	**U
HLX	*	*	U	**U
HMCN1	*	*	U	**U
IL1RAP	*	*	U	**U
ITGA7	*	*	U	**U
ITGAV	*	*	U	**U
ITGB5	*	*	U	**U
MAPK7	*	*	U	**U
NLGN1	*	*	U	**U
NRXN1	*	*	U	**U
NTNG1	*	*	U	**U
PCDH19	*	*	U	**U
PELI1	*	*	U	**U
PTPRT	*	*	U	**U
PTPRU	*	*	U	**U
SDK1	*	*	U	**U
SEMA4D	*	*	U	**U
SHC1	*	*	U	**U
SLITRK2	*	*	U	**U
SLITRK3	*	*	U	**U
SOCS6	*	*	U	**U
SPN	*	*	U	**U
UNC5D	*	*	U	**U
VEGFA	*	*	U	**U
WNT5A	*	*	U	**U
ZBTB1	*	*	U	**U
ZBTB16	*	*	U	**U
ANXA1	*	U	D	*UD
CDH5	*	U	D	*UD
SLC7A11	*	U	D	*UD
CD53	*	D	D	*DD
EFNB2	*	D	D	*DD
SHB	*	D	D	*DD
ALOX12	*	*	D	**D
BTLA	*	*	D	**D
CARD11	*	*	D	**D
CD177	*	*	D	**D
CD6	*	*	D	**D
CD80	*	*	D	**D
CLEC7A	*	*	D	**D
DSC1	*	*	D	**D
DSC2	*	*	D	**D
DSG4	*	*	D	**D
DSP	*	*	D	**D
EFR3A	*	*	D	**D
ESAM	*	*	D	**D
FER	*	*	D	**D
GNRH1	*	*	D	**D
HAVCR2	*	*	D	**D
IL12B	*	*	D	**D
ITGB7	*	*	D	**D
KIRREL2	*	*	D	**D
LAMA3	*	*	D	**D
LYN	*	*	D	**D
MYADM	*	*	D	**D
NCAM1	*	*	D	**D
NDFIP1	*	*	D	**D
NTN1	*	*	D	**D
PALLD	*	*	D	**D
PIK3CB	*	*	D	**D
PIK3R6	*	*	D	**D
PPARA	*	*	D	**D
PTPN22	*	*	D	**D
PTPRM	*	*	D	**D
RAP2B	*	*	D	**D
SCGB1A1	*	*	D	**D
SFTPD	*	*	D	**D
TFRC	*	*	D	**D
TNFSF9	*	*	D	**D
ZC3H12A	*	*	D	**D
AKNA	*	U	*	*U*
CCR7	*	U	*	*U*
CD274	*	U	*	*U*
CDH8	*	U	*	*U*
CDON	*	U	*	*U*
CELSR3	*	U	*	*U*
CTNNB1	*	U	*	*U*
FNDC3A	*	U	*	*U*
FSTL3	*	U	*	*U*
IL20RB	*	U	*	*U*
LRFN5	*	U	*	*U*
NFKBID	*	U	*	*U*
STAT5B	*	U	*	*U*
TGFBR2	*	U	*	*U*
CNTN6	*	D	*	*D*
LAG3	*	D	*	*D*
RET	*	D	*	*D*
ABAT	*	*	*	***
ABL2	*	*	*	***
ADA	*	*	*	***
ADIPOQ	*	*	*	***
ADRB2	*	*	*	***
AGER	*	*	*	***
AKT1	*	*	*	***
AMIGO1	*	*	*	***
AMIGO3	*	*	*	***
APOA4	*	*	*	***
B4GALNT2	*	*	*	***
BCL10	*	*	*	***
BCL6	*	*	*	***
BLM	*	*	*	***
BMP6	*	*	*	***
BSG	*	*	*	***
BVES	*	*	*	***
CCDC141	*	*	*	***
CCDC88B	*	*	*	***
CCL2	*	*	*	***
CCL28	*	*	*	***
CCR2	*	*	*	***
CCR5	*	*	*	***
CD160	*	*	*	***
CD164	*	*	*	***
CD2	*	*	*	***
CD27	*	*	*	***
CD2AP	*	*	*	***
CD3E	*	*	*	***
CD40LG	*	*	*	***
CD74	*	*	*	***
CD93	*	*	*	***
CD99L2	*	*	*	***
CDC42	*	*	*	***
CDH1	*	*	*	***
CDH10	*	*	*	***
CDH12	*	*	*	***
CDH13	*	*	*	***
CDH15	*	*	*	***
CDH16	*	*	*	***
CDH17	*	*	*	***
CDH18	*	*	*	***
CDH19	*	*	*	***
CDH2	*	*	*	***
CDH20	*	*	*	***
CDH22	*	*	*	***
CDH23	*	*	*	***
CDH9	*	*	*	***
CDK5R1	*	*	*	***
CDKN2A	*	*	*	***
CDSN	*	*	*	***
CEL	*	*	*	***
CELSR1	*	*	*	***
CFH	*	*	*	***
CHL1	*	*	*	***
CITED2	*	*	*	***
CLDN1	*	*	*	***
CLDN2	*	*	*	***
CLSTN1	*	*	*	***
CNTN5	*	*	*	***
COL19A1	*	*	*	***
COLEC10	*	*	*	***
CRB1	*	*	*	***
CRB2	*	*	*	***
CTLA4	*	*	*	***
CTNNA1	*	*	*	***
CTNND1	*	*	*	***
DCHS2	*	*	*	***
DHPS	*	*	*	***
DLG1	*	*	*	***
DLG3	*	*	*	***
DNAJA3	*	*	*	***
DNAJB6	*	*	*	***
DOCK8	*	*	*	***
DSCAM	*	*	*	***
DSCAML1	*	*	*	***
DSG2	*	*	*	***
DSG3	*	*	*	***
DTX1	*	*	*	***
DUSP10	*	*	*	***
DUSP3	*	*	*	***
EGFR	*	*	*	***
EGR3	*	*	*	***
ELANE	*	*	*	***
EPB41L5	*	*	*	***
EPHA3	*	*	*	***
EPO	*	*	*	***
ERF	*	*	*	***
FAT1	*	*	*	***
FAT2	*	*	*	***
FAT4	*	*	*	***
FGA	*	*	*	***
FGFRL1	*	*	*	***
FGG	*	*	*	***
FGL1	*	*	*	***
FGL2	*	*	*	***
FLRT3	*	*	*	***
GATA3	*	*	*	***
GATA5	*	*	*	***
GLDN	*	*	*	***
GLMN	*	*	*	***
GP1BA	*	*	*	***
GSTP1	*	*	*	***
HSP90AA1	*	*	*	***
HSPH1	*	*	*	***
ICAM2	*	*	*	***
ICAM4	*	*	*	***
ICAM5	*	*	*	***
ICOS	*	*	*	***
IDO1	*	*	*	***
IGF1	*	*	*	***
IGFBP2	*	*	*	***
IGSF11	*	*	*	***
IGSF9B	*	*	*	***
IHH	*	*	*	***
IKZF1	*	*	*	***
IL10	*	*	*	***
IL12A	*	*	*	***
IL12RB1	*	*	*	***
IL15	*	*	*	***
IL1RAPL1	*	*	*	***
IL1RL2	*	*	*	***
IL1RN	*	*	*	***
IL2	*	*	*	***
IL2RA	*	*	*	***
IL2RG	*	*	*	***
IL7	*	*	*	***
IL7R	*	*	*	***
ITGA2B	*	*	*	***
ITGA4	*	*	*	***
ITGAD	*	*	*	***
ITGAL	*	*	*	***
ITGB1	*	*	*	***
ITGB3	*	*	*	***
ITPKB	*	*	*	***
IZUMO1	*	*	*	***
JAG1	*	*	*	***
JAK1	*	*	*	***
JAK3	*	*	*	***
KIF26B	*	*	*	***
KIFC3	*	*	*	***
KIRREL3	*	*	*	***
LAX1	*	*	*	***
LEP	*	*	*	***
LGALS3	*	*	*	***
LGALS9	*	*	*	***
LOXL3	*	*	*	***
LRP6	*	*	*	***
LRRC32	*	*	*	***
LRRC4B	*	*	*	***
MAD1L1	*	*	*	***
MALT1	*	*	*	***
MAP2K1	*	*	*	***
MDGA1	*	*	*	***
MDGA2	*	*	*	***
MEGF10	*	*	*	***
MEGF11	*	*	*	***
MIA3	*	*	*	***
MINK1	*	*	*	***
MMP24	*	*	*	***
MPZ	*	*	*	***
MUC4	*	*	*	***
MYB	*	*	*	***
MYH9	*	*	*	***
MYOT	*	*	*	***
MYPN	*	*	*	***
NCK1	*	*	*	***
NCK2	*	*	*	***
NCKAP1L	*	*	*	***
NFAT5	*	*	*	***
NFKBIZ	*	*	*	***
NLGN2	*	*	*	***
NLRP3	*	*	*	***
NPNT	*	*	*	***
NR4A3	*	*	*	***
NTNG2	*	*	*	***
OLR1	*	*	*	***
PAG1	*	*	*	***
PARD3	*	*	*	***
PARVA	*	*	*	***
PAWR	*	*	*	***
PCDH1	*	*	*	***
PCDH10	*	*	*	***
PCDH15	*	*	*	***
PCDH8	*	*	*	***
PDCD1LG2	*	*	*	***
PKP1	*	*	*	***
PKP3	*	*	*	***
PLA2G2A	*	*	*	***
PLA2G2E	*	*	*	***
PLA2G2F	*	*	*	***
PLAUR	*	*	*	***
PLEK	*	*	*	***
PNN	*	*	*	***
PPM1F	*	*	*	***
PRDX2	*	*	*	***
PRKAR1A	*	*	*	***
PRKCA	*	*	*	***
PRKG1	*	*	*	***
PSEN1	*	*	*	***
PTAFR	*	*	*	***
PTGER3	*	*	*	***
PTPN23	*	*	*	***
PTPN6	*	*	*	***
PTPRC	*	*	*	***
RAG1	*	*	*	***
RAPGEF1	*	*	*	***
RASAL3	*	*	*	***
RC3H1	*	*	*	***
RHOH	*	*	*	***
RIC8A	*	*	*	***
ROCK1	*	*	*	***
RUNX3	*	*	*	***
S100A8	*	*	*	***
SCARF2	*	*	*	***
SCRIB	*	*	*	***
SDK2	*	*	*	***
SELE	*	*	*	***
SELP	*	*	*	***
SELPLG	*	*	*	***
SHH	*	*	*	***
SKAP1	*	*	*	***
SLAMF1	*	*	*	***
SLC4A1	*	*	*	***
SLITRK1	*	*	*	***
SMAD7	*	*	*	***
SOX9	*	*	*	***
SPTA1	*	*	*	***
SRF	*	*	*	***
SRPX2	*	*	*	***
STAT5A	*	*	*	***
STK10	*	*	*	***
SVEP1	*	*	*	***
SWAP70	*	*	*	***
SYK	*	*	*	***
SYNJ2BP	*	*	*	***
TBX18	*	*	*	***
TBX21	*	*	*	***
TEK	*	*	*	***
TGFB1	*	*	*	***
TIGIT	*	*	*	***
TJP1	*	*	*	***
TNFAIP8L2	*	*	*	***
TNFRSF13C	*	*	*	***
TNFSF13B	*	*	*	***
TNFSF14	*	*	*	***
TNFSF4	*	*	*	***
TNIP1	*	*	*	***
TNR	*	*	*	***
TNXB	*	*	*	***
TRPV4	*	*	*	***
UMOD	*	*	*	***
VCAM1	*	*	*	***
VCL	*	*	*	***
VPS33B	*	*	*	***
VSIG4	*	*	*	***
WNT1	*	*	*	***
WNT4	*	*	*	***
WNT7B	*	*	*	***
XCL1	*	*	*	***
ZBTB7B	*	*	*	***
ZC3H12D	*	*	*	***
ZFP36L1	*	*	*	***
ZP3	*	*	*	***

## Sheet: Tight junction
	Pig-EPI	Human-EPI	Monkey-EPI
Genes	Type	Type	Type	ALL-Type
CCND1	U	U	U	UUU
ANK3	U	*	U	U*U
CLDN10	U	*	U	U*U
JAM2	U	*	U	U*U
MAGI2	U	*	U	U*U
WNK3	U	*	U	U*U
TJP2	U	*	D	U*D
USP53	U	*	D	U*D
AMOTL1	U	*	*	U**
APC	U	*	*	U**
ARHGEF2	U	*	*	U**
CLDN11	U	*	*	U**
CLDN3	U	*	*	U**
CLDN6	U	*	*	U**
CLDN9	U	*	*	U**
DDX58	U	*	*	U**
EPB41L4B	U	*	*	U**
MAGI1	U	*	*	U**
NPHP1	U	*	*	U**
PARD6A	U	*	*	U**
PARD6G	U	*	*	U**
PLEKHA7	U	*	*	U**
SYMPK	U	*	*	U**
TGFBR1	U	*	*	U**
TJAP1	U	*	*	U**
TRAF4	U	*	*	U**
VASP	U	*	*	U**
FRMD4B	D	D	*	DD*
POF1B	D	*	D	D*D
CLDN7	D	*	*	D**
CLDN8	D	*	*	D**
IGSF5	D	*	*	D**
MARVELD3	D	*	*	D**
PARD6B	D	*	*	D**
PDZD3	D	*	*	D**
CDH5	*	U	D	*UD
CTNNB1	*	U	*	*U*
CLDN19	*	D	U	*DU
AMOT	*	D	D	*DD
MAGI3	*	D	*	*D*
CGN	*	*	U	**U
CLDN12	*	*	U	**U
LIN7B	*	*	U	**U
PLXDC1	*	*	U	**U
TJP3	*	*	U	**U
CGNL1	*	*	D	**D
CLDN4	*	*	D	**D
ESAM	*	*	D	**D
FRMD4A	*	*	D	**D
FRMD6	*	*	D	**D
LIM2	*	*	D	**D
RAP2B	*	*	D	**D
SHROOM3	*	*	D	**D
ACTB	*	*	*	***
ADCYAP1R1	*	*	*	***
AMOTL2	*	*	*	***
BVES	*	*	*	***
CDH1	*	*	*	***
CLDN1	*	*	*	***
CLDN14	*	*	*	***
CLDN16	*	*	*	***
CLDN18	*	*	*	***
CLDN2	*	*	*	***
CLDN23	*	*	*	***
CNTNAP1	*	*	*	***
CRB3	*	*	*	***
CTNNA1	*	*	*	***
CTNND1	*	*	*	***
CYTH1	*	*	*	***
CYTH2	*	*	*	***
DLG1	*	*	*	***
DLG3	*	*	*	***
ECT2	*	*	*	***
EPPK1	*	*	*	***
FRMPD2	*	*	*	***
KIFC3	*	*	*	***
LIN7A	*	*	*	***
LIN7C	*	*	*	***
MAPK15	*	*	*	***
MARVELD2	*	*	*	***
MICALL2	*	*	*	***
MPP5	*	*	*	***
MTDH	*	*	*	***
NFASC	*	*	*	***
OCLN	*	*	*	***
PARD3	*	*	*	***
PARD3B	*	*	*	***
PDCD6IP	*	*	*	***
PKN2	*	*	*	***
PRKCI	*	*	*	***
RAP2C	*	*	*	***
RAPGEF2	*	*	*	***
RPGRIP1L	*	*	*	***
SH3BP1	*	*	*	***
SHROOM1	*	*	*	***
SHROOM2	*	*	*	***
SHROOM4	*	*	*	***
SYNPO	*	*	*	***
TBCD	*	*	*	***
TJP1	*	*	*	***
WNK4	*	*	*	***
