# Supplementary material for: Cross-species single-cell transcriptomic analysis reveals pre-gastrulation developmental differences among pigs, monkeys, and humans
Source: Cell Discov. 2021 Feb 2;7:8. doi: 10.1038/s41421-020-00238-x (PMC7854681; doi:10.1038/s41421-020-00238-x)
Supplement: Supplementary file 6 — Supplementary Table S5 [file 41421_2020_238_MOESM6_ESM.xlsx]

## Sheet: Pig-TE&EPI
Table S5 List of ligand-receptor interactions predicted between different lineages in pig Post-implantation embryos, and GO terms and KEGG pathways of specific ligand-receptor interactions between different pig lineages in Post-implantation embryos
EPI-EPI		TE-TE		EPI-TE		TE-EPI
id_cp_interaction	interacting_pair	id_cp_interaction	interacting_pair	id_cp_interaction	interacting_pair	id_cp_interaction	interacting_pair
CPI-SS03C51D352	TNFRSF13B_TNFSF13B	CPI-SS0E0DEA7D5	PECAM1_CD38	CPI-CS0EC80CA59	ACVR_1A2A receptor_BMP5	CPI-SS0FC0CA5ED	LGR5_RSPO2
CPI-SS0658257AC	FGFR4_PTPRR	CPI-CS0FCC00896	ACVR_1A2B receptor_BMP5	CPI-SC0545E2502	COL5A2_a1b1 complex	CPI-SS0F00D756A	CD40_TNFSF13B
CPI-CS05426BFFA	IL1 receptor_IL1B	CPI-CS046BCFC6F	BMPR1A_BMPR2_BMP5	CPI-SS09D379E5B	NOTCH4_DLL3	CPI-SS060B82BBC	JAG1_NOTCH2
CPI-SS076D8415B	CCL3_IDE	CPI-SC02F06FF62	COL8A1_a1b1 complex	CPI-SS003C9A532	NOTCH2_DLL3	CPI-SS0CC898553	FGFR2_PTPRR
CPI-SS01BCB9360	NCAM1_BDNF	CPI-CS0CA393CC5	BMR1A_AVR2B_BMP5	CPI-SS0BA601DC4	BDNF_NTRK2	CPI-SC06364D669	FN1_a4b1 complex
CPI-SS09A36B221	BDNF_SORT1	CPI-SC05992FDC8	COL5A1_a1b1 complex	CPI-SS0947A8549	FLT1_VEGFB	CPI-SC0BC542ACC	TNC_a4b1 complex
CPI-SS0A93C11C8	NGFR_BDNF	CPI-SC0672FBD31	COL4A1_a1b1 complex	CPI-SS0BD9F32BA	LGALS9_DAG1	CPI-SC0E9C058EB	PLAUR_a4b1 complex
CPI-SS0C6448B94	IL1B_ADRB2	CPI-SC0F73E9099	COL1A1_a1b1 complex	CPI-CS08A853007	BMR1B_AVR2B_BMP7	CPI-SC01195CB48	TNC_a8b1 complex
CPI-CS0B2F2EF5D	ACVR_1B2B receptor_GDF3	CPI-SC0B808E56A	COL6A6_a1b1 complex	CPI-SS0649EA05F	FGFR4_FGF9	CPI-SS0F81DBF22	EFNA4_EPHA7
		CPI-CS0E4E75E3B	BMPR1A_BMPR2_BMP2	CPI-CS0DF85303A	BMR1B_AVR2A_BMP7	CPI-SS0E25CE362	EGFR_TGFA
		CPI-SS083296041	CD40_CD40LG	CPI-SC0BD4C290F	COL14A1_a1b1 complex	CPI-SS06D13FCD3	DSC2_DSG2
		CPI-CS0E1BF543E	ACVR1_BMPR2_BMP5	CPI-SS0DC4D593E	EPHB6_EFNB1	CPI-SS044CF7EAE	TNFRSF10A_FGFR4
		CPI-CS0BE59B43E	BMR1A_AVR2B_BMP2	CPI-CS046B3C139	ACVR_1A2A receptor_BMP7	CPI-SS05ECF1933	FGF3_FGFR4
		CPI-SS093E05DD4	NTF3_NTRK2	CPI-CS08109C435	BMPR1B_BMPR2_BMP7	CPI-SS06CBC985C	LTBR_LTB
		CPI-SS0241A1F57	NRP2_SEMA3C	CPI-SC017215F7F	GDF11_TGFR_AVR2B	CPI-SS044C72D0D	SEMA4A_PLXND1
		CPI-SS0F15C1AB3	NRP2_SEMA3F	CPI-SC0FDB4B6D9	GDF9_TGFR_BMPR2	CPI-SS0EBFE1854	EFNA1_EPHA4
		CPI-SS033E6DE7E	NRP1_VEGFB	CPI-SC0458F68A5	COL4A2_a1b1 complex	CPI-SS076D8415B	CCL3_IDE
		CPI-SS082AD7B6A	FZD6_WNT5A	CPI-SS098425155	ADRB2_VEGFB	CPI-SS0E7523314	WNT3_FZD1
		CPI-SS070C51D94	FZD7_WNT3	CPI-SC0A8E69BC5	COL11A2_a1b1 complex	CPI-SS01BCB9360	NCAM1_BDNF
		CPI-SS0DE0A486F	NRP1_VEGFA	CPI-SC0F4BC2909	COL6A2_a1b1 complex	CPI-SS03CC15FF3	PDGFRA_PDGFC
		CPI-SS0E9A581F8	ICAM1_ITGAL	CPI-SS088C1035B	NTF4_NTRK2	CPI-SS03E450F99	EFNA1_EPHA7
		CPI-SS0DCA749B0	LGR5_RSPO3	CPI-SS09A36B221	BDNF_SORT1	CPI-SC056BF6CBB	TNC_a9b1 complex
		CPI-CS077F1340A	FLT1 complex_VEGFB	CPI-SS09CCC0451	INHBE_ACVR2B	CPI-SS033CB0BB2	CXADR_FAM3C
		CPI-CS0C99F8D96	BMR1A_AVR2B_BMP7	CPI-CS0E997FABD	BMR1B_AVR2B_BMP4	CPI-SS0A93C11C8	NGFR_BDNF
		CPI-SS016B7C7D6	BMP2_SMO	CPI-CS02957B1BF	BMR1B_AVR2A_BMP4	CPI-SS0FF49C823	EFNA1_EPHA1
		CPI-SC0A58E6695	TNC_aVb3 complex	CPI-CS0BCDC40FC	BMR1A_AVR2B_BMP4	CPI-SC0F7E26271	COL1A1_a11b1 complex
		CPI-SC0EFCE145F	OMD_aVb3 complex	CPI-CS012D15A88	BMR1A_ACR2A_BMP4	CPI-SS006C6537E	MDK_LRP1
		CPI-SS0A28DCA72	CXCL12_CXCR4	CPI-CS0107C51C6	BMPR1B_BMPR2_BMP4	CPI-SS046F6F0C1	EFNA1_EPHA2
		CPI-SS032AD1183	NPPA_NPR1	CPI-CS0E54FF657	BMPR1A_BMPR2_BMP4	CPI-SS0FFB9E01B	FGF4_FGFR1
		CPI-SC01EA4FF6B	COL1A1_a2b1 complex	CPI-SC004A436C5	COL12A1_a1b1 complex	CPI-SS035E5A708	DLL3_NOTCH3
		CPI-SC08AA91C84	COL17A1_a1b1 complex	CPI-SC0DA5EFA18	COL4A6_a1b1 complex	CPI-SS0230EE330	NPPA_NPR2
		CPI-SS002673EFE	WNT5A_FZD3	CPI-SS0C6448B94	IL1B_ADRB2	CPI-SC0D9B795CC	CDH1_a2b1 complex
		CPI-SC0D7F33CFB	COL27A1_a1b1 complex	CPI-SC035953E6B	COL7A1_a1b1 complex	CPI-SS027E12A36	MDK_PTPRZ1
		CPI-SC007890A1C	CDH1_aEb7 complex	CPI-SS0FEC87269	KLRG2_TNFSF9	CPI-SS083CBFACD	MDK_SORL1
		CPI-SS080C0EEB8	WNT3A_FZD1	CPI-CS02C93975C	BMPR1B_BMPR2_BMP5	CPI-SS0D67110B0	FGF4_FGFR2
		CPI-SS012AFC842	MDK_ALK	CPI-CS0BEC40E19	BMR1B_AVR2B_BMP5	CPI-SS0014DB67C	CER1_MRC2
		CPI-SS0111AAD26	EPHB2_EFNB1	CPI-CS01A4D7E2F	BMR1B_AVR2A_BMP5	CPI-SS02896561C	FGF4_FGFR4
		CPI-SS0FF55B42C	EPHB3_EFNB1	CPI-SS0B1AB068C	NTRK1_GPI	CPI-CS0B2F2EF5D	ACVR_1B2B receptor_GDF3
		CPI-CS08CC8F9D3	ACVR1_BMPR2_BMP7	CPI-SS0ADA587B4	NGFR_NTF3
		CPI-CS0288D901D	ACVR_1A2B receptor_BMP7	CPI-SS0A874F65F	LGR4_RSPO3
		CPI-CS05EAF93CC	BMPR1A_BMPR2_BMP7	CPI-SS004A073E1	NTRK1_NTF3
		CPI-SS0DBA4D668	DPP4_CXCL12
		CPI-SS0B337B316	TEK_ANGPT1
		CPI-SS00BBA318F	TEK_ANGPT4
		CPI-SS0A91954A0	RYK_WNT3A
		CPI-SS00A8596B5	PVR_TNFSF9
		CPI-SC07ECBFCA7	COL1A1_a10b1 complex
		CPI-SC0458F68A5	COL4A2_a1b1 complex
		CPI-SS06CBC985C	LTBR_LTB
		CPI-SS044C72D0D	SEMA4A_PLXND1
		CPI-SS0EBFE1854	EFNA1_EPHA4
		CPI-SS098425155	ADRB2_VEGFB
		CPI-SC0A8E69BC5	COL11A2_a1b1 complex
		CPI-SC0F4BC2909	COL6A2_a1b1 complex
		CPI-SS0E7523314	WNT3_FZD1
		CPI-SS088C1035B	NTF4_NTRK2
		CPI-SS09CCC0451	INHBE_ACVR2B
		CPI-CS0E997FABD	BMR1B_AVR2B_BMP4
		CPI-CS02957B1BF	BMR1B_AVR2A_BMP4
		CPI-CS0BCDC40FC	BMR1A_AVR2B_BMP4
		CPI-CS012D15A88	BMR1A_ACR2A_BMP4
		CPI-CS0107C51C6	BMPR1B_BMPR2_BMP4
		CPI-CS0E54FF657	BMPR1A_BMPR2_BMP4
		CPI-SC004A436C5	COL12A1_a1b1 complex
		CPI-SS03CC15FF3	PDGFRA_PDGFC
		CPI-SS03E450F99	EFNA1_EPHA7
		CPI-SC056BF6CBB	TNC_a9b1 complex
		CPI-SS033CB0BB2	CXADR_FAM3C
		CPI-SC0DA5EFA18	COL4A6_a1b1 complex
		CPI-SS0FF49C823	EFNA1_EPHA1
		CPI-SC0F7E26271	COL1A1_a11b1 complex
		CPI-SS006C6537E	MDK_LRP1
		CPI-SS046F6F0C1	EFNA1_EPHA2
		CPI-SS0FFB9E01B	FGF4_FGFR1
		CPI-SS035E5A708	DLL3_NOTCH3
		CPI-SC035953E6B	COL7A1_a1b1 complex
		CPI-SS0230EE330	NPPA_NPR2
		CPI-SC0D9B795CC	CDH1_a2b1 complex
		CPI-SS027E12A36	MDK_PTPRZ1
		CPI-SS083CBFACD	MDK_SORL1
		CPI-SS0FEC87269	KLRG2_TNFSF9
		CPI-SS0D67110B0	FGF4_FGFR2
		CPI-SS0014DB67C	CER1_MRC2
		CPI-SS02896561C	FGF4_FGFR4
		CPI-CS02C93975C	BMPR1B_BMPR2_BMP5
		CPI-CS0BEC40E19	BMR1B_AVR2B_BMP5
		CPI-CS01A4D7E2F	BMR1B_AVR2A_BMP5
		CPI-SS0B1AB068C	NTRK1_GPI
		CPI-SS0ADA587B4	NGFR_NTF3
		CPI-SS0A874F65F	LGR4_RSPO3
		CPI-SS004A073E1	NTRK1_NTF3

## Sheet: Monkey-TE&EPI
EPI-EPI		TE-TE		EPI-TE		TE-EPI
id_cp_interaction	interacting_pair	id_cp_interaction	interacting_pair	id_cp_interaction	interacting_pair	id_cp_interaction	interacting_pair
CPI-SS0DF162C10	EPHA8_EFNA3	CPI-SC052A417CB	COL4A3_a2b1 complex	CPI-SS015B2F961	CALCA_CALCR	CPI-SS0BFD8E056	EFNB2_EPHB1
CPI-SS01A8F745A	EPHA1_EFNA3	CPI-SS001BF66E8	CEACAM6_CEACAM6	CPI-SS0F531DDEB	CALCA_CALCR	CPI-SS082ABF1EA	EFNB2_EPHB3
CPI-SS0D41C7AF5	EPHB1_EFNB3	CPI-SS0A2D7895C	CEACAM1_CEACAM6	CPI-SS07CF0C6E7	CALCB_CALCR	CPI-SC0F300DE24	COL12A1_a2b1 complex
CPI-SS0A5B945E3	EPHB3_EFNB3	CPI-SS0C491A3C1	PPBP_CXCR2	CPI-SS06C0074BD	CCL21_CCR7	CPI-SS0DCA749B0	LGR5_RSPO3
CPI-SS05E6D620E	EPHA1_EFNA4	CPI-SS0EDD4928A	NGF_NGFR	CPI-CS091BF99D0	ACVR_1A2A receptor_INHBA	CPI-SS05E001125	LGR5_RSPO4
CPI-SS08718E4FB	EPHB6_EFNB3	CPI-SS0747FCACD	CXCL11_ACKR3	CPI-SS0DC4D593E	EPHB6_EFNB1	CPI-SC08A98E7D4	COL7A1_a2b1 complex
CPI-SS02B285B4D	EPHA8_EFNA4	CPI-SS0984C2931	WNT3A_LRP1	CPI-CS076E1A639	BMR1A_AVR2B_BMP6	CPI-SS0EB3C2743	GHSR_LEAP2
CPI-SS08805BBC2	INSL3_RXFP1	CPI-SS0CC738ABC	CXCL11_DPP4	CPI-CS0247DA882	BMR1A_ACR2A_BMP6	CPI-SS0CCDBBBC0	CEACAM1_CEACAM8
CPI-SS0A7E3A1AF	C5_C5AR2	CPI-CS0B9A4CA4D	BMPR1A_BMPR2_GDF6	CPI-SC0FC645961	COL5A3_a2b1 complex	CPI-SS0E075E5AF	NRG1_NETO2
CPI-SS00581282E	C5_C5AR1	CPI-SS0FC0CA5ED	LGR5_RSPO2	CPI-SS012B7C21D	NOTCH1_DLL4	CPI-SS0708FE6FF	NRG1_LSR
CPI-SS00D3CD86E	TTR_DDR1	CPI-SS0A93C11C8	NGFR_BDNF	CPI-SS08C3D27F7	NOTCH1_JAG2	CPI-SS0BD5C2A23	NRG1_ERBB4
CPI-SS09A3FA737	NAMPT_P2RY6	CPI-SS01BCB9360	NCAM1_BDNF	CPI-SS0C4D54E39	NOTCH3_JAG2	CPI-SS0938C6980	DLL4_NOTCH3
CPI-SS0CCCF7C69	PLXNB1_SEMA4D	CPI-SS0BA3A1C3A	NGFR_NTF4	CPI-SS0B42AD9EF	NOTCH1_WNT4	CPI-SS0A69F13A3	WNT4_SMO
CPI-SS08FAC0A55	PLXNB2_SEMA4D	CPI-SS0879B8E95	CD160_TNFRSF14	CPI-CS0546460D1	BMR1A_AVR2B_GDF6	CPI-SS0C03F7CDC	VEGFA_KDR
CPI-SS0BFB29A42	PLXNB2_PTN	CPI-SS08BFF4F9B	CCL3_CCR3	CPI-SS0F33890C0	CCL11_CCR3	CPI-SS032AD1183	NPPA_NPR1
CPI-CS08CC8F9D3	ACVR1_BMPR2_BMP7	CPI-SS08DA48A5A	CCL3_CCR1	CPI-CS04C402DFB	BMR1A_ACR2A_GDF6	CPI-SS09199F78C	CCR1_CCL23
CPI-CS046B3C139	ACVR_1A2A receptor_BMP7	CPI-CS02AEFFE28	ACVR_1A2B receptor_BMP6	CPI-SC04B0064C4	COL18A1_a2b1 complex	CPI-SS0AFE077D8	ACKR2_CCL4
CPI-SS0A683CBC1	WNT7B_FZD10	CPI-SS04318D03E	ACKR2_CCL3	CPI-SC0E60FEE99	TGFB1_aVb6 complex	CPI-SC0A2FE9693	LAMC1_a7b1 complex
CPI-SS0C0A61F92	PLXNB2_SEMA4G	CPI-SC067AD890A	VTN_aVb1 complex	CPI-SS0522A6CFA	ADM_MRGPRX2	CPI-SS06D13FCD3	DSC2_DSG2
CPI-SS01469637C	WNT2B_FZD4	CPI-SS09199F78C	CCR1_CCL23	CPI-SS08C88D297	CORT_MRGPRX2	CPI-SS073C1B796	CD52_SIGLEC10
CPI-SS0C2561156	WNT2_FZD4	CPI-CS0F6CFB979	BMPR1A_BMPR2_BMP6	CPI-SC0592EC3D0	L1CAM_a5b1 complex	CPI-SS0445D021B	PYY_NPY5R
CPI-SS016B7C7D6	BMP2_SMO	CPI-SS0907A7598	FGFR2_FGF9	CPI-SS0C28FEC7D	TNFSF13_TNFRSF14	CPI-SS0A9F17199	PYY_NPY1R
CPI-CS0288D901D	ACVR_1A2B receptor_BMP7	CPI-CS0C16967C6	ACVR1_BMPR2_BMP6	CPI-SS07A9A501C	FGFR3_FGF9	CPI-SS0FEF2FF5D	PYY_NPY2R
CPI-CS0D35E69F6	BMR1A_ACR2A_BMP7	CPI-SS019104E2E	RSPO2_LGR6	CPI-CS0FFBA02F8	ACVR_1A2A receptor_BMP6	CPI-SS01BCB9360	NCAM1_BDNF
CPI-CS0C99F8D96	BMR1A_AVR2B_BMP7	CPI-SS01E3453DB	RSPO2_LGR4	CPI-SC0F300DE24	COL12A1_a2b1 complex	CPI-SS0830AF8E6	GAST_CCKBR
CPI-SS0649EA05F	FGFR4_FGF9	CPI-SS006C89002	CCR3_CCL15	CPI-SS0B70EB09E	PDGFA_PDGFRA	CPI-SS0779676D0	NPPB_NPR2
CPI-SS0B8083B44	WNT7B_FZD4	CPI-SS0C84DF380	CCR1_CCL15	CPI-SS090FC28E1	EPHB6_EFNB2	CPI-SS0230EE330	NPPA_NPR2
CPI-SC062D34C2A	VCAM1_a9b1 complex	CPI-SC04B354AE3	COL8A2_a2b1 complex	CPI-SS0609FCF76	RSPO4_LGR6	CPI-SS09C4FCB90	ICAM1_SPN
CPI-SS0FC42EC80	EREG_ERBB4	CPI-SS04640F9C3	TFF1_FGFR2	CPI-SC0D9B795CC	CDH1_a2b1 complex	CPI-SS0D795AC00	EGFR_CNTF
CPI-CS076E1A639	BMR1A_AVR2B_BMP6	CPI-SS00BBA318F	TEK_ANGPT4	CPI-SS0FC42EC80	EREG_ERBB4	CPI-SS0C23EF34B	NCAM1_GDNF
CPI-SS07DFEBFA8	GPR19_ENHO	CPI-SS0BA87E94E	GFRAL_GDF15	CPI-SS0E063192D	NRG2_ERBB4	CPI-SS015819E65	FGF1_FGFR3
CPI-SS09CCC0451	INHBE_ACVR2B	CPI-SS0F2C6A4D4	FGF18_FGFR1	CPI-SS0AECC113F	FGF10_FGFR2	CPI-CS04CBDE052	IL10 receptor_IL10
CPI-SS06B94F144	NPR2_NPPC	CPI-SS00A953C3A	EGF_NRG1	CPI-SS0735F5C3A	TIMP1_FGFR2	CPI-SS04A97448D	FGF1_FGFR2
CPI-SS0A1864A37	NPR1_NPPC	CPI-CS008C9D6E5	IL1 receptor inhibitor_IL1B	CPI-SS085EE60B1	TGFB1_TGFBR3	CPI-SS0261EA048	WNT3A_FZD2
CPI-SS0F81DBF22	EFNA4_EPHA7	CPI-SC05D87F723	COL6A6_a2b1 complex	CPI-SS0FB37E079	INHA_TGFBR3	CPI-SS0D9366D11	FGF1_FGFR4
CPI-CS0BE59B43E	BMR1A_AVR2B_BMP2	CPI-CS05426BFFA	IL1 receptor_IL1B	CPI-SC035134F18	COL5A1_a2b1 complex	CPI-SS0D4CA5D92	FGF18_FGFR4
CPI-SS02C418D99	WNT2_FZD2	CPI-SS0C6448B94	IL1B_ADRB2	CPI-SS0415CC75D	MERTK_GAS6	CPI-SS0F2C6A4D4	FGF18_FGFR1
CPI-CS0E5078EDE	BMR1A_AVR2B_GDF7	CPI-CS0DEBE7B69	IL1 receptor_IL1RN	CPI-SS016EE0084	PDCD1_CD274	CPI-SS0E7523314	WNT3_FZD1
CPI-SS0ADC886E5	CCL4_CCR8	CPI-CS085E95BC1	IL1 receptor inhibitor_IL1RN	CPI-SS085195142	TYRO3_GAS6	CPI-SS0CA020C34	WNT4_FZD1
CPI-SS0C4D54E39	NOTCH3_JAG2	CPI-SC0D870AE49	COL6A3_a2b1 complex	CPI-SS0D67110B0	FGF4_FGFR2	CPI-SS080C0EEB8	WNT3A_FZD1
CPI-SS01A07768A	CD46_JAG1	CPI-SS0F32DB87D	PTH_PTH1R	CPI-SS0F8ABC300	GALR2_GAL	CPI-SS0D782F60B	WNT4_FZD8
CPI-CS0BCDC40FC	BMR1A_AVR2B_BMP4	CPI-SS0714977CA	BDNF_GPR152	CPI-SS0CC5DCE80	CDH1_KLRG1	CPI-SS08E13FAF2	ACKR2_CCL11
CPI-CS012D15A88	BMR1A_ACR2A_BMP4	CPI-SS0483CE4ED	PTHLH_PTH1R	CPI-SC0FDB4B6D9	GDF9_TGFR_BMPR2	CPI-SS0DD547726	CCR2_CCL11
CPI-SS0ACD487F0	L1CAM_L1CAM	CPI-CS0A8A0A053	IL22 receptor_IL22	CPI-SS0467AFD8A	FGF17_FGFR1	CPI-SS0B01CF3AB	CSF1R_CSF1
CPI-SS00F4DDF4B	PTN_PTPRS	CPI-SS0BA601DC4	BDNF_NTRK2	CPI-SS0FFB9E01B	FGF4_FGFR1	CPI-SS0DBA4D668	DPP4_CXCL12
CPI-SS083CBFACD	MDK_SORL1	CPI-CS0C59AF029	IL33 receptor_IL33	CPI-SS03189F5F6	FGF10_FGFR1	CPI-SS08083B141	NRP1_SEMA3A
CPI-SS0CB6968B9	FGF2_FGFRL1	CPI-SS098425155	ADRB2_VEGFB	CPI-SS03A4F7DC8	AXL_GAS6	CPI-SS07155793F	ACKR3_CXCL12
CPI-SC0273E24EB	ARTN_RET receptor 3	CPI-SS09A36B221	BDNF_SORT1	CPI-SC08F797F90	COL9A1_a2b1 complex	CPI-SC02392F4AF	COL4A1_a2b1 complex
CPI-SC0EB9D030F	ARTN_RET receptor 1	CPI-SS0F4D30D5A	EGFR_EGF	CPI-SC05CCF815E	COL1A2_a2b1 complex	CPI-SS0A874F65F	LGR4_RSPO3
CPI-SC00ACA947E	GDNF_RET receptor 1	CPI-SS091B461CB	ACKR2_CCL28	CPI-SS08E6EA18C	NPR1_NPPB	CPI-SS0C10824C7	EGFR_HBEGF
CPI-SC0FDB4B6D9	GDF9_TGFR_BMPR2	CPI-SS02B567BC7	PLXNC1_SEMA7A	CPI-SS080611C5B	ALOX5_ALOX5AP	CPI-SS0055264F3	EGFR_TGFB1
CPI-SS008FB916C	FGF2_FGFR4	CPI-SS05B92CCC4	CCR3_CCL28	CPI-SS0268D47AD	CCL4_GPR152	CPI-CS0E5D1ECCE	PlexinA1_complex3_SEMA3A
CPI-SS044CF7EAE	TNFRSF10A_FGFR4	CPI-SC039D075C6	COL15A1_a2b1 complex	CPI-SS02B567BC7	PLXNC1_SEMA7A	CPI-SS0B9B3870A	VEGFA_FLT1
CPI-SS0D81C6C1D	WNT7B_FZD1	CPI-SS0D34B5517	ACKR2_CCL27	CPI-SS06AC5AF53	PENK_MRGPRX1	CPI-CS0AA769F5B	PlexinA3_complex1_SEMA3A
CPI-SS02896561C	FGF4_FGFR4	CPI-SS082ABF1EA	EFNB2_EPHB3	CPI-SC08B2AD7C6	FN1_a5b1 complex	CPI-SS0FAF4BB9E	DPP4_CCL11
CPI-SS0FA481114	FGF6_FGFR4	CPI-SS06AC5AF53	PENK_MRGPRX1	CPI-SC0F73E9099	COL1A1_a1b1 complex	CPI-SS023D39112	NPPB_NPR3
CPI-SS0E4DE8215	WNT2_FZD1	CPI-SC08B2AD7C6	FN1_a5b1 complex	CPI-SS05B1FA8A8	LRP6_CKLF	CPI-SS091B461CB	ACKR2_CCL28
CPI-SS07A03C20F	FGF19_FGFR4	CPI-SC0458F68A5	COL4A2_a1b1 complex	CPI-SC058F72F90	FBN1_a5b1 complex	CPI-SS0D34B5517	ACKR2_CCL27
CPI-SS027E12A36	MDK_PTPRZ1	CPI-SC0672FBD31	COL4A1_a1b1 complex	CPI-SS070C51D94	FZD7_WNT3	CPI-SS0A81A3626	WNT7A_LDLR
CPI-SS04E690D72	PTN_PTPRZ1	CPI-SS05B1FA8A8	LRP6_CKLF	CPI-SS004C23DCE	EREG_EGFR	CPI-SS04A7BCE8D	NPPA_NPR3
CPI-SS0049FD74F	TNFRSF10B_FASLG	CPI-SC058F72F90	FBN1_a5b1 complex	CPI-SS0A28DCA72	CXCL12_CXCR4	CPI-SS06AA638A8	CD72_SEMA4D
CPI-SS05A94DE17	FGF2_FGFR2	CPI-SC07222A428	COL4A2_a2b1 complex	CPI-SS04124F4E1	EPO_EFNB2	CPI-SS05550A895	WNT7A_FZD5
CPI-SC017215F7F	GDF11_TGFR_AVR2B	CPI-SS004C23DCE	EREG_EGFR	CPI-SC0EACF2D60	COL26A1_a1b1 complex	CPI-SS0652F5D15	NPPB_DPP4
CPI-SS0DBA4D668	DPP4_CXCL12	CPI-SS0B6F0C894	DSG2_DSC3	CPI-SS03CC15FF3	PDGFRA_PDGFC	CPI-SS033E6DE7E	NRP1_VEGFB
CPI-SS07155793F	ACKR3_CXCL12	CPI-SC08A98E7D4	COL7A1_a2b1 complex	CPI-SS0273C9AED	KDR_VEGFC	CPI-SC0672FBD31	COL4A1_a1b1 complex
CPI-SC0AD6D8724	COL26A1_a2b1 complex	CPI-SS04124F4E1	EPO_EFNB2	CPI-SS0FF55B42C	EPHB3_EFNB1	CPI-SS0855C0353	NRP1_PGF
CPI-SS070C51D94	FZD7_WNT3	CPI-SC0EAF80261	SEMA7A_a1b1 complex	CPI-SS0470AF83E	EPHB1_EFNB1	CPI-SS07A0F4D73	FGFR1_FGF23
CPI-SS0A28DCA72	CXCL12_CXCR4	CPI-SS03CC15FF3	PDGFRA_PDGFC	CPI-SC0AD6D8724	COL26A1_a2b1 complex	CPI-CS0E54FF657	BMPR1A_BMPR2_BMP4
CPI-SS0D636A374	FGF2_FGFR3	CPI-SS06D13FCD3	DSC2_DSG2	CPI-SS099C401F7	ACVR2A_INHBE	CPI-SS0B0CF0EDF	TNFSF15_TNFRSF25
CPI-SS006C6537E	MDK_LRP1	CPI-SS0FF55B42C	EPHB3_EFNB1	CPI-SS03EACE0E0	MST1_MST1R	CPI-SS00D9A0644	FGFR2_CD83
CPI-SC0D9B795CC	CDH1_a2b1 complex	CPI-SS0470AF83E	EPHB1_EFNB1	CPI-SS08B94BEB2	DSC1_DSG2	CPI-SS0CC898553	FGFR2_PTPRR
CPI-SS06AA638A8	CD72_SEMA4D	CPI-SS03EACE0E0	MST1_MST1R	CPI-SS06A999D25	PLD2_ARF1	CPI-SC062D34C2A	VCAM1_a9b1 complex
CPI-SS086615F9B	CSF1_CELSR3	CPI-SS08B94BEB2	DSC1_DSG2	CPI-SS027AFFC0E	NCR3_BAG6	CPI-SS0A683CBC1	WNT7B_FZD10
CPI-SS041888D39	EPHA3_EFNA4	CPI-SS06A999D25	PLD2_ARF1	CPI-SC02BFEEC8A	THBS1_a3b1 complex	CPI-SS048604E28	WNT3A_FZD8
CPI-SS03A2EFDD5	EPHA1_EFNA5	CPI-SS027AFFC0E	NCR3_BAG6	CPI-SS07DFEBFA8	GPR19_ENHO	CPI-SS02C418D99	WNT2_FZD2
CPI-SS0472C478C	BMP7_PTPRK	CPI-SS0DC2A6D35	IL6_HRH1	CPI-SC04F2478E9	FN1_a3b1 complex	CPI-SS0BE567EFB	GAL_GALR1
CPI-SS0607D1101	NOTCH1_DLL3	CPI-SC02392F4AF	COL4A1_a2b1 complex	CPI-SC01EA4FF6B	COL1A1_a2b1 complex	CPI-SC0DA5EFA18	COL4A6_a1b1 complex
CPI-SS0B87FE6E0	NOTCH1_JAG1	CPI-SS0B01CF3AB	CSF1R_CSF1	CPI-SS0EB5364D4	RSPO3_LGR6	CPI-CS0A269FA16	NKG2D II receptor_ULBP2
CPI-SS0A34EE366	NOTCH1_DLK1	CPI-SS0BFD8E056	EFNB2_EPHB1	CPI-SS04297753E	SPP1_CCR8	CPI-SS0B27088B4	CALCR_ADM
CPI-SS0F9B3B259	TNFSF13_TNFRSF1A	CPI-SC02BFEEC8A	THBS1_a3b1 complex	CPI-SS0D46E2B45	TGFB3_TGFBR3	CPI-CS0007697A7	NKG2D II receptor_ULBP1
CPI-SS0CB863B46	WNT5A_PTPRK	CPI-SS0B9B3870A	VEGFA_FLT1	CPI-SS05A94DE17	FGF2_FGFR2	CPI-SC0B808E56A	COL6A6_a1b1 complex
CPI-SS0883B7EE4	FGFR3_FGF23	CPI-SS07F60834D	MET_HGF	CPI-SS014E486AB	FGF6_FGFR1	CPI-SC02AE206BE	COL6A3_a1b1 complex
CPI-SS0CC136A8D	AGRP_MC5R	CPI-SC04F2478E9	FN1_a3b1 complex	CPI-SS070A3A7E5	FGF19_FGFR1	CPI-SC069F95780	COL8A2_a1b1 complex
CPI-SS0008137B6	EFNA4_EPHA5	CPI-SS0EB5364D4	RSPO3_LGR6	CPI-SS0755A26DD	FGF1_FGFR1	CPI-SC0EC572716	COL4A5_a1b1 complex
CPI-SS0B99F22A2	JAG1_NOTCH3	CPI-SC0E3784FFB	LAMC1_a2b1 complex	CPI-SS006C6537E	MDK_LRP1	CPI-SC0F8D27FBC	COL15A1_a1b1 complex
CPI-SS007AA9FDE	DLK1_NOTCH3	CPI-SC035953E6B	COL7A1_a1b1 complex	CPI-SS083CBFACD	MDK_SORL1	CPI-SS0E9A581F8	ICAM1_ITGAL
CPI-SS035E5A708	DLL3_NOTCH3	CPI-SS0A81A3626	WNT7A_LDLR	CPI-SS01F67987A	FGF2_FGFR1	CPI-SS0F15C1AB3	NRP2_SEMA3F
CPI-SS0D4F593F1	WNT5A_EPHA7	CPI-SS0CCDBBBC0	CEACAM1_CEACAM8	CPI-SS08330207B	BTLA_TNFRSF14	CPI-CS0AB19226A	PlexinA4_complex1_SEMA3A
CPI-SS0D5DBB634	EFNA3_EPHA7	CPI-SS09C4FCB90	ICAM1_SPN	CPI-SS0D636A374	FGF2_FGFR3	CPI-CS0A9D23000	NKG2D II receptor_MICB
CPI-SS028688B7B	EFNA5_EPHA7	CPI-SS0D46E2B45	TGFB3_TGFBR3	CPI-CS0E5078EDE	BMR1A_AVR2B_GDF7	CPI-SS0EB4002A2	NPR3_NPPC
CPI-SS0E7CBFD03	WNT5A_ROR2	CPI-SS04A97448D	FGF1_FGFR2	CPI-CS05789C9A0	BMR1A_ACR2A_GDF7	CPI-CS08F4E5D70	NKG2D II receptor_RAET1L
CPI-SS073F3FAD5	WNT5A_ROR1	CPI-SS014E486AB	FGF6_FGFR1	CPI-SS0CB6968B9	FGF2_FGFRL1	CPI-SS05B92CCC4	CCR3_CCL28
CPI-SS053613259	NRG2_ERBB3	CPI-SS023D39112	NPPB_NPR3	CPI-SS0AEC33FF1	CCL22_DPP4	CPI-SC039D075C6	COL15A1_a2b1 complex
CPI-SC0F778DC8E	COL9A3_a1b1 complex	CPI-SS04A7BCE8D	NPPA_NPR3	CPI-CS073D36B1D	FLT1 complex_PGF	CPI-SC0458F68A5	COL4A2_a1b1 complex
CPI-SC0F590482E	COL9A2_a1b1 complex	CPI-SS0230EE330	NPPA_NPR2	CPI-SS018B35889	GIP_DPP4	CPI-SC07222A428	COL4A2_a2b1 complex
CPI-SS0BC9F7E9E	FGF17_FGFR3	CPI-SS070A3A7E5	FGF19_FGFR1	CPI-SS0FAE7ABEF	PYY_DPP4	CPI-SS0B6F0C894	DSG2_DSC3
CPI-SS013E86AFF	FGF4_FGFR3	CPI-CS04DD927C9	ACVR_1A2B receptor_INHBA	CPI-CS0BE59B43E	BMR1A_AVR2B_BMP2	CPI-SC0EAF80261	SEMA7A_a1b1 complex
CPI-SS0F9EE20C3	FGF6_FGFR3	CPI-SS0755A26DD	FGF1_FGFR1	CPI-CS075442484	BMR1A_ACR2A_BMP2	CPI-SS02B285B4D	EPHA8_EFNA4
CPI-SS0BC884A75	QRFP_QRFPR	CPI-SS01F67987A	FGF2_FGFR1	CPI-SS0AB21032D	PLXNB2_SEMA4C	CPI-SS0D41C7AF5	EPHB1_EFNB3
CPI-SC040B3EFBC	COL22A1_a1b1 complex	CPI-SS0779676D0	NPPB_NPR2	CPI-CS077F1340A	FLT1 complex_VEGFB	CPI-SS0DC2A6D35	IL6_HRH1
CPI-SS0E5593D5C	BMP8B_PLAUR	CPI-SS08330207B	BTLA_TNFRSF14	CPI-CS067298D94	FLT1 complex_VEGFA	CPI-SC053BBE2B1	COL16A1_a1b1 complex
CPI-SC09C06C70F	COL21A1_a1b1 complex	CPI-SS0348DB5E3	FGFR1_FGFR2	CPI-SS0241A1F57	NRP2_SEMA3C	CPI-SS08A819670	CD70_GPRC5B
CPI-SC0BD4C290F	COL14A1_a1b1 complex	CPI-CS0CFA0E4C5	BMPR1A_BMPR2_GDF7	CPI-SS07A03C20F	FGF19_FGFR4	CPI-SS07F60834D	MET_HGF
CPI-SC0EA3FC100	COL18A1_a1b1 complex	CPI-SS0AEC33FF1	CCL22_DPP4	CPI-SS02896561C	FGF4_FGFR4	CPI-SC0E3784FFB	LAMC1_a2b1 complex
CPI-SC016235D3A	COL2A1_a1b1 complex	CPI-CS073D36B1D	FLT1 complex_PGF	CPI-CS0C57A3081	PlexinA1_complex1_SEMA6D	CPI-SC035953E6B	COL7A1_a1b1 complex
CPI-SS09C06644C	CADM3_CADM1	CPI-SS018B35889	GIP_DPP4	CPI-SS0D22A09AD	NRP2_PGF	CPI-SS0E41702C1	IGF1_IGF1R
CPI-SS0889E281D	CADM1_CADM1	CPI-SS0FAE7ABEF	PYY_DPP4	CPI-SS0D99CC068	FGFR3_FGF8	CPI-CS04DD927C9	ACVR_1A2B receptor_INHBA
CPI-SS0B3829651	CADM3_EPB41L1	CPI-SS0652F5D15	NPPB_DPP4	CPI-SS0BF9FA3F2	ERBB3_NRG1	CPI-SS04E690D72	PTN_PTPRZ1
CPI-SC006E22794	COL1A2_a1b1 complex	CPI-CS077F1340A	FLT1 complex_VEGFB	CPI-SC04AED00CE	TNC_aVb6 complex	CPI-SS0348DB5E3	FGFR1_FGFR2
CPI-SC06E5E0C83	COL11A1_a1b1 complex	CPI-CS0E4E75E3B	BMPR1A_BMPR2_BMP2	CPI-SS098F416C1	FGFR2_XPR1	CPI-CS0CFA0E4C5	BMPR1A_BMPR2_GDF7
CPI-SC0F4BC2909	COL6A2_a1b1 complex	CPI-SS015819E65	FGF1_FGFR3	CPI-SS0E00478B4	NRP2_VEGFA	CPI-SS07F015051	CCR6_CCL20
CPI-SC0A8E69BC5	COL11A2_a1b1 complex	CPI-CS067298D94	FLT1 complex_VEGFA	CPI-SC01AB9BED7	SPP1_a9b1 complex	CPI-SS00E68BB92	FGF7_FGFR3
CPI-SC05B6D413B	COL9A1_a1b1 complex	CPI-SS08083B141	NRP1_SEMA3A	CPI-SC0847A64D2	FN1_aVb5 complex	CPI-SS04A5D6B6F	DLL1_NOTCH1
CPI-SC05992FDC8	COL5A1_a1b1 complex	CPI-SS0241A1F57	NRP2_SEMA3C	CPI-SC096929DB0	FN1_aVb1 complex	CPI-CS0E4E75E3B	BMPR1A_BMPR2_BMP2
CPI-SC0DAD29856	COL5A3_a1b1 complex	CPI-CS0C57A3081	PlexinA1_complex1_SEMA6D	CPI-SS08F13AD5C	CD80_CD274	CPI-SS0769B1FF3	FGFR1_FGF8
CPI-SC02F06FF62	COL8A1_a1b1 complex	CPI-SS0769B1FF3	FGFR1_FGF8	CPI-CS0C99F8D96	BMR1A_AVR2B_BMP7	CPI-SS0DE0A486F	NRP1_VEGFA
CPI-SS0EDAE16B6	EPOR_KITLG	CPI-SS0D22A09AD	NRP2_PGF	CPI-SS0947A8549	FLT1_VEGFB	CPI-SS047232C64	DLL1_NOTCH3
CPI-SS033C67295	UTS2_UTS2R	CPI-SS0855C0353	NRP1_PGF	CPI-SS0E61DB5DF	FLT1_PGF	CPI-SS0B02DE712	EGFR_NRG1
CPI-SC004A436C5	COL12A1_a1b1 complex	CPI-SC04AED00CE	TNC_aVb6 complex	CPI-SS008FB916C	FGF2_FGFR4	CPI-SS038E93B77	FGFR1_FGF9
CPI-SS0186F8AED	TNFSF9_IL13RA2	CPI-SS098F416C1	FGFR2_XPR1	CPI-SS068C742A1	FGF1_TGFBR3	CPI-CS05EAF93CC	BMPR1A_BMPR2_BMP7
CPI-CS0E5D1ECCE	PlexinA1_complex3_SEMA3A	CPI-SS0E00478B4	NRP2_VEGFA	CPI-SC09938698A	CSPG4_a3b1 complex	CPI-SS0E32BEF02	WNT5A_FZD5
CPI-SC0F73E9099	COL1A1_a1b1 complex	CPI-SS0DE0A486F	NRP1_VEGFA	CPI-SC01F1F24AA	COL9A3_a2b1 complex	CPI-SS07833475A	FGFR1_FGF7
CPI-SC0EACF2D60	COL26A1_a1b1 complex	CPI-SC0847A64D2	FN1_aVb5 complex	CPI-SS0C7833961	TSHB_TSHR	CPI-CS0288D901D	ACVR_1A2B receptor_BMP7
CPI-SS0273C9AED	KDR_VEGFC	CPI-SS0C10824C7	EGFR_HBEGF	CPI-SS0879B8E95	CD160_TNFRSF14	CPI-SS0C9696AAA	CRTAM_CADM1
CPI-SS099C401F7	ACVR2A_INHBE	CPI-SC096929DB0	FN1_aVb1 complex	CPI-SS00F282936	CXCR6_CXCL16	CPI-CS08CC8F9D3	ACVR1_BMPR2_BMP7
CPI-SC053BBE2B1	COL16A1_a1b1 complex	CPI-SS0B02DE712	EGFR_NRG1	CPI-SC0247E9ADB	COL9A2_a11b1 complex	CPI-SS039799099	FGFR1_NCAM1
CPI-SS08A819670	CD70_GPRC5B	CPI-SS038E93B77	FGFR1_FGF9	CPI-SC0CF621D48	COL2A1_a11b1 complex	CPI-SS068C742A1	FGF1_TGFBR3
CPI-SS0E075E5AF	NRG1_NETO2	CPI-SS0C23EF34B	NCAM1_GDNF	CPI-SC041215790	COL26A1_a11b1 complex
CPI-SC01EA4FF6B	COL1A1_a2b1 complex	CPI-CS05EAF93CC	BMPR1A_BMPR2_BMP7	CPI-SC016235D3A	COL2A1_a1b1 complex
CPI-SS04297753E	SPP1_CCR8	CPI-SS08F13AD5C	CD80_CD274	CPI-SC0BC63F8C0	COL3A1_a1b1 complex
CPI-SS0A9F17199	PYY_NPY1R	CPI-SS0E7523314	WNT3_FZD1	CPI-SC05F111D21	COL27A1_a11b1 complex
CPI-SS0FEF2FF5D	PYY_NPY2R	CPI-SS05550A895	WNT7A_FZD5	CPI-SC0B4BD965C	COL9A3_a11b1 complex
CPI-SS0E41702C1	IGF1_IGF1R	CPI-SS07833475A	FGFR1_FGF7	CPI-SC0B066E03C	COL4A6_a11b1 complex
CPI-CS05789C9A0	BMR1A_ACR2A_GDF7	CPI-SS0D9366D11	FGF1_FGFR4	CPI-SC060984F83	COL14A1_a11b1 complex
CPI-SS07F015051	CCR6_CCL20	CPI-SS0947A8549	FLT1_VEGFB	CPI-SC0DF986F22	COL10A1_a11b1 complex
CPI-SS00E68BB92	FGF7_FGFR3	CPI-SS0261EA048	WNT3A_FZD2	CPI-SC0082A7233	COL4A4_a11b1 complex
CPI-CS075442484	BMR1A_ACR2A_BMP2	CPI-SS033E6DE7E	NRP1_VEGFB	CPI-SC03ADD2063	COL18A1_a11b1 complex
CPI-SS0AB21032D	PLXNB2_SEMA4C	CPI-CS0288D901D	ACVR_1A2B receptor_BMP7	CPI-SC08CC68F11	COL8A1_a11b1 complex
CPI-SS04A5D6B6F	DLL1_NOTCH1	CPI-CS08CC8F9D3	ACVR1_BMPR2_BMP7	CPI-SC07E958BDE	COL5A3_a11b1 complex
CPI-SS0D99CC068	FGFR3_FGF8	CPI-SS039799099	FGFR1_NCAM1	CPI-SC0CBC30AB7	COL9A1_a11b1 complex
CPI-SS0BF9FA3F2	ERBB3_NRG1	CPI-SS0E61DB5DF	FLT1_PGF	CPI-SC0545E2502	COL5A2_a1b1 complex
CPI-SC01AB9BED7	SPP1_a9b1 complex	CPI-SS068C742A1	FGF1_TGFBR3	CPI-SC006E22794	COL1A2_a1b1 complex
CPI-SS047232C64	DLL1_NOTCH3	CPI-SS044C72D0D	SEMA4A_PLXND1	CPI-SC0458F68A5	COL4A2_a1b1 complex
CPI-SS0E32BEF02	WNT5A_FZD5	CPI-SC0ED0520DD	LAMA3_a3b1 complex	CPI-SC0F778DC8E	COL9A3_a1b1 complex
CPI-SS0C9696AAA	CRTAM_CADM1	CPI-SS02572E1EF	NRG1_LGR4	CPI-SC0F590482E	COL9A2_a1b1 complex
		CPI-SS030BB46BB	ANXA1_FPR2	CPI-SC0D7F33CFB	COL27A1_a1b1 complex
		CPI-SS01963C4CA	TG_ASGR1	CPI-SC0DA5EFA18	COL4A6_a1b1 complex
		CPI-SS0CBA3DA0D	CCR3_CCL7	CPI-SS00C069DCB	SSTR1_SST
		CPI-SS08B91FD2A	CCR1_CCL7	CPI-SC0BD4C290F	COL14A1_a1b1 complex
		CPI-SS008EB600F	CCR2_CCL7	CPI-SC01115AAD1	COL10A1_a1b1 complex
		CPI-SS0ADA38C78	ACKR2_CCL7	CPI-SC09FDA4F45	COL6A1_a1b1 complex
		CPI-SS03165AD8C	ACKR2_CCL2	CPI-SC02AE206BE	COL6A3_a1b1 complex
		CPI-SS046F6F0C1	EFNA1_EPHA2	CPI-SC05B6D413B	COL9A1_a1b1 complex
		CPI-SS0E654708F	UCN_CRHR2	CPI-SC05992FDC8	COL5A1_a1b1 complex
		CPI-SC0681D30FE	COL1A2_a11b1 complex	CPI-SC0DAD29856	COL5A3_a1b1 complex
		CPI-SC0DF641DAA	COL5A2_a11b1 complex	CPI-SC02F06FF62	COL8A1_a1b1 complex
		CPI-SC0CFF5E19D	FN1_a11b1 complex	CPI-SC0EA3FC100	COL18A1_a1b1 complex
		CPI-SC0A0532ADC	COL4A1_a11b1 complex	CPI-SC091173D82	COL4A4_a1b1 complex
		CPI-SC0A8902C85	COL3A1_a11b1 complex	CPI-SS0BA601DC4	BDNF_NTRK2
		CPI-SC0F7E26271	COL1A1_a11b1 complex	CPI-CS04BB8F1EC	IL36 receptor_IL36RN
		CPI-SC02017BE74	COL4A2_a11b1 complex	CPI-SS093E05DD4	NTF3_NTRK2
		CPI-SC06B4C6DD5	COL17A1_a10b1 complex	CPI-SS0FA326344	FZD6_WNT4
		CPI-SC02131C05A	COL12A1_a10b1 complex	CPI-SC069F95780	COL8A2_a1b1 complex
		CPI-SC037C3901A	COL21A1_a11b1 complex	CPI-SC08AA91C84	COL17A1_a1b1 complex
		CPI-SC05B2AA866	COL12A1_a11b1 complex	CPI-SS0DE0A486F	NRP1_VEGFA
		CPI-SC0247375A7	COL17A1_a11b1 complex	CPI-SC0EAF80261	SEMA7A_a1b1 complex
		CPI-SC0861656EC	COL11A1_a11b1 complex	CPI-SC0A8E69BC5	COL11A2_a1b1 complex
		CPI-SC04085F9F9	COL6A1_a11b1 complex	CPI-SC090DB3159	COL24A1_a1b1 complex
		CPI-SC0A54B5323	COL6A2_a11b1 complex	CPI-SC053BBE2B1	COL16A1_a1b1 complex
		CPI-SC0014D5A6E	COL16A1_a11b1 complex	CPI-SC09C06C70F	COL21A1_a1b1 complex
		CPI-SC03D71E025	COL7A1_a11b1 complex	CPI-CS0DEBE7B69	IL1 receptor_IL1RN
		CPI-SC03BFF1D95	COL15A1_a11b1 complex	CPI-CS085E95BC1	IL1 receptor inhibitor_IL1RN
		CPI-SC0CE433AB8	COL4A5_a11b1 complex	CPI-SC0F8D27FBC	COL15A1_a1b1 complex
		CPI-SC08AF9CA91	COL8A2_a11b1 complex	CPI-SC0EC572716	COL4A5_a1b1 complex
		CPI-SC0092846B0	COL5A1_a11b1 complex	CPI-SS088C1035B	NTF4_NTRK2
		CPI-SC0CA323AE3	COL11A2_a11b1 complex	CPI-SC0B808E56A	COL6A6_a1b1 complex
		CPI-SC0ECFACED2	COL6A3_a11b1 complex	CPI-SC067AD890A	VTN_aVb1 complex
		CPI-SS085195142	TYRO3_GAS6	CPI-SC0F4BC2909	COL6A2_a1b1 complex
		CPI-SS02A170A99	SPN_SIGLEC1	CPI-SS034D3988F	RSPO4_LGR4
		CPI-SC004A436C5	COL12A1_a1b1 complex	CPI-SC07E0348EF	COL6A6_a11b1 complex
		CPI-SS04C672963	ESAM_ESAM	CPI-SC06E5E0C83	COL11A1_a1b1 complex
		CPI-SC08E75294D	COL15A1_a10b1 complex	CPI-SS00E5D7E39	CORT_GHSR
		CPI-SC07375C073	COL6A3_a10b1 complex	CPI-SS033E6DE7E	NRP1_VEGFB
		CPI-SC0CE851065	COL6A2_a10b1 complex	CPI-SC0672FBD31	COL4A1_a1b1 complex
		CPI-SC0FA79E269	COL4A2_a10b1 complex	CPI-SS0855C0353	NRP1_PGF
		CPI-SC011F01833	COL1A2_a10b1 complex
		CPI-SC0B6F1A278	COL4A1_a10b1 complex
		CPI-SC067433F6B	COL3A1_a10b1 complex
		CPI-SC07ECBFCA7	COL1A1_a10b1 complex
		CPI-SC008F4294F	COL7A1_a10b1 complex
		CPI-SC06ACCFA52	COL24A1_a11b1 complex
		CPI-SS0E134097C	FGF18_FGFR3
		CPI-SS0F33890C0	CCL11_CCR3
		CPI-SS0CF0E4DE9	CCL2_CCR2
		CPI-SS08E13FAF2	ACKR2_CCL11
		CPI-SS085EE60B1	TGFB1_TGFBR3
		CPI-SS0DD547726	CCR2_CCL11
		CPI-SC069F95780	COL8A2_a1b1 complex
		CPI-SC08AA91C84	COL17A1_a1b1 complex
		CPI-SC0A8E69BC5	COL11A2_a1b1 complex
		CPI-SC090DB3159	COL24A1_a1b1 complex
		CPI-SC053BBE2B1	COL16A1_a1b1 complex
		CPI-SS0A874F65F	LGR4_RSPO3
		CPI-SS0055264F3	EGFR_TGFB1
		CPI-CS0E5D1ECCE	PlexinA1_complex3_SEMA3A
		CPI-SC09C06C70F	COL21A1_a1b1 complex
		CPI-CS0AA769F5B	PlexinA3_complex1_SEMA3A
		CPI-SC0F8D27FBC	COL15A1_a1b1 complex
		CPI-SS0FAF4BB9E	DPP4_CCL11
		CPI-SC0EC572716	COL4A5_a1b1 complex
		CPI-SS088C1035B	NTF4_NTRK2
		CPI-SC0B808E56A	COL6A6_a1b1 complex
		CPI-SC0592EC3D0	L1CAM_a5b1 complex
		CPI-SC0F4BC2909	COL6A2_a1b1 complex
		CPI-SS034D3988F	RSPO4_LGR4
		CPI-SC07E0348EF	COL6A6_a11b1 complex
		CPI-SC06E5E0C83	COL11A1_a1b1 complex
		CPI-SS00E5D7E39	CORT_GHSR

## Sheet: Human-TE&EPI
EPI-EPI		TE-TE		EPI-TE		TE-EPI
id_cp_interaction	interacting_pair	id_cp_interaction	interacting_pair	id_cp_interaction	interacting_pair	id_cp_interaction	interacting_pair
CPI-SS027E12A36	MDK_PTPRZ1	CPI-SS05D7900BF	PTN_ALK	CPI-SS0A7B487D4	KLRG2_WNT11	CPI-SS04E690D72	PTN_PTPRZ1
CPI-SS0E32BEF02	WNT5A_FZD5	CPI-SC0D9B795CC	CDH1_a2b1 complex	CPI-SS012AFC842	MDK_ALK	CPI-SS048604E28	WNT3A_FZD8
CPI-SS01DCC7684	EFNA2_EPHA7	CPI-SC08226CD3B	COL9A2_a2b1 complex	CPI-SC0AD6D8724	COL26A1_a2b1 complex	CPI-SS0193C3064	WNT1_FZD8
CPI-SS0331C5A49	GDF11_ANTXR1	CPI-SS08877A081	LGALS9_COLEC12	CPI-SC0E0C50FCA	COL14A1_a2b1 complex	CPI-SS0261EA048	WNT3A_FZD2
CPI-SS0E7CBFD03	WNT5A_ROR2	CPI-SS0830AF8E6	GAST_CCKBR	CPI-SC08A98E7D4	COL7A1_a2b1 complex	CPI-SS03E450F99	EFNA1_EPHA7
CPI-SS002673EFE	WNT5A_FZD3	CPI-SS0BD9F32BA	LGALS9_DAG1	CPI-SS0E41702C1	IGF1_IGF1R	CPI-SS00A6240B6	WNT1_ROR2
CPI-SS0769B1FF3	FGFR1_FGF8	CPI-SS014958F32	LGALS9_CD47	CPI-SS0BA601DC4	BDNF_NTRK2	CPI-SS0FEEB187C	PDGFB_PDGFRA
CPI-SS07BA4A3B7	FGFR2_FGF8	CPI-SS02928C71A	PDGFB_LRP1	CPI-SS07CCAD9BF	GRN_SORT1	CPI-SS0EBFE1854	EFNA1_EPHA4
CPI-SS05C077A1E	FGFR4_FGF8	CPI-SS0419B80C4	LGALS9_LRP1	CPI-SS0A021DB6E	CCL5_CCR1	CPI-SS087E0E3FB	EFNB2_EPHA4
CPI-SS0D99CC068	FGFR3_FGF8	CPI-SC058F72F90	FBN1_a5b1 complex	CPI-SS018B35889	GIP_DPP4	CPI-SS048346C2B	LGALS9_MRC2
CPI-SS06A0B20BD	FGFR2_EPHA4	CPI-SC04B0064C4	COL18A1_a2b1 complex	CPI-SC08B2AD7C6	FN1_a5b1 complex	CPI-SS09C52F54E	LGALS9_SORL1
CPI-SS0E63AB61E	EFNA2_EPHA4	CPI-SS082ABF1EA	EFNB2_EPHB3	CPI-SC0592EC3D0	L1CAM_a5b1 complex	CPI-CS0E54FF657	BMPR1A_BMPR2_BMP4
CPI-SS05B4EB419	EFNA3_EPHA4	CPI-SS0A915097A	GRIN2D_IL16	CPI-SC01AB9BED7	SPP1_a9b1 complex	CPI-SS002DF6C31	LGALS9_SLC1A5
CPI-SS0816A4ED4	FGFR4_EPHA4	CPI-SC0CA7B34A5	COL5A2_a2b1 complex	CPI-SS090FC28E1	EPHB6_EFNB2	CPI-SS0A9FB762A	LGALS9_PTPRK
CPI-SS073F3FAD5	WNT5A_ROR1	CPI-SC0F590482E	COL9A2_a1b1 complex	CPI-SS044C72D0D	SEMA4A_PLXND1	CPI-SC02BFEEC8A	THBS1_a3b1 complex
CPI-CS012D15A88	BMR1A_ACR2A_BMP4	CPI-SC0545E2502	COL5A2_a1b1 complex	CPI-SS070B0E458	GRIN2A_IL16	CPI-SS0F15C1AB3	NRP2_SEMA3F
CPI-CS0BE59B43E	BMR1A_AVR2B_BMP2	CPI-SS088A0A760	EGFR_COPA	CPI-SS02B567BC7	PLXNC1_SEMA7A	CPI-SS0FF55B42C	EPHB3_EFNB1
CPI-CS075442484	BMR1A_ACR2A_BMP2	CPI-SS09808DEAE	CD74_APP	CPI-SS0A91954A0	RYK_WNT3A	CPI-SS0F21D6CA0	EPHB4_EFNB1
CPI-SS0A93C11C8	NGFR_BDNF	CPI-SC0077CEB82	TGFB3_TGFbeta receptor2	CPI-SS02572E1EF	NRG1_LGR4	CPI-SS0A5B945E3	EPHB3_EFNB3
CPI-SS08C3D27F7	NOTCH1_JAG2	CPI-CS0DEBE7B69	IL1 receptor_IL1RN	CPI-SS0CC898553	FGFR2_PTPRR	CPI-SS0865716E5	EPHB4_EFNB3
CPI-SS0B87FE6E0	NOTCH1_JAG1	CPI-SS0055264F3	EGFR_TGFB1	CPI-SS0658257AC	FGFR4_PTPRR	CPI-SS07BECB892	EPHA2_EFNA3
CPI-SS01A07768A	CD46_JAG1	CPI-SS0C10824C7	EGFR_HBEGF	CPI-SS098F416C1	FGFR2_XPR1	CPI-SS06006F870	TTR_AGER
CPI-SS0A34EE366	NOTCH1_DLK1	CPI-SS0302E8E8F	CD74_COPA	CPI-SC09C0B5D08	COL4A5_a2b1 complex	CPI-SS0483CE4ED	PTHLH_PTH1R
CPI-SS0F6B529A1	CCL5_CCR3	CPI-SC0EA3FC100	COL18A1_a1b1 complex	CPI-SC035134F18	COL5A1_a2b1 complex	CPI-SS0C85BC9AF	PROS1_AXL
CPI-SS0CB863B46	WNT5A_PTPRK	CPI-SC035953E6B	COL7A1_a1b1 complex	CPI-SC0814068D9	COL6A2_a2b1 complex	CPI-SS0DFA98A14	CSF1R_IL34
CPI-SS0D1AE5C79	FGFR3_EPHA4	CPI-SS046F6F0C1	EFNA1_EPHA2	CPI-SC01EA4FF6B	COL1A1_a2b1 complex	CPI-SS04CD88411	GPR1_RARRES2
CPI-SC04F2478E9	FN1_a3b1 complex	CPI-SS0AB647854	GPR37_PSAP	CPI-SS08A54963F	EFNA2_EPHA2	CPI-SS0C03F7CDC	VEGFA_KDR
CPI-SC0EEF3A379	LAMC1_a6b1 complex	CPI-SS06A999D25	PLD2_ARF1	CPI-SC0EACF2D60	COL26A1_a1b1 complex	CPI-SS04EE957D8	CCR1_CCL26
CPI-SC0A2FE9693	LAMC1_a7b1 complex	CPI-SS09F973C1A	EPHA2_EFNA4	CPI-SC006E22794	COL1A2_a1b1 complex	CPI-SS03165AD8C	ACKR2_CCL2
CPI-SS00D9A0644	FGFR2_CD83	CPI-SS0AFC7BACF	ADGRG5_FAM3C	CPI-SC0F4BC2909	COL6A2_a1b1 complex	CPI-SS00F282936	CXCR6_CXCL16
CPI-SS0DC4D593E	EPHB6_EFNB1	CPI-SS0CB4F2FE4	PDGFB_ADGRV1	CPI-SC05992FDC8	COL5A1_a1b1 complex	CPI-SS08083B141	NRP1_SEMA3A
CPI-SS00046DCF3	EPHA4_EFNB1	CPI-SC07222A428	COL4A2_a2b1 complex	CPI-SC0EC572716	COL4A5_a1b1 complex	CPI-SS0703338F5	LGALS9_CD44
CPI-SS08718E4FB	EPHB6_EFNB3	CPI-SC02392F4AF	COL4A1_a2b1 complex	CPI-SC0BD4C290F	COL14A1_a1b1 complex	CPI-SC098C06330	TGFB1_TGFbeta receptor1
CPI-SS07CA5A6F1	EPHA4_EFNB3	CPI-SS0C5E9FBFB	NECTIN1_NECTIN3	CPI-SS0B84DAE3D	PVR_CD96	CPI-SC0FDB4B6D9	GDF9_TGFR_BMPR2
CPI-SS01A8F745A	EPHA1_EFNA3	CPI-SC0A68C5F13	IGF1_a6b4 complex	CPI-SS087B53ABF	JAM2_JAM3	CPI-CS0D238C22B	PlexinA2_complex1_SEMA3A
CPI-SS070C51D94	FZD7_WNT3	CPI-SS02FBD007E	NECTIN2_NECTIN3	CPI-SC0E5218AA4	NRG1_a6b4 complex	CPI-SS0B02DE712	EGFR_NRG1
CPI-SS00797FD15	EDA_EDA2R	CPI-SS0BC7CD11B	LGALS9_MET	CPI-SS0632A027A	CD44_HBEGF	CPI-SS0BF9FA3F2	ERBB3_NRG1
CPI-SS08EDE5442	IGFL2_IGFLR1	CPI-SS0C4E86714	TNFRSF1B_GRN	CPI-SC0EA3FC100	COL18A1_a1b1 complex	CPI-SS08CA619FE	EGFR_GRN
CPI-SS07DFEBFA8	GPR19_ENHO	CPI-SC09FDA4F45	COL6A1_a1b1 complex	CPI-SC01FFC9392	FN1_a2b1 complex	CPI-CS0AA769F5B	PlexinA3_complex1_SEMA3A
CPI-SS0EDAE16B6	EPOR_KITLG	CPI-SS0984C2931	WNT3A_LRP1	CPI-SC035953E6B	COL7A1_a1b1 complex	CPI-CS0E5D1ECCE	PlexinA1_complex3_SEMA3A
CPI-SS03CC15FF3	PDGFRA_PDGFC	CPI-SC0EAF80261	SEMA7A_a1b1 complex	CPI-SS0AB647854	GPR37_PSAP	CPI-SS0F6A7A4DF	FGF18_FGFR2
CPI-SS03A3EE72E	FLT4_PDGFC	CPI-SS0339AE950	SIRPA_CD47	CPI-SS06A999D25	PLD2_ARF1	CPI-SS0AE4CF4E7	ACKR2_CCL5
CPI-SS03A4F7DC8	AXL_GAS6	CPI-SS091B461CB	ACKR2_CCL28	CPI-SS05E6D620E	EPHA1_EFNA4	CPI-SS046F6F0C1	EFNA1_EPHA2
CPI-SS08A819670	CD70_GPRC5B	CPI-SS055E061C9	LAMP1_FAM3C	CPI-SS05A94DE17	FGF2_FGFR2	CPI-SS09F973C1A	EPHA2_EFNA4
CPI-SS0E075E5AF	NRG1_NETO2	CPI-SS014B0FCD2	WNT1_FZD3	CPI-SC0E3784FFB	LAMC1_a2b1 complex	CPI-SS0CB4F2FE4	PDGFB_ADGRV1
CPI-SS0708FE6FF	NRG1_LSR	CPI-SC0D7F33CFB	COL27A1_a1b1 complex	CPI-SS0AFC7BACF	ADGRG5_FAM3C	CPI-SC07222A428	COL4A2_a2b1 complex
CPI-SS016B7C7D6	BMP2_SMO	CPI-SS0D8972B21	WNT1_RYK	CPI-SS033CB0BB2	CXADR_FAM3C	CPI-SC02392F4AF	COL4A1_a2b1 complex
CPI-SS047232C64	DLL1_NOTCH3	CPI-SC09C06C70F	COL21A1_a1b1 complex	CPI-SS0C5E9FBFB	NECTIN1_NECTIN3	CPI-SS0F2C6A4D4	FGF18_FGFR1
CPI-SS0B99F22A2	JAG1_NOTCH3	CPI-SS0F3A089DE	SEMA3E_PLXND1	CPI-SC0A68C5F13	IGF1_a6b4 complex	CPI-SS0BC7CD11B	LGALS9_MET
CPI-SS007AA9FDE	DLK1_NOTCH3	CPI-SS0BFB29A42	PLXNB2_PTN	CPI-SS02FBD007E	NECTIN2_NECTIN3	CPI-SS0C4E86714	TNFRSF1B_GRN
CPI-SS0B34CBA4B	EFNA2_EPHA1	CPI-SC0F778DC8E	COL9A3_a1b1 complex	CPI-SS0B70EB09E	PDGFA_PDGFRA	CPI-SS066347638	FGF5_FGFR4
CPI-SS0A28DCA72	CXCL12_CXCR4	CPI-SC0984894BC	TGFB1_TGFbeta receptor2	CPI-SC09FDA4F45	COL6A1_a1b1 complex	CPI-SC0EAF80261	SEMA7A_a1b1 complex
CPI-SS0815A0EE0	CCR3_CCL26	CPI-SC040C26CBD	COL21A1_a2b1 complex	CPI-SS0984C2931	WNT3A_LRP1	CPI-SS02FEAF02E	FGF5_FGFR2
CPI-SS02E314589	FGFR2_NECTIN1	CPI-SC0CE6F5084	COL27A1_a2b1 complex	CPI-SS0339AE950	SIRPA_CD47	CPI-SS091B461CB	ACKR2_CCL28
CPI-SS0E9F84F1F	LEFTY1_TDGF1	CPI-SS08D0F9109	EFNB2_EPHB4	CPI-SS083CBFACD	MDK_SORL1	CPI-SS055E061C9	LAMP1_FAM3C
CPI-SS033A27302	LEFTY2_TDGF1	CPI-SS01E0F2D2C	NECTIN1_NECTIN4	CPI-SS006C6537E	MDK_LRP1	CPI-SS014B0FCD2	WNT1_FZD3
CPI-SS05B92CCC4	CCR3_CCL28	CPI-SS0D46E2B45	TGFB3_TGFBR3	CPI-CS07B61574B	LIFR_LIF	CPI-SS0D4CA5D92	FGF18_FGFR4
CPI-SS0D5DBB634	EFNA3_EPHA7	CPI-SS0FB37E079	INHA_TGFBR3	CPI-SS02C29C238	FGFR3_NECTIN1	CPI-SS076D8A297	FGF5_FGFR3
CPI-SS01F67987A	FGF2_FGFR1	CPI-SS085EE60B1	TGFB1_TGFBR3	CPI-SC0D7F33CFB	COL27A1_a1b1 complex	CPI-SC017215F7F	GDF11_TGFR_AVR2B
CPI-SS0F8ABC300	GALR2_GAL	CPI-SC0F73E9099	COL1A1_a1b1 complex	CPI-SS0CB6968B9	FGF2_FGFRL1	CPI-SS0D8972B21	WNT1_RYK
CPI-SS0D636A374	FGF2_FGFR3	CPI-SS0FF49C823	EFNA1_EPHA1	CPI-CS063AE1C91	IL6 receptor_IL6	CPI-SS04640F9C3	TFF1_FGFR2
CPI-SS0BC9F7E9E	FGF17_FGFR3	CPI-SS085195142	TYRO3_GAS6	CPI-SS008FB916C	FGF2_FGFR4	CPI-SC09C06C70F	COL21A1_a1b1 complex
CPI-SC0273E24EB	ARTN_RET receptor 3	CPI-SS04F3A1E5C	COPA_SORT1	CPI-SS060B82BBC	JAG1_NOTCH2	CPI-SS0E134097C	FGF18_FGFR3
CPI-SS0BF3ED143	FGFR2_FGFR3	CPI-SS0F1A060D4	PVR_NECTIN3	CPI-SS0E1A8414D	DLK1_NOTCH2	CPI-SC0984894BC	TGFB1_TGFbeta receptor2
CPI-SS02AB0C3E0	SPP1_CD44	CPI-SS02A0FF87F	FAM3C_CLEC2D	CPI-SS0F3A089DE	SEMA3E_PLXND1	CPI-SC040C26CBD	COL21A1_a2b1 complex
CPI-SS03DA2A820	FGF2_CD44	CPI-SS00F4DDF4B	PTN_PTPRS	CPI-SS035E5A708	DLL3_NOTCH3	CPI-SC0CE6F5084	COL27A1_a2b1 complex
CPI-CS0B2F2EF5D	ACVR_1B2B receptor_GDF3	CPI-SS09C4988F8	PROS1_TYRO3	CPI-SS0BFB29A42	PLXNB2_PTN	CPI-SC0D5CFA431	TGFB3_TGFbeta receptor1
CPI-SS0889E281D	CADM1_CADM1	CPI-SS06D13FCD3	DSC2_DSG2	CPI-SC0F778DC8E	COL9A3_a1b1 complex	CPI-SS0FF49C823	EFNA1_EPHA1
CPI-SS076BC3BA6	HLA-DPB1_NRG1	CPI-SS066FE05CA	LEP_LEPR	CPI-SS034D36D2F	HLA-C_FAM3C	CPI-SS085195142	TYRO3_GAS6
CPI-SS09375CA29	ADGRL1_NRG1	CPI-SS061A7E099	CD55_ADGRE5	CPI-SS0E0BCE16F	FGFR1_FGF5	CPI-SS04F3A1E5C	COPA_SORT1
CPI-SS0DA033F03	TNFRSF1A_GRN	CPI-SS09A36B221	BDNF_SORT1	CPI-SC01F1F24AA	COL9A3_a2b1 complex	CPI-SS07155793F	ACKR3_CXCL12
CPI-SS0735F5C3A	TIMP1_FGFR2	CPI-SS065F7DA2A	COPA_P2RY6	CPI-SC08D8A859F	COL6A1_a2b1 complex	CPI-SS0415CC75D	MERTK_GAS6
CPI-SS013E86AFF	FGF4_FGFR3	CPI-SS0D22A09AD	NRP2_PGF	CPI-SS08D0F9109	EFNB2_EPHB4	CPI-SS0DBA4D668	DPP4_CXCL12
CPI-SS06B86672A	CD44_FGFR2	CPI-SS0AB21032D	PLXNB2_SEMA4C	CPI-SS01E0F2D2C	NECTIN1_NECTIN4	CPI-SS02A0FF87F	FAM3C_CLEC2D
CPI-CS040AEB4A0	NODAL receptor_NODAL	CPI-SS0B990492C	CADM1_NECTIN3	CPI-SS0D46E2B45	TGFB3_TGFBR3	CPI-SS00F4DDF4B	PTN_PTPRS
CPI-SS0467AFD8A	FGF17_FGFR1	CPI-SS0A874F65F	LGR4_RSPO3	CPI-SS0FB37E079	INHA_TGFBR3	CPI-SS06D13FCD3	DSC2_DSG2
CPI-SS02896561C	FGF4_FGFR4	CPI-SS0DE0A486F	NRP1_VEGFA	CPI-SS085EE60B1	TGFB1_TGFBR3	CPI-SS066FE05CA	LEP_LEPR
CPI-SS07A03C20F	FGF19_FGFR4	CPI-SS033E6DE7E	NRP1_VEGFB	CPI-SS00BD8FF72	POMC_MC1R	CPI-SS061A7E099	CD55_ADGRE5
CPI-SS070A3A7E5	FGF19_FGFR1	CPI-SS0E00478B4	NRP2_VEGFA	CPI-SC0F73E9099	COL1A1_a1b1 complex	CPI-SS065F7DA2A	COPA_P2RY6
CPI-SS0FEC87269	KLRG2_TNFSF9	CPI-SS0855C0353	NRP1_PGF	CPI-SS0348DB5E3	FGFR1_FGFR2	CPI-SS03F0B666C	BDNF_F11R
CPI-SS0FFB9E01B	FGF4_FGFR1	CPI-SS04C672963	ESAM_ESAM	CPI-SC05CCF815E	COL1A2_a2b1 complex	CPI-SS0A874F65F	LGR4_RSPO3
CPI-SS00A8596B5	PVR_TNFSF9	CPI-SS0F9D53834	JAM3_JAM3	CPI-SS0F1A060D4	PVR_NECTIN3	CPI-SS0607D1101	NOTCH1_DLL3
CPI-SS0D67110B0	FGF4_FGFR2	CPI-SC0458F68A5	COL4A2_a1b1 complex	CPI-SS079728E8B	ADORA2B_ENTPD1	CPI-SS003C9A532	NOTCH2_DLL3
CPI-SS044DF8749	KLRG2_WNT5B	CPI-SC0672FBD31	COL4A1_a1b1 complex	CPI-SS09C4988F8	PROS1_TYRO3	CPI-SS0DE0A486F	NRP1_VEGFA
CPI-SS0330D939A	FGF17_FGFR2			CPI-CS0C99F8D96	BMR1A_AVR2B_BMP7	CPI-SS033E6DE7E	NRP1_VEGFB
CPI-SS0AC594A8E	FGF17_FGFR4			CPI-SS0C4D54E39	NOTCH3_JAG2	CPI-SS04C672963	ESAM_ESAM
CPI-CS04F78ACD6	ACVR_1B2A receptor_GDF11			CPI-CS0BCDC40FC	BMR1A_AVR2B_BMP4	CPI-SS0F9D53834	JAM3_JAM3
CPI-SC001669E22	GDF11_TGFR_AVR2A			CPI-SS0FAE7ABEF	PYY_DPP4	CPI-SC0458F68A5	COL4A2_a1b1 complex
CPI-CS0384572FE	ACVR_1B2B receptor_GDF11			CPI-SS09A36B221	BDNF_SORT1	CPI-SC0672FBD31	COL4A1_a1b1 complex
CPI-SC01FFC9392	FN1_a2b1 complex			CPI-SS09A3FA737	NAMPT_P2RY6
CPI-SS0AE4CF4E7	ACKR2_CCL5			CPI-SS0D22A09AD	NRP2_PGF
CPI-SS05E6D620E	EPHA1_EFNA4			CPI-SS047CD2E9F	TNFSF9_ADGRG5
CPI-SS05A94DE17	FGF2_FGFR2			CPI-SS0AB21032D	PLXNB2_SEMA4C
CPI-SC0E3784FFB	LAMC1_a2b1 complex			CPI-SS0B990492C	CADM1_NECTIN3
CPI-SS033CB0BB2	CXADR_FAM3C			CPI-SS0E00478B4	NRP2_VEGFA
CPI-SS0F2C6A4D4	FGF18_FGFR1			CPI-SS05B1FA8A8	LRP6_CKLF
CPI-SS066347638	FGF5_FGFR4			CPI-SC0847A64D2	FN1_aVb5 complex
CPI-SS0B70EB09E	PDGFA_PDGFRA			CPI-SS0855C0353	NRP1_PGF
CPI-SS02FEAF02E	FGF5_FGFR2			CPI-SC096929DB0	FN1_aVb1 complex
CPI-SS083CBFACD	MDK_SORL1			CPI-SS04C672963	ESAM_ESAM
CPI-SS006C6537E	MDK_LRP1			CPI-SS0F9D53834	JAM3_JAM3
CPI-CS07B61574B	LIFR_LIF			CPI-SC0458F68A5	COL4A2_a1b1 complex
CPI-SS0D4CA5D92	FGF18_FGFR4			CPI-SC0672FBD31	COL4A1_a1b1 complex
CPI-SS02C29C238	FGFR3_NECTIN1
CPI-SS076D8A297	FGF5_FGFR3
CPI-SC017215F7F	GDF11_TGFR_AVR2B
CPI-SS0CB6968B9	FGF2_FGFRL1
CPI-SS04640F9C3	TFF1_FGFR2
CPI-CS063AE1C91	IL6 receptor_IL6
CPI-SS008FB916C	FGF2_FGFR4
CPI-SS060B82BBC	JAG1_NOTCH2
CPI-SS0E1A8414D	DLK1_NOTCH2
CPI-SS0E134097C	FGF18_FGFR3
CPI-SS035E5A708	DLL3_NOTCH3
CPI-SS034D36D2F	HLA-C_FAM3C
CPI-SS0E0BCE16F	FGFR1_FGF5
CPI-SC01F1F24AA	COL9A3_a2b1 complex
CPI-SC08D8A859F	COL6A1_a2b1 complex
CPI-SC0D5CFA431	TGFB3_TGFbeta receptor1
CPI-SS00BD8FF72	POMC_MC1R
CPI-SS0348DB5E3	FGFR1_FGFR2
CPI-SC05CCF815E	COL1A2_a2b1 complex
CPI-SS079728E8B	ADORA2B_ENTPD1
CPI-SS07155793F	ACKR3_CXCL12
CPI-SS0415CC75D	MERTK_GAS6
CPI-SS0DBA4D668	DPP4_CXCL12
CPI-CS0C99F8D96	BMR1A_AVR2B_BMP7
CPI-SS0C4D54E39	NOTCH3_JAG2
CPI-CS0BCDC40FC	BMR1A_AVR2B_BMP4
CPI-SS0FAE7ABEF	PYY_DPP4
CPI-SS09A3FA737	NAMPT_P2RY6
CPI-SS03F0B666C	BDNF_F11R
CPI-SS047CD2E9F	TNFSF9_ADGRG5
CPI-SS0607D1101	NOTCH1_DLL3
CPI-SS003C9A532	NOTCH2_DLL3
CPI-SS05B1FA8A8	LRP6_CKLF
CPI-SC0847A64D2	FN1_aVb5 complex
CPI-SC096929DB0	FN1_aVb1 complex

## Sheet: Pig-Top15-GO
EPI-EPI	ID	Description	geneID	pvalue		EPI-TE	ID	Description	geneID	pvalue
	GO:0051965	positive regulation of synapse assembly	BDNF/IL1RAP	0.000250528			GO:0090100	positive regulation of transmembrane receptor protein serine/threonine kinase signaling pathway	BMPR1A/ACVR2B/FGF9/BMP5/BMP7/BMP4/BMPR2	7.99564e-12
	GO:0051130	positive regulation of cellular component organization	BDNF/IDE/ADRB2/IL1RAP	0.000322703			GO:0007178	transmembrane receptor protein serine/threonine kinase signaling pathway	ACVR1/BMPR1A/ACVR2B/FGF9/BMP5/BMP7/BMP4/BMPR2/TGFBR1	1.9721e-11
	GO:0051094	positive regulation of developmental process	BDNF/IL1B/TNFSF13B/IL1RAP	0.000601655			GO:0060037	pharyngeal system development	BMPR1A/BMP5/BMP7/BMP4/BMPR2	3.21364e-10
	GO:0044089	positive regulation of cellular component biogenesis	BDNF/IDE/IL1RAP	0.000605386			GO:0007507	heart development	ACVR1/BMPR1A/ACVR2B/FGF9/BMP5/BMP7/BMP4/BMPR2/TGFBR1	5.94342e-10
	GO:0051963	regulation of synapse assembly	BDNF/IL1RAP	0.000619678			GO:0001649	osteoblast differentiation	LGR4/BMPR1A/ACVR2B/FGF9/BMP7/BMP4/BMPR2	1.18733e-09
	GO:0032755	positive regulation of interleukin-6 production	IL1B/IL1RAP	0.000727733			GO:0030501	positive regulation of bone mineralization	BMPR1A/ACVR2B/BMP7/BMP4/BMPR2	1.36475e-09
	GO:0002824	positive regulation of adaptive immune response based on somatic recombination of immune receptors built from immunoglobulin superfamily domains	IL1B/TNFSF13B	0.000804488			GO:0090092	regulation of transmembrane receptor protein serine/threonine kinase signaling pathway	BMPR1A/ACVR2B/FGF9/BMP5/BMP7/BMP4/BMPR2	1.74003e-09
	GO:0002821	positive regulation of adaptive immune response	IL1B/TNFSF13B	0.000885004			GO:0071363	cellular response to growth factor stimulus	ACVR1/BMPR1A/ACVR2B/FGF9/NTF3/BMP7/BMP4/BMPR2/TGFBR1	2.43957e-09
	GO:0007416	synapse assembly	BDNF/IL1RAP	0.000926669			GO:0010862	positive regulation of pathway-restricted SMAD protein phosphorylation	BMPR1A/BMP5/BMP7/BMP4/BMPR2	2.46e-09
	GO:0032675	regulation of interleukin-6 production	IL1B/IL1RAP	0.00160756			GO:0045669	positive regulation of osteoblast differentiation	BMPR1A/ACVR2B/BMP7/BMP4/BMPR2	2.46e-09
	GO:0002822	regulation of adaptive immune response based on somatic recombination of immune receptors built from immunoglobulin superfamily domains	IL1B/TNFSF13B	0.00171957			GO:0070848	response to growth factor	ACVR1/BMPR1A/ACVR2B/FGF9/NTF3/BMP7/BMP4/BMPR2/TGFBR1	2.78779e-09
	GO:0050807	regulation of synapse organization	BDNF/IL1RAP	0.00171957			GO:0070169	positive regulation of biomineral tissue development	BMPR1A/ACVR2B/BMP7/BMP4/BMPR2	3.22251e-09
	GO:0032635	interleukin-6 production	IL1B/IL1RAP	0.00183523			GO:0003197	endocardial cushion development	BMPR1A/BMP5/BMP7/BMP4/BMPR2	4.16225e-09
	GO:0050803	regulation of synapse structure or activity	BDNF/IL1RAP	0.00189442			GO:0007167	enzyme linked receptor protein signaling pathway	ACVR1/BMPR1A/ACVR2B/FGF9/BMP5/NTF3/BMP7/BMP4/BMPR2/TGFBR1	4.78665e-09
	GO:0043393	regulation of protein binding	BDNF/ADRB2	0.00195452			GO:0030282	bone mineralization	LGR4/BMPR1A/ACVR2B/BMP7/BMP4/BMPR2	6.26947e-09
TE-TE	ID	Description	geneID	pvalue		TE-EPI	ID	Description	geneID	pvalue
	GO:0007155	cell adhesion	WNT5A/BMP2/CXADR/CXCL12/DPP4/PECAM1/ICAM1/TNC/CDH1/COL8A1/EPHA7/CXCR4/TNFSF9/CD40LG/BMP5/ITGAL/BMP7/BMP4/ITGB3/ITGB7/ITGB1/ITGAV	9.52198e-16			GO:0009967	positive regulation of signal transduction	CD40/ACVR2B/LGR5/LTBR/JAG1/FGF4/RSPO2/FGFR2/TGFA/ACVR1B	1.0841e-05
	GO:0022610	biological adhesion	WNT5A/BMP2/CXADR/CXCL12/DPP4/PECAM1/ICAM1/TNC/CDH1/COL8A1/EPHA7/CXCR4/TNFSF9/CD40LG/BMP5/ITGAL/BMP7/BMP4/ITGB3/ITGB7/ITGB1/ITGAV	1.21074e-15			GO:0042127	regulation of cell proliferation	LGR5/JAG1/FGF4/TNC/TNFSF13B/PTPRZ1/FGFR4/FGFR2/TGFA/ITGA4	1.35356e-05
	GO:0010463	mesenchymal cell proliferation	WNT5A/BMP2/FGF4/BMPR1A/SMO/FGFR2/BMP7/BMP4	4.18264e-13			GO:0007167	enzyme linked receptor protein signaling pathway	ACVR2B/EFNA4/FGF4/EGFR/BDNF/FGFR2/TGFA/ACVR1B	1.97798e-05
	GO:0035239	tube morphogenesis	WNT5A/LGR5/BMP2/EFNA1/CD40/PECAM1/ACVR2B/BMPR1A/FZD3/SMO/ANGPT1/EPHA7/BMP5/FGFR2/BMP7/BMP4/BMPR2/ITGAV	9.04572e-13			GO:0042476	odontogenesis	ACVR2B/FGF4/RSPO2/FGFR2	2.18205e-05
	GO:0098609	cell-cell adhesion	WNT5A/BMP2/CXADR/CXCL12/DPP4/PECAM1/ICAM1/CDH1/EPHA7/TNFSF9/CD40LG/BMP5/BMP7/BMP4/ITGB3/ITGAV	2.78217e-12			GO:0072001	renal system development	ACVR2B/LGR5/JAG1/EPHA7/FGFR2	3.09757e-05
	GO:0008284	positive regulation of cell proliferation	WNT5A/BMP2/DPP4/FGF4/BMPR1B/BMPR1A/FZD3/SMO/TNFSF9/CD40LG/FGFR4/BMP5/FGFR2/BMP4/ITGB3/BMPR2/ITGAV	6.98086e-12			GO:0007155	cell adhesion	CXADR/JAG1/TNC/CDH1/TNFSF13B/EPHA7/ITGB1/ITGA4	6.13554e-05
	GO:0042127	regulation of cell proliferation	WNT5A/LGR5/BMP2/DPP4/FGF4/BMPR1B/BMPR1A/TNC/FZD3/SMO/TNFSF9/CD40LG/PTPRZ1/FGFR4/BMP5/FGFR2/BMP7/BMP4/ITGB3/BMPR2/ITGAV	8.48402e-12			GO:0022610	biological adhesion	CXADR/JAG1/TNC/CDH1/TNFSF13B/EPHA7/ITGB1/ITGA4	6.65139e-05
	GO:0016477	cell migration	WNT5A/BMP2/CXADR/CXCL12/DPP4/CD40/PECAM1/FGF4/BMPR1A/FZD3/SMO/SEMA3F/CXCR4/BMP7/BMP4/ITGB3/ITGB7/ITGB1/BMPR2/ITGAV	9.5563e-12			GO:0001655	urogenital system development	ACVR2B/LGR5/JAG1/EPHA7/FGFR2	7.39267e-05
	GO:0035295	tube development	WNT5A/LGR5/BMP2/EFNA1/CD40/PECAM1/ACVR2B/BMPR1A/FZD3/SMO/ANGPT1/EPHA7/BMP5/FGFR2/BMP7/BMP4/BMPR2/ITGAV	2.60635e-11			GO:0007169	transmembrane receptor protein tyrosine kinase signaling pathway	EFNA4/FGF4/EGFR/BDNF/FGFR2/TGFA	0.000120209
	GO:0060411	cardiac septum morphogenesis	WNT5A/BMPR1A/SMO/BMP5/FGFR2/BMP7/BMP4/BMPR2	5.40815e-11			GO:0043588	skin development	LGR5/LTB/FGFR2/ACVR1B	0.000128226
	GO:0048870	cell motility	WNT5A/BMP2/CXADR/CXCL12/DPP4/CD40/PECAM1/FGF4/BMPR1A/FZD3/SMO/SEMA3F/CXCR4/BMP7/BMP4/ITGB3/ITGB7/ITGB1/BMPR2/ITGAV	5.86815e-11			GO:0035239	tube morphogenesis	CD40/ACVR2B/LGR5/JAG1/RSPO2/EPHA7/FGFR2	0.000131466
	GO:0051674	localization of cell	WNT5A/BMP2/CXADR/CXCL12/DPP4/CD40/PECAM1/FGF4/BMPR1A/FZD3/SMO/SEMA3F/CXCR4/BMP7/BMP4/ITGB3/ITGB7/ITGB1/BMPR2/ITGAV	5.86815e-11			GO:0042475	odontogenesis of dentin-containing tooth	ACVR2B/FGF4/RSPO2	0.000176721
	GO:0030335	positive regulation of cell migration	WNT5A/BMP2/CXCL12/CD40/PECAM1/SMO/SEMA3F/BMP7/BMP4/ITGB3/ITGB1/BMPR2/ITGAV	6.35425e-11			GO:0001942	hair follicle development	LGR5/FGFR2/ACVR1B	0.000197378
	GO:0072359	circulatory system development	WNT5A/BMP2/CXADR/EFNA1/CD40/PECAM1/ACVR2B/BMPR1A/ACVR1/SMO/ANGPT1/BMP5/FGFR2/BMP7/BMP4/BMPR2/ITGAV	9.28264e-11			GO:0022404	molting cycle process	LGR5/FGFR2/ACVR1B	0.000197378
	GO:2000147	positive regulation of cell motility	WNT5A/BMP2/CXCL12/CD40/PECAM1/SMO/SEMA3F/BMP7/BMP4/ITGB3/ITGB1/BMPR2/ITGAV	1.29948e-10			GO:0022405	hair cycle process	LGR5/FGFR2/ACVR1B	0.000197378

## Sheet: Pig-Top15-KEGG
EPI-EPI	ID	Description	geneID	pvalue		EPI-TE	ID	Description	geneID	pvalue
	ssc04010	MAPK signaling pathway	FGFR4/IL1R1/BDNF/IL1B/PTPRR/IL1RAP/	1.47497e-06			ssc04060	Cytokine-cytokine receptor interaction	INHBE/BMPR1B/ACVR1/NGFR/BMPR1A/IL1B/GDF11/ACVR2B/TNFSF9/BMP5/BMP7/BMP4/BMPR2/ACVR2A/TGFBR1/	5.21864e-15
	ssc04060	Cytokine-cytokine receptor interaction	TNFRSF13B/IL1R1/IL1B/TNFSF13B/IL1RAP/	2.18548e-05			ssc04350	TGF-beta signaling pathway	INHBE/BMPR1B/ACVR1/BMPR1A/ACVR2B/BMP5/BMP7/BMP4/BMPR2/ACVR2A/TGFBR1/	1.65592e-14
	ssc04750	Inflammatory mediator regulation of TRP channels	IL1R1/IL1B/IL1RAP/	0.000366511			ssc04550	Signaling pathways regulating pluripotency of stem cells	INHBE/FGFR4/BMPR1B/ACVR1/BMPR1A/ACVR2B/BMP4/BMPR2/ACVR2A/	1.53997e-09
	ssc04064	NF-kappa B signaling pathway	IL1R1/IL1B/TNFSF13B/	0.00043583			ssc05418	Fluid shear stress and atherosclerosis	BMPR1B/ACVR1/BMPR1A/IL1B/ACVR2B/BMP4/BMPR2/ACVR2A/	2.73743e-08
	ssc04659	Th17 cell differentiation	IL1R1/IL1B/IL1RAP/	0.000473448			ssc04390	Hippo signaling pathway	BMPR1B/BMPR1A/BMP5/BMP7/BMP4/BMPR2/TGFBR1/	1.53081e-06
	ssc05020	Prion diseases	NCAM1/IL1B/	0.00104889			ssc04010	MAPK signaling pathway	FGFR4/NGFR/NTRK1/IL1B/VEGFB/FGF9/NTF3/TGFBR1/	8.91809e-06
	ssc04672	Intestinal immune network for IgA production	TNFRSF13B/TNFSF13B/	0.00221312			ssc04151	PI3K-Akt signaling pathway	FGFR4/NGFR/NTRK1/VEGFB/FGF9/NTF3/ITGB1/ITGA1/	2.88327e-05
	ssc04640	Hematopoietic cell lineage	IL1R1/IL1B/	0.00726574			ssc04014	Ras signaling pathway	FGFR4/NGFR/NTRK1/VEGFB/FGF9/NTF3/	0.000211242
	ssc05323	Rheumatoid arthritis	IL1B/TNFSF13B/	0.00775324			ssc04330	Notch signaling pathway	NOTCH4/NOTCH2/DLL3/	0.00100659
	ssc05146	Amoebiasis	IL1R1/IL1B/	0.00894705			ssc04015	Rap1 signaling pathway	FGFR4/NGFR/VEGFB/FGF9/ITGB1/	0.00117556
	ssc04722	Neurotrophin signaling pathway	BDNF/SORT1/	0.0127809			ssc05224	Breast cancer	NOTCH4/NOTCH2/DLL3/FGF9/	0.00217901
	ssc04380	Osteoclast differentiation	IL1R1/IL1B/	0.0136207			ssc05412	Arrhythmogenic right ventricular cardiomyopathy (ARVC)	DAG1/ITGB1/ITGA1/	0.00289697
	ssc05418	Fluid shear stress and atherosclerosis	IL1R1/IL1B/	0.0162816			ssc04512	ECM-receptor interaction	DAG1/ITGB1/ITGA1/	0.0041288
	ssc04024	cAMP signaling pathway	BDNF/ADRB2/	0.0393104			ssc05410	Hypertrophic cardiomyopathy (HCM)	DAG1/ITGB1/ITGA1/	0.00469819
	ssc05163	Human cytomegalovirus infection	IL1R1/IL1B/	0.0399808			ssc04360	Axon guidance	BMPR1B/BMP7/ITGB1/BMPR2/	0.00493959
TE-TE	ID	Description	geneID	pvalue		TE-EPI	ID	Description	geneID	pvalue
	ssc04550	Signaling pathways regulating pluripotency of stem cells	WNT3A/WNT5A/INHBE/FZD7/FZD6/ACVR2B/BMPR1B/BMPR1A/ACVR1/FZD1/FZD3/WNT3/FGFR4/FGFR2/BMP4/FGFR1/BMPR2/	1.88284e-15			ssc04151	PI3K-Akt signaling pathway	PDGFRA/EFNA4/NGFR/FGF3/FGF4/EGFR/TNC/FN1/COL1A1/PDGFC/BDNF/FGFR4/FGFR2/FGFR1/TGFA/ITGB1/ITGA9/ITGA8/ITGA4/ITGA2/ITGA11/	2.66078e-18
	ssc04360	Axon guidance	WNT5A/EFNA1/EPHB2/CXCL12/RYK/BMPR1B/FZD3/SMO/EPHA7/SEMA3F/EFNB1/CXCR4/EPHA4/BMP7/ITGB1/BMPR2/	2.61425e-12			ssc04810	Regulation of actin cytoskeleton	PDGFRA/FGF3/FGF4/EGFR/FN1/PDGFC/FGFR4/FGFR2/FGFR1/ITGB1/ITGA9/ITGA8/ITGA4/ITGA2/ITGA11/	6.90416e-14
	ssc04390	Hippo signaling pathway	WNT3A/WNT5A/BMP2/FZD7/FZD6/BMPR1B/BMPR1A/CDH1/FZD1/FZD3/WNT3/BMP5/BMP7/BMP4/BMPR2/	3.40089e-12			ssc04510	Focal adhesion	PDGFRA/EGFR/TNC/FN1/COL1A1/PDGFC/ITGB1/ITGA9/ITGA8/ITGA4/ITGA2/ITGA11/	2.18566e-10
	ssc04151	PI3K-Akt signaling pathway	NTF3/TEK/EFNA1/FGF4/NGFR/NTRK1/TNC/COL1A1/COL4A6/NTRK2/ANGPT1/FGFR4/FGFR2/FGFR1/ITGB3/ITGB1/ITGAV/ITGA9/ITGA2/ITGA1/	4.77409e-12			ssc04512	ECM-receptor interaction	TNC/FN1/COL1A1/ITGB1/ITGA9/ITGA8/ITGA4/ITGA2/ITGA11/	4.46809e-10
	ssc04060	Cytokine-cytokine receptor interaction	BMP2/INHBE/LTBR/CXCL12/CD40/ACVR2B/BMPR1B/BMPR1A/ACVR1/NGFR/LTB/CXCR4/TNFSF9/CD40LG/BMP5/BMP7/BMP4/BMPR2/	5.13605e-12			ssc04015	Rap1 signaling pathway	PDGFRA/EFNA4/NGFR/FGF3/FGF4/EGFR/CDH1/PDGFC/FGFR4/FGFR2/FGFR1/ITGB1/	6.11847e-10
	ssc05217	Basal cell carcinoma	WNT3A/WNT5A/BMP2/FZD7/FZD6/FZD1/FZD3/SMO/WNT3/BMP4/	1.30822e-10			ssc04014	Ras signaling pathway	PDGFRA/EFNA4/NGFR/FGF3/FGF4/EGFR/PDGFC/BDNF/FGFR4/FGFR2/FGFR1/TGFA/	1.64233e-09
	ssc05165	Human papillomavirus infection	WNT3A/WNT5A/FZD7/FZD6/TNC/COL1A1/COL4A6/FZD1/NOTCH3/FZD3/WNT3/ITGB3/ITGB1/ITGAV/ITGA9/ITGA2/ITGA1/	1.35849e-09			ssc05165	Human papillomavirus infection	JAG1/EGFR/TNC/FN1/COL1A1/NOTCH3/NOTCH2/ITGB1/ITGA9/ITGA8/ITGA4/ITGA2/ITGA11/	5.6248e-09
	ssc05205	Proteoglycans in cancer	WNT3A/WNT5A/FZD7/FZD6/COL1A1/FZD1/FZD3/SMO/WNT3/FGFR1/ITGB3/ITGB1/ITGAV/ITGA2/	1.95334e-09			ssc04010	MAPK signaling pathway	PDGFRA/EFNA4/NGFR/FGF3/FGF4/EGFR/PDGFC/BDNF/FGFR4/FGFR2/FGFR1/TGFA/	1.84467e-08
	ssc04810	Regulation of actin cytoskeleton	CXCL12/FGF4/CXCR4/FGFR4/FGFR2/ITGAL/FGFR1/ITGB3/ITGB1/ITGAV/ITGAE/ITGA9/ITGA2/ITGA1/	2.36417e-09			ssc05218	Melanoma	PDGFRA/FGF3/FGF4/EGFR/CDH1/PDGFC/FGFR1/	6.29606e-08
	ssc04350	TGF-beta signaling pathway	BMP2/INHBE/ACVR2B/BMPR1B/BMPR1A/ACVR1/BMP5/BMP7/BMP4/BMPR2/	6.03391e-09			ssc05224	Breast cancer	DLL3/JAG1/FGF3/FGF4/EGFR/NOTCH3/NOTCH2/FGFR1/	7.78663e-07
	ssc05224	Breast cancer	WNT3A/DLL3/WNT5A/FZD7/FZD6/FGF4/FZD1/NOTCH3/FZD3/WNT3/FGFR1/	4.50388e-08			ssc05412	Arrhythmogenic right ventricular cardiomyopathy (ARVC)	ITGB1/ITGA9/ITGA8/ITGA4/ITGA2/ITGA11/	2.4806e-06
	ssc04512	ECM-receptor interaction	TNC/COL1A1/COL4A6/ITGB3/ITGB1/ITGAV/ITGA9/ITGA2/ITGA1/	4.64392e-08			ssc05410	Hypertrophic cardiomyopathy (HCM)	ITGB1/ITGA9/ITGA8/ITGA4/ITGA2/ITGA11/	6.7729e-06
	ssc04310	Wnt signaling pathway	WNT3A/CER1/WNT5A/LGR5/RYK/FZD7/FZD6/FZD1/FZD3/RSPO3/WNT3/	9.59408e-08			ssc05414	Dilated cardiomyopathy (DCM)	ITGB1/ITGA9/ITGA8/ITGA4/ITGA2/ITGA11/	9.30383e-06
	ssc05418	Fluid shear stress and atherosclerosis	PECAM1/ACVR2B/BMPR1B/BMPR1A/ACVR1/ICAM1/BMP4/ITGB3/BMPR2/ITGAV/	2.27788e-07			ssc05215	Prostate cancer	PDGFRA/EGFR/PDGFC/FGFR2/FGFR1/TGFA/	1.05096e-05
	ssc04015	Rap1 signaling pathway	TEK/EFNA1/FGF4/NGFR/CDH1/ANGPT1/FGFR4/FGFR2/ITGAL/FGFR1/ITGB3/ITGB1/	2.6668e-07			ssc01521	EGFR tyrosine kinase inhibitor resistance	PDGFRA/EGFR/PDGFC/FGFR2/TGFA/	5.42265e-05
