# Supplementary material for: Cross-species single-cell transcriptomic analysis reveals pre-gastrulation developmental differences among pigs, monkeys, and humans
Source: Cell Discov. 2021 Feb 2;7:8. doi: 10.1038/s41421-020-00238-x (PMC7854681; doi:10.1038/s41421-020-00238-x)
Supplement: Supplementary file 7 — Supplementary Table S6 [file 41421_2020_238_MOESM7_ESM.xlsx]

## Sheet: ICM
Table S6 List of ligand-receptor interactions predicted between EPIs, Naive PSCs, intermediate PCSs and Primed PSCs in each stage of pig (Corresponding to Fig. S5e)
A_5			B_15			C_16			D_18			E_11			F_20			G_6			H_20			I_16			J_3			K_0			L_3			M_25			N_5			O_22
id_cp_interaction	gene_a	gene_b	id_cp_interaction	gene_a	gene_b	id_cp_interaction	gene_a	gene_b	id_cp_interaction	gene_a	gene_b	id_cp_interaction	gene_a	gene_b	id_cp_interaction	gene_a	gene_b	id_cp_interaction	gene_a	gene_b	id_cp_interaction	gene_a	gene_b	id_cp_interaction	gene_a	gene_b	id_cp_interaction	gene_a	gene_b	id_cp_interaction	gene_a	gene_b	id_cp_interaction	gene_a	gene_b	id_cp_interaction	gene_a	gene_b	id_cp_interaction	gene_a	gene_b	id_cp_interaction	gene_a	gene_b
CPI-SS0CC898553	FGFR2	PTPRR	CPI-SC090311934	COL24A1	ITGB1,ITGA10	CPI-SS02D7A1DDE	KIT	KITLG	CPI-SS0EBFE1854	EFNA1	EPHA4	CPI-CS02AEFFE28	ACVR1,ACVR2B	BMP6	CPI-SC067AD890A	VTN	ITGB1,ITGAV	CPI-SC08B2AD7C6	FN1	ITGB1,ITGA5	CPI-SC007890A1C	CDH1	ITGB7,ITGAE	CPI-SS05D7900BF	PTN	ALK	CPI-SS055E061C9	LAMP1	FAM3C				CPI-SS0BFB29A42	PLXNB2	PTN	CPI-SS0779676D0	NPPB	NPR2	CPI-SS0947A8549	FLT1	VEGFB	CPI-SC015980AEB	COL14A1	ITGB1,ITGA10
CPI-SS02B285B4D	EPHA8	EFNA4	CPI-SS002673EFE	WNT5A	FZD3	CPI-SC0C8B4C056	CD40LG	ITGB1,ITGA5	CPI-SS0A4EE6FE1	LRP5	FAM3B	CPI-SS08A819670	CD70	GPRC5B	CPI-SC058F72F90	FBN1	ITGB1,ITGA5	CPI-CS0AB9C7139	IL7R,IL2RG	IL7	CPI-SS03EACE0E0	MST1	MST1R	CPI-SC0B6F1A278	COL4A1	ITGB1,ITGA10	CPI-CS0F6CFB979	BMPR1A,BMPR2	BMP6				CPI-SC08AA91C84			CPI-SC0A199B69E	COL10A1	ITGB1,ITGA10	CPI-SS0A9E884E0	CD200	CD200R1	CPI-CS075442484	BMPR1A,ACVR2A	BMP2
CPI-SS016EE0084	PDCD1	CD274	CPI-SC0D19BAF15	FN1	ITGB1,ITGA10	CPI-SS0F9B3B259	TNFSF13	TNFRSF1A	CPI-SS07BECB892	EPHA2	EFNA3	CPI-SS046F6F0C1	EFNA1	EPHA2	CPI-SS065F7DA2A	COPA	P2RY6	CPI-SS0E2431C09	PDCD1	FAM3C	CPI-SC06364D669	FN1	ITGB1,ITGA4	CPI-SS09A3FA737	NAMPT	P2RY6	CPI-CS0E4E75E3B	BMPR1A,BMPR2	BMP2				CPI-SS0B81F1BF5			CPI-SS0C6448B94	IL1B	ADRB2	CPI-SS01469637C	WNT2B	FZD4	CPI-CS077F1340A	FLT1,KDR	VEGFB
CPI-CS0AB365861	IL20RA,IL20RB	IL20	CPI-SS03CC15FF3	PDGFRA	PDGFC	CPI-SS0A83A7E30	TNFSF13	FAS	CPI-CS0645666B0	IL20RA,IL20RB	IL19	CPI-SS09C4988F8	PROS1	TYRO3	CPI-SS080611C5B	ALOX5	ALOX5AP	CPI-SS076D8415B	CCL3	IDE	CPI-SS07DFEBFA8	GPR19	ENHO	CPI-SS0322747C2	CEACAM5	CEACAM6										CPI-SS0C4E86714	TNFRSF1B	GRN	CPI-SS048A2311A	TNF	RIPK1	CPI-SC0E9C058EB	PLAUR	ITGB1,ITGA4
CPI-SS04B547174	OXT	OXTR	CPI-SS0708FE6FF	NRG1	LSR	CPI-SS0DCA69916	TNFRSF13B	TNFSF13	CPI-CS0553FFC41	IL20RA,IL20RB	IL24	CPI-SS07CCAD9BF	GRN	SORT1	CPI-SS085195142	TYRO3	GAS6	CPI-SS0652F5D15	NPPB	DPP4	CPI-SC0B4D7E0FF	FN1	ITGB7,ITGA4	CPI-SC0C9CBDD21	COL27A1	ITGB1,ITGA10										CPI-SC008F4294F	COL7A1	ITGB1,ITGA10	CPI-SS0586F2596	EPHB2	EFNA5	CPI-SS01A07768A	CD46	JAG1
			CPI-SS0BD5C2A23	NRG1	ERBB4	CPI-SS083296041	CD40	CD40LG	CPI-CS0558AB6A5	IL17RA,IL17RC	IL17F	CPI-SS04F3A1E5C	COPA	SORT1	CPI-CS0C9EE65C2	B2M,FCGRT	ALB	CPI-SS033E6DE7E	NRP1	VEGFB	CPI-SS09F973C1A	EPHA2	EFNA4	CPI-SC07375C073	COL6A3	ITGB1,ITGA10										CPI-SS0E7523314	WNT3	FZD1				CPI-SS0273C9AED	KDR	VEGFC
			CPI-SS0AA47D179	TNFRSF13B	CD70	CPI-SS07D71C546	NOTCH2	IL24	CPI-SS04CD88411	GPR1	RARRES2	CPI-CS076E1A639	BMPR1A,ACVR2B	BMP6	CPI-SS0E7D5974D	TNF	TNFRSF1B				CPI-SS08B7D54A3	TNF	FAS	CPI-SC0FA79E269	COL4A2	ITGB1,ITGA10										CPI-SC0CE851065	COL6A2	ITGB1,ITGA10				CPI-SS05E6D620E	EPHA1	EFNA4
			CPI-SS0481D83A4	EGFR	AREG	CPI-SS0A2D7895C	CEACAM1	CEACAM6	CPI-SS037E6BEDF	EFNA1	EPHA8	CPI-SS08DA48A5A	CCL3	CCR1	CPI-SS006C6537E	MDK	LRP1				CPI-SS0AB21032D	PLXNB2	SEMA4C	CPI-CS0BE59B43E	BMPR1A,ACVR2B	BMP2										CPI-SS00B1BEE64	CD2	CD58				CPI-CS0D35E69F6	BMPR1A,ACVR2A	BMP7
			CPI-SS0055264F3	EGFR	TGFB1	CPI-SS0AEC33FF1	CCL22	DPP4	CPI-SS03E450F99	EFNA1	EPHA7	CPI-SS018B35889	GIP	DPP4	CPI-SS0B70EB09E	PDGFA	PDGFRA				CPI-SS088C1035B	NTF4	NTRK2	CPI-SS0A874F65F	LGR4	RSPO3										CPI-CS045D41398	IL17RA,IL17RB	IL25				CPI-SS03E48EFEA	C3	C3AR1
			CPI-SS0AB647854	GPR37	PSAP	CPI-SS027E12A36	MDK	PTPRZ1	CPI-SC096929DB0	FN1	ITGB1,ITGAV	CPI-SS001BF66E8	CEACAM6	CEACAM6	CPI-SS012AFC842	MDK	ALK				CPI-SS00EDDD458	EGFR	MIF	CPI-SS073C1B796	CD52	SIGLEC10										CPI-SC098B43B5A	MADCAM1	ITGB7,ITGA4				CPI-SS01A8F745A	EPHA1	EFNA3
			CPI-SS0B02DE712	EGFR	NRG1	CPI-SS033CB0BB2	CXADR	FAM3C	CPI-SC0847A64D2	FN1	ITGB5,ITGAV	CPI-SC08938BB1C	COL21A1	ITGB1,ITGA10	CPI-SS04640F9C3	TFF1	FGFR2				CPI-SS0ABC5C1B8	CD74	MIF	CPI-SS0BA3A1C3A	NGFR	NTF4										CPI-SC04AED00CE	TNC	ITGAV,ITGB6				CPI-SS0B6F0C894	DSG2	DSC3
			CPI-SC0E60FEE99	TGFB1	ITGAV,ITGB6	CPI-SS0D4C221B8	ICAM1	AREG	CPI-SC0D9B795CC	CDH1	ITGB1,ITGA2				CPI-SS0DA033F03	TNFRSF1A	GRN				CPI-SS08CA619FE	EGFR	GRN	CPI-SS0F8EFEECF	TNF	DAG1										CPI-CS0FFBA02F8	ACVR1,ACVR2A	BMP6				CPI-SS0F81DBF22	EFNA4	EPHA7
			CPI-SS0111AAD26	EPHB2	EFNB1	CPI-SS0FF49C823	EFNA1	EPHA1	CPI-SS08BFF4F9B	CCL3	CCR3				CPI-SS098425155	ADRB2	VEGFB				CPI-SS088A0A760	EGFR	COPA	CPI-CS0E54FF657	BMPR1A,BMPR2	BMP4										CPI-CS0C16967C6	ACVR1,BMPR2	BMP6				CPI-SC090DB3159	COL24A1	ITGB1,ITGA1
			CPI-SS08FAC0A55	PLXNB2	SEMA4D	CPI-SS02AFCED82	EPHA2	EFNA5	CPI-SS0D3C90DDA	WISP3	SORL1				CPI-SS093E05DD4	NTF3	NTRK2				CPI-SS0302E8E8F	CD74	COPA	CPI-SS02572E1EF	NRG1	LGR4										CPI-SC07BE7830D	SPP1	ITGB1,ITGA4				CPI-SC06873D10F	COL17A1	ITGB1,ITGA2
			CPI-SS01963C4CA	TG	ASGR1	CPI-SS052B38F1C	CCL22	CCR4	CPI-SS083CBFACD	MDK	SORL1				CPI-SC0FDB4B6D9	GDF9	TGFBR1,BMPR2				CPI-SS0E9A581F8	ICAM1	ITGAL	CPI-SS09808DEAE	CD74	APP										CPI-SC08A98E7D4	COL7A1	ITGB1,ITGA2				CPI-SC0EB600CAC	COL24A1	ITGB1,ITGA2
						CPI-SS0B89DD8C1	TNFSF13	TNFRSF17	CPI-SS03098AC28	ERBB4	HBEGF				CPI-SS0FC42EC80	EREG	ERBB4				CPI-SS00A6D366F	ADORA2A	NAMPT	CPI-SS0E075E5AF	NRG1	NETO2										CPI-SC0BC542ACC	TNC	ITGB1,ITGA4				CPI-SS0A81A3626	WNT7A	LDLR
									CPI-SC01FFC9392	FN1	ITGB1,ITGA2				CPI-SS04B4619D0	TNF	TNFRSF1A				CPI-SS0C0A61F92	PLXNB2	SEMA4G													CPI-SS0C1BD22BC	SPP1	PTGER4				CPI-SS0DF162C10	EPHA8	EFNA3
									CPI-CS0247DA882	BMPR1A,ACVR2A	BMP6				CPI-SS0415CC75D	MERTK	GAS6				CPI-SS004C23DCE	EREG	EGFR													CPI-SC01AB9BED7	SPP1	ITGB1,ITGA9				CPI-CS0B9A4CA4D	BMPR1A,BMPR2	GDF6
															CPI-SC06B4C6DD5	COL17A1	ITGB1,ITGA10				CPI-CS063AE1C91	IL6R,IL6ST	IL6													CPI-SS0ADA587B4	NGFR	NTF3				CPI-SS0659DBE72	EFNA4	EPHA4
															CPI-SS0C412B7DE	CD70	TNFRSF17				CPI-SS0C10824C7	EGFR	HBEGF													CPI-SS0FF55B42C	EPHB3	EFNB1				CPI-SS08B94BEB2	DSC1	DSG2
																																				CPI-SS0795802F6	CCL4	SLC7A1				CPI-SS06D13FCD3	DSC2	DSG2
																																				CPI-SS0DC4D593E	EPHB6	EFNB1				CPI-SC040C26CBD	COL21A1	ITGB1,ITGA2
																																				CPI-SS012CCE326	EPHA8	EFNA5
																																				CPI-SS0470AF83E	EPHB1	EFNB1
																																				CPI-SS0CCCF7C69	PLXNB1	SEMA4D

## Sheet: Pre-EPI
A_2			B_3			C_16			D_4			E_6			F_12			G_18			H_15			I_13			J_2			K_0			L_4			M_7			N_2			O_9
id_cp_interaction	gene_a	gene_b	id_cp_interaction	gene_a	gene_b	id_cp_interaction	gene_a	gene_b	id_cp_interaction	gene_a	gene_b	id_cp_interaction	gene_a	gene_b	id_cp_interaction	gene_a	gene_b	id_cp_interaction	gene_a	gene_b	id_cp_interaction	gene_a	gene_b	id_cp_interaction	gene_a	gene_b	id_cp_interaction	gene_a	gene_b	id_cp_interaction	gene_a	gene_b	id_cp_interaction	gene_a	gene_b	id_cp_interaction	gene_a	gene_b	id_cp_interaction	gene_a	gene_b	id_cp_interaction	gene_a	gene_b
CPI-SC096929DB0	FN1	ITGB1,ITGAV	CPI-SS0E7D5974D	TNF	TNFRSF1B	CPI-SS0FF49C823	EFNA1	EPHA1	CPI-SS03098AC28	ERBB4	HBEGF	CPI-SS046F6F0C1	EFNA1	EPHA2	CPI-SS087E0E3FB	EFNB2	EPHA4	CPI-SS04CD88411	GPR1	RARRES2	CPI-SC08B2AD7C6	FN1	ITGB1,ITGA5	CPI-SC041DEF0FB	COL5A1	ITGB1,ITGA10	CPI-SS082ABF1EA	EFNB2	EPHB3				CPI-SS0C10824C7	EGFR	HBEGF	CPI-SS0C4E86714	TNFRSF1B	GRN	CPI-SS0947A8549	FLT1	VEGFB	CPI-SS02371A6D6	VEGFA	EPHB2
CPI-SC0847A64D2	FN1	ITGB5,ITGAV	CPI-SS00046DCF3	EPHA4	EFNB1	CPI-SS0D5E30C6C	NRG3	ERBB4	CPI-SC0D9B795CC	CDH1	ITGB1,ITGA2	CPI-CS06C0EEFCB	ACVR1B,ACVR2B	GDF10	CPI-SS06A0B20BD	FGFR2	EPHA4	CPI-SS03EACE0E0	MST1	MST1R	CPI-SS0EBFE1854	EFNA1	EPHA4	CPI-SC0B6F1A278	COL4A1	ITGB1,ITGA10	CPI-SS02896561C	FGF4	FGFR4				CPI-SS03F0B666C	BDNF	F11R	CPI-SS06B86672A	CD44	FGFR2	CPI-SS0795802F6	CCL4	SLC7A1	CPI-SS0893BD6B6	IL16	GRIN2C
			CPI-SS0FF55B42C	EPHB3	EFNB1	CPI-SS0A6477344	RXFP4	RLN3	CPI-SS0816A4ED4	FGFR4	EPHA4	CPI-SC06364D669	FN1	ITGB1,ITGA4	CPI-SC058F72F90	FBN1	ITGB1,ITGA5	CPI-SS0C0A61F92	PLXNB2	SEMA4G	CPI-SC0A3F146C2	COL4A3	ITGB1,ITGA10	CPI-CS0C8F1E01F	ACVR1B,ACVR2A	BMP3							CPI-SS0BA601DC4	BDNF	NTRK2	CPI-SS0632A027A	CD44	HBEGF				CPI-SS0E0DEA7D5	PECAM1	CD38
						CPI-SS05E6D620E	EPHA1	EFNA4	CPI-SS09A3A441F	GUCY2C	GUCA2A	CPI-SS001BF66E8	CEACAM6	CEACAM6	CPI-SC067AD890A	VTN	ITGB1,ITGAV	CPI-SS0E9A581F8	ICAM1	ITGAL	CPI-SS07BECB892	EPHA2	EFNA3	CPI-SS0322747C2	CEACAM5	CEACAM6							CPI-SS0B81F1BF5	TNF	SEMA4C	CPI-SS08FAC0A55	PLXNB2	SEMA4D				CPI-SS074CF011C	ERBB4	NRG4
						CPI-SS027E12A36	MDK	PTPRZ1				CPI-SC06B4C6DD5	COL17A1	ITGB1,ITGA10	CPI-SS03CC15FF3	PDGFRA	PDGFC	CPI-SS0BF9FA3F2	ERBB3	NRG1	CPI-SS0AB21032D	PLXNB2	SEMA4C	CPI-SC0FA79E269	COL4A2	ITGB1,ITGA10										CPI-SS0CCCF7C69	PLXNB1	SEMA4D				CPI-SC052A417CB	COL4A3	ITGB1,ITGA2
						CPI-SS048A2311A	TNF	RIPK1				CPI-SS0AA47D179	TNFRSF13B	CD70	CPI-SC0D19BAF15	FN1	ITGB1,ITGA10	CPI-SS04640F9C3	TFF1	FGFR2	CPI-SS00A6D366F	ADORA2A	NAMPT	CPI-SS0415CC75D	MERTK	GAS6										CPI-SS0703338F5	LGALS9	CD44				CPI-SC06873D10F	COL17A1	ITGB1,ITGA2
						CPI-SS0F9B3B259	TNFSF13	TNFRSF1A							CPI-SS085195142	TYRO3	GAS6	CPI-SS08E6EA18C	NPR1	NPPB	CPI-SS0302E8E8F	CD74	COPA	CPI-SS0D67110B0	FGF4	FGFR2										CPI-SS0111AAD26	EPHB2	EFNB1				CPI-SS06D13FCD3	DSC2	DSG2
						CPI-SS033CB0BB2	CXADR	FAM3C							CPI-SS002673EFE	WNT5A	FZD3	CPI-SS0BD5C2A23	NRG1	ERBB4	CPI-SS088A0A760	EGFR	COPA	CPI-SS0431D2256	TNFSF9	TNFRSF9																CPI-SS01BCB9360	NCAM1	BDNF
						CPI-SS044CF7EAE	TNFRSF10A	FGFR4							CPI-SS033E6DE7E	NRP1	VEGFB	CPI-SS08B7D54A3	TNF	FAS	CPI-SS08CA619FE	EGFR	GRN	CPI-SS023D39112	NPPB	NPR3																CPI-SS0A93C11C8	NGFR	BDNF
						CPI-SS034B442CE	TNF	CELSR2							CPI-SS006C6537E	MDK	LRP1	CPI-SS09F973C1A	EPHA2	EFNA4	CPI-SS0ABC5C1B8	CD74	MIF	CPI-SS0F8EFEECF	TNF	DAG1
						CPI-SS083CBFACD	MDK	SORL1							CPI-SS04B4619D0	TNF	TNFRSF1A	CPI-SS0AEC33FF1	CCL22	DPP4	CPI-SS00EDDD458	EGFR	MIF	CPI-CS0B2F2EF5D	ACVR1B,ACVR2B	GDF3
						CPI-SS01A8F745A	EPHA1	EFNA3							CPI-SS0C412B7DE	CD70	TNFRSF17	CPI-SS03E273233	ADORA2A	ENTPD1	CPI-SS0B70EB09E	PDGFA	PDGFRA	CPI-SS09808DEAE	CD74	APP
						CPI-SS0DCA69916	TNFRSF13B	TNFSF13										CPI-SS09C4988F8	PROS1	TYRO3	CPI-SS014958F32	LGALS9	CD47	CPI-SS0BD9F32BA	LGALS9	DAG1
						CPI-SS0A2D7895C	CEACAM1	CEACAM6										CPI-SS0708FE6FF	NRG1	LSR	CPI-SC015980AEB	COL14A1	ITGB1,ITGA10
						CPI-SS052B38F1C	CCL22	CCR4										CPI-SS0659DBE72	EFNA4	EPHA4	CPI-SS05B4EB419	EFNA3	EPHA4
						CPI-SS0B89DD8C1	TNFSF13	TNFRSF17										CPI-SS0DA033F03	TNFRSF1A	GRN
																		CPI-SC0E9C058EB	PLAUR	ITGB1,ITGA4
																		CPI-SS0A83A7E30	TNFSF13	FAS

## Sheet: PostE-EPI
A_13			B_11			C_56			D_27			E_35			F_43			G_25			H_32			I_56			J_9			K_3			L_7			M_56			N_13			O_73
id_cp_interaction	gene_a	gene_b	id_cp_interaction	gene_a	gene_b	id_cp_interaction	gene_a	gene_b	id_cp_interaction	gene_a	gene_b	id_cp_interaction	gene_a	gene_b	id_cp_interaction	gene_a	gene_b	id_cp_interaction	gene_a	gene_b	id_cp_interaction	gene_a	gene_b	id_cp_interaction	gene_a	gene_b	id_cp_interaction	gene_a	gene_b	id_cp_interaction	gene_a	gene_b	id_cp_interaction	gene_a	gene_b	id_cp_interaction	gene_a	gene_b	id_cp_interaction	gene_a	gene_b	id_cp_interaction	gene_a	gene_b
CPI-SS0C090A257	CCL3	CCR5	CPI-SS07BA4A3B7	FGFR2	FGF8	CPI-SS0A91954A0	RYK	WNT3A	CPI-SS08B85996F	TTR	NGFR	CPI-CS0C159B54D	ACVR1B,ACVR2B	INHBA	CPI-SS03CC15FF3	PDGFRA	PDGFC	CPI-CS09F211C3E	KLRK1,HCST	RAET1E	CPI-SS01946BE5C	C5AR1	RPS19	CPI-SS0F9B3B259	TNFSF13	TNFRSF1A	CPI-SS090FC28E1	EPHB6	EFNB2	CPI-SS085195142	TYRO3	GAS6	CPI-SS0DE0A486F	NRP1	VEGFA	CPI-SS048A2311A	TNF	RIPK1	CPI-SS0F81DBF22	EFNA4	EPHA7	CPI-SS0659DBE72	EFNA4	EPHA4
CPI-SS0CC898553	FGFR2	PTPRR	CPI-SS069924427	AGT	AGTR2	CPI-SS03EACE0E0	MST1	MST1R	CPI-SS02A170A99	SPN	SIGLEC1	CPI-SS02C418D99	WNT2	FZD2	CPI-SS0D0252D87	AXL	IL15RA	CPI-SC0329D5397	ICAM3	ITGB2,ITGAL	CPI-SC070D5A96F	JAM2	ITGB1,ITGA4	CPI-SS0BA3A1C3A	NGFR	NTF4	CPI-SC037C3901A	COL21A1	ITGB1,ITGA11	CPI-SS04A7BCE8D	NPPA	NPR3	CPI-SS027E57635	PROKR2	PROK2	CPI-SS01469637C	WNT2B	FZD4	CPI-SS09CA492BA	EFNA1	EPHA3	CPI-SS05B4EB419	EFNA3	EPHA4
CPI-SS093922D5A	CCL16	CCR2	CPI-CS08CC8F9D3	ACVR1,BMPR2	BMP7	CPI-SC02BFEEC8A	THBS1	ITGB1,ITGA3	CPI-SS02B285B4D	EPHA8	EFNA4	CPI-SS080611C5B	ALOX5	ALOX5AP	CPI-SC0BC542ACC	TNC	ITGB1,ITGA4	CPI-SS08CA619FE	EGFR	GRN	CPI-SC0A9EB628A	VCAM1	ITGB1,ITGA4	CPI-SC0035F0B0F	COL19A1	ITGB1,ITGA11	CPI-SS0984C2931	WNT3A	LRP1	CPI-SC0A68C5F13	IGF1	ITGB4,ITGA6	CPI-SC0A8E69BC5	COL11A2	ITGB1,ITGA1	CPI-SS034B442CE	TNF	CELSR2	CPI-SS03E7587E4	ADORA1	ENTPD1	CPI-SS0EBFE1854	EFNA1	EPHA4
CPI-SS09000F32A	DSG1	DSC3	CPI-CS046B3C139	ACVR1,ACVR2A	BMP7	CPI-SS08E6EA18C	NPR1	NPPB	CPI-SS052127A00	NGF	NTRK1	CPI-CS04DD927C9	ACVR1,ACVR2B	INHBA	CPI-SS0ACD3CCEE	GH1	GHR	CPI-SS00EDDD458	EGFR	MIF	CPI-SS06CBC985C	LTBR	LTB	CPI-SS0F8EFEECF	TNF	DAG1	CPI-SS002673EFE	WNT5A	FZD3				CPI-SC09C06C70F	COL21A1	ITGB1,ITGA1	CPI-SS0ADA587B4	NGFR	NTF3	CPI-SS070A3A7E5	FGF19	FGFR1	CPI-SS07A03C20F	FGF19	FGFR4
CPI-CS04CBDE052	IL10RA,IL10RB	IL10	CPI-SS0C412B7DE	CD70	TNFRSF17	CPI-SS056AA08CF	EDN2	EDNRA	CPI-SS0BCCDFA7A	NAMPT	IL13RA2	CPI-SS064C772FE	CCR10	CCL28	CPI-SS0C6448B94	IL1B	ADRB2	CPI-SS004C23DCE	EREG	EGFR	CPI-SS08A819670	CD70	GPRC5B	CPI-SS0B81F1BF5	TNF	SEMA4C	CPI-CS05EAF93CC	BMPR1A,BMPR2	BMP7				CPI-SS0AB21032D	PLXNB2	SEMA4C	CPI-SS00689751B	PRL	PRLR	CPI-CS0D238C22B	NRP1,PLXNA2	SEMA3A	CPI-SS0938C6980	DLL4	NOTCH3
CPI-CS0A34112A6	IL2RB,IL2RG	IL2	CPI-SS0DC4D593E	EPHB6	EFNB1	CPI-SC098B43B5A	MADCAM1	ITGB7,ITGA4	CPI-SS037E6BEDF	EFNA1	EPHA8	CPI-SC0B4D7E0FF	FN1	ITGB7,ITGA4	CPI-SC0D19BAF15	FN1	ITGB1,ITGA10	CPI-SS0708FE6FF	NRG1	LSR	CPI-SC0C907A888	COL8A2	ITGB1,ITGA10	CPI-SS0BA87E94E	GFRAL	GDF15	CPI-CS0F6CFB979	BMPR1A,BMPR2	BMP6				CPI-SS0481D83A4	EGFR	AREG	CPI-SS08C78576B	GPHA2	EPHA6	CPI-CS0AB19226A	NRP1,PLXNA4	SEMA3A	CPI-SS0B3829651	CADM3	EPB41L1
CPI-SC0F9DD28F3	JAM3	ITGB2,ITGAM	CPI-SC023986FB9	MSTN	TGFBR1,ACVR2A	CPI-SS0B27088B4	CALCR	ADM	CPI-SS066FBE098	IL13	IL13RA2	CPI-SC0CA323AE3	COL11A2	ITGB1,ITGA11	CPI-SS0A606E2DA	GH1	PRLR	CPI-SS0E25CE362	EGFR	TGFA	CPI-SC0F516B854	COL5A2	ITGB1,ITGA10	CPI-SC0E1037D03	VWF	ITGAV,ITGB3	CPI-SC00C0800EB	COL4A4	ITGB1,ITGA10				CPI-SS0A9FB762A	LGALS9	PTPRK	CPI-SC0FDB4B6D9	GDF9	TGFBR1,BMPR2	CPI-SS08083B141	NRP1	SEMA3A	CPI-SS0F9D53834	JAM3	JAM3
CPI-SS0FF6CFDCA	ADORA3	ENTPD1	CPI-SS0AA47D179	TNFRSF13B	CD70	CPI-CS0BAF97962	PDGFRA,PDGFRB	PDGFD	CPI-SC08E97F7CA	VCAM1	ITGB7,ITGA4	CPI-SC063BC3DDE	ICAM2	ITGB2,ITGAL	CPI-SS0DCA749B0	LGR5	RSPO3	CPI-SS09F973C1A	EPHA2	EFNA4	CPI-SS05996C8FD	AGT	AGTR1	CPI-SS036437279	DSG1	DSC2	CPI-SS055E061C9	LAMP1	FAM3C							CPI-SS04EE957D8	CCR1	CCL26	CPI-SS0769B1FF3	FGFR1	FGF8	CPI-SC0E4E54E13	COL11A2	ITGB1,ITGA2
CPI-SS056FF4363	CD48	CD244	CPI-SS03B8E2D7A	TNF	ICOS	CPI-SS06B94F144	NPR2	NPPC	CPI-SS0F21DBF93	SCGB3A1	NOTCH3	CPI-SS080C0EEB8	WNT3A	FZD1	CPI-SS065F7DA2A	COPA	P2RY6	CPI-SS054D158CC	NTRK1	GRN	CPI-SS0391D4602	NTRK1	NAMPT	CPI-SC08067D831	VTN	ITGA2B,ITGB3	CPI-SS00A8596B5	PVR	TNFSF9							CPI-SS0C2561156	WNT2	FZD4	CPI-SS0C85BC9AF	PROS1	AXL	CPI-SS00D3CD86E	TTR	DDR1
CPI-SC0C3E2D267	F10	ITGB2,ITGAM	CPI-SS00D153A8A	NOTCH4	DLL4	CPI-SS0A05319F5	CRH	CRHR2	CPI-SS09648FAA9	TNFRSF13C	TNFSF13B	CPI-SS0B01D306C	CCL5	CCR5	CPI-SS09A3FA737	NAMPT	P2RY6	CPI-SS08A54963F	EFNA2	EPHA2	CPI-SS00A6D366F	ADORA2A	NAMPT	CPI-SC0530C27A8	VTN	ITGAV,ITGB3										CPI-SS083319328	NTSR1	NTS	CPI-SS0947A8549	FLT1	VEGFB	CPI-SS0FBC9234C	TNF	PTPRS
CPI-CS0B0B35928	CNTFR,LIFR,IL6ST	CNTF	CPI-SC07BE7830D	SPP1	ITGB1,ITGA4	CPI-SC09938698A	CSPG4	ITGB1,ITGA3	CPI-SC0BA1D5E00	COL22A1	ITGB1,ITGA10	CPI-CS0AED3F8E8	ACVR1B,ACVR2B	MSTN	CPI-SC058F72F90	FBN1	ITGB1,ITGA5	CPI-SS088A0A760	EGFR	COPA	CPI-SS05D1A6BEF	NTRK1	AIMP1	CPI-CS08A043594	BMPR1B,ACVR2A	BMP2										CPI-SS062307CFE	DSG1	DSC1	CPI-SS027CDEA08	NOTCH2	DLL4	CPI-SC0BA41B0D3	COL19A1	ITGB1,ITGA1
CPI-SS05ECF1933	FGF3	FGFR4				CPI-SS09C4988F8	PROS1	TYRO3	CPI-SC0D9B795CC	CDH1	ITGB1,ITGA2	CPI-SC08968AFE6	MSTN	TGFBR1,ACVR2B	CPI-SS098425155	ADRB2	VEGFB	CPI-SS0C10824C7	EGFR	HBEGF	CPI-CS09F35DDEB	ACVR1B,ACVR2A	MSTN	CPI-CS058910188	BMPR1B,ACVR2B	BMP2										CPI-SS0B89DD8C1	TNFSF13	TNFRSF17	CPI-CS077F1340A	FLT1,KDR	VEGFB	CPI-SC02F06FF62	COL8A1	ITGB1,ITGA1
CPI-CS06B657CAB	IL9R,IL2RG	IL9				CPI-SS0073098F3	IL13	TMEM219	CPI-SS0855C0353	NRP1	PGF	CPI-CS040AEB4A0	ACVR1B,ACVR2B,TDGF1	NODAL	CPI-SS0FC2B68F1	IAPP	IDE	CPI-SS0EC70F078	SCT	VIPR1	CPI-SS07CCAD9BF	GRN	SORT1	CPI-CS0107C51C6	BMPR1B,BMPR2	BMP4										CPI-SS0ED2573CA	TNFSF11	TNFRSF11A	CPI-SC05565E8CE	COL4A6	ITGB1,ITGA10	CPI-SC06873D10F	COL17A1	ITGB1,ITGA2
						CPI-SS0E654708F	UCN	CRHR2	CPI-SS09C917D22	TNF	FLT4	CPI-CS0007697A7	KLRK1,HCST	ULBP1	CPI-SS006C6537E	MDK	LRP1	CPI-SS076D8415B	CCL3	IDE	CPI-SS04F3A1E5C	COPA	SORT1	CPI-CS02957B1BF	BMPR1B,ACVR2A	BMP4										CPI-SS012CCE326	EPHA8	EFNA5				CPI-SC058845C44	COL8A1	ITGB1,ITGA2
						CPI-SC0D6C777F2	COL11A2	ITGB1,ITGA10	CPI-SS087B53ABF	JAM2	JAM3	CPI-CS0E80B08E2	IL21R,IL2RG	IL21	CPI-SS004A073E1	NTRK1	NTF3	CPI-SS0E9A581F8	ICAM1	ITGAL	CPI-SS03F0B666C	BDNF	F11R	CPI-CS0E997FABD	BMPR1B,ACVR2B	BMP4										CPI-SS03A2EFDD5	EPHA1	EFNA5				CPI-SS0014DB67C	CER1	MRC2
						CPI-SS02D7A1DDE	KIT	KITLG	CPI-SS04587A7C5	CCL16	HRH4	CPI-CS0DEBE7B69	IL1R1,IL1RAP	IL1RN	CPI-SC08923F7F7	F11R	ITGB2,ITGAL	CPI-SS04861AD1A	FGFR4	SCGB3A1	CPI-SS098EFF959	CCR7	CCL19	CPI-CS028ACED72	BMPR1B,BMPR2	BMP2										CPI-SS0111AAD26	EPHB2	EFNB1				CPI-SC04B354AE3	COL8A2	ITGB1,ITGA2
						CPI-SC0E9C058EB	PLAUR	ITGB1,ITGA4	CPI-SS04CD88411	GPR1	RARRES2	CPI-CS05426BFFA	IL1R1,IL1RAP	IL1B	CPI-SS0E70DD97F	GALR3	GAL	CPI-SS0AC594A8E	FGF17	FGFR4	CPI-SS014958F32	LGALS9	CD47	CPI-SC04FDBA606	PLG	ITGA2B,ITGB3										CPI-SS0FF55B42C	EPHB3	EFNB1				CPI-SC03DD946B2	TGFB2	TGFBR1,TGFBR2
						CPI-SS03E273233	ADORA2A	ENTPD1	CPI-SS09F430F14	NGFR	IL2	CPI-CS0B2F2EF5D	ACVR1B,ACVR2B	GDF3	CPI-SS064281234	LAMP1	VSTM1	CPI-SS0362EFFDE	PMCH	MCHR1	CPI-SS002DF6C31	LGALS9	SLC1A5	CPI-SS02572E1EF	NRG1	LGR4										CPI-SS0586F2596	EPHB2	EFNA5				CPI-SC032246C72	TGFB2	TGFBR2,ACVR1
						CPI-SC0C8B4C056	CD40LG	ITGB1,ITGA5	CPI-SS0EA96C304	CCK	CCKAR	CPI-SC0974B60B7	CD40LG	ITGA2B,ITGB3	CPI-SC0E16B866E	IFNW1	IFNAR1,IFNAR2	CPI-SS03A4F7DC8	AXL	GAS6	CPI-CS0A9D23000	KLRK1,HCST	MICB	CPI-SS01E3453DB	RSPO2	LGR4										CPI-SS03105D292	CSF1	SLC7A1				CPI-SC0984894BC	TGFB1	TGFBR2,ACVR1
						CPI-SS0DCA69916	TNFRSF13B	TNFSF13	CPI-SC015980AEB	COL14A1	ITGB1,ITGA10	CPI-SC0200AC9E3	THBS1	ITGA2B,ITGB3	CPI-SS03098AC28	ERBB4	HBEGF	CPI-SS0330D939A	FGF17	FGFR2	CPI-SS0302E8E8F	CD74	COPA	CPI-SS0F3A089DE	SEMA3E	PLXND1										CPI-SS08FAC0A55	PLXNB2	SEMA4D				CPI-SC098C06330	TGFB1	TGFBR1,TGFBR2
						CPI-SS0D4BF6CA3	CD27	CD70	CPI-SC0F8101D41	COL8A1	ITGB1,ITGA10	CPI-SC0755598EE	THBS1	ITGAV,ITGB3	CPI-SS0E6E8A727	NTRK1	COPA	CPI-SS04640F9C3	TFF1	FGFR2	CPI-SS0ABC5C1B8	CD74	MIF	CPI-SS0BD9F32BA	LGALS9	DAG1										CPI-SS0CCCF7C69	PLXNB1	SEMA4D				CPI-SC03DD752AB	COL4A4	ITGB1,ITGA2
						CPI-SS083296041	CD40	CD40LG	CPI-SS00581282E	C5	C5AR1	CPI-SS0348B76E5	CCL16	CCR1	CPI-SC0F4AC5AA2	ICAM1	ITGB2,ITGAL	CPI-SS0DC322B61	ROS1	FGFR2	CPI-SS0C0A61F92	PLXNB2	SEMA4G	CPI-SS0E41702C1	IGF1	IGF1R										CPI-SS06AA638A8	CD72	SEMA4D				CPI-CS0B9A4CA4D	BMPR1A,BMPR2	GDF6
						CPI-SS07D71C546	NOTCH2	IL24	CPI-SS0D3C90DDA	WISP3	SORL1	CPI-SS08DA48A5A	CCL3	CCR1	CPI-CS0C9EE65C2	B2M,FCGRT	ALB	CPI-SS0A1864A37	NPR1	NPPC	CPI-SS0A81A3626	WNT7A	LDLR	CPI-SS09808DEAE	CD74	APP										CPI-SS0703338F5	LGALS9	CD44				CPI-CS0C623F17A	BMPR1B,BMPR2	GDF6
						CPI-SS0472C478C	BMP7	PTPRK	CPI-CS0247DA882	BMPR1A,ACVR2A	BMP6	CPI-SS04B4619D0	TNF	TNFRSF1A	CPI-SC09AF1889C	IFNA8	IFNAR1,IFNAR2	CPI-SS033E6DE7E	NRP1	VEGFB	CPI-SS0EB5364D4	RSPO3	LGR6	CPI-SS0FEC87269	KLRG2	TNFSF9										CPI-SS03722104E	HGF	CD44				CPI-SC0ED0520DD	LAMA3	ITGB1,ITGA3
						CPI-SS0339AE950	SIRPA	CD47	CPI-SS0EDD4928A	NGF	NGFR	CPI-SS0EA05941A	CCL5	CCR4	CPI-SC09458C6C0	IFNA5	IFNAR1,IFNAR2	CPI-SS07DFEBFA8	GPR19	ENHO	CPI-SS0E5397537	RSPO1	LGR6	CPI-CS0CA393CC5	BMPR1A,ACVR2B	BMP5										CPI-SS03DA2A820	FGF2	CD44				CPI-CS0D9226707	BMPR1B,ACVR2A	GDF6
						CPI-SS0B1AB068C	NTRK1	GPI	CPI-SC0A05D3880	THY1	ITGB2,ITGAM	CPI-SS04BE14432	INHBC	ACVR2B	CPI-SC0AF90F422	IFNA14	IFNAR1,IFNAR2				CPI-SS032AD1183	NPPA	NPR1	CPI-SS0AC66088D	CEACAM5	CD1D										CPI-SS0471FCFF3	GAL	GPR151				CPI-CS027F8BD7E	BMPR1B,ACVR2B	GDF6
						CPI-SS0230EE330	NPPA	NPR2	CPI-SC0ADD7BEF0	COL19A1	ITGB1,ITGA2	CPI-SC07ECBFCA7	COL1A1	ITGB1,ITGA10	CPI-SS0DA033F03	TNFRSF1A	GRN				CPI-SC007890A1C	CDH1	ITGB7,ITGAE	CPI-SC06364D669	FN1	ITGB1,ITGA4										CPI-CS0C16967C6	ACVR1,BMPR2	BMP6				CPI-CS0569B9B91	BMPR1B,BMPR2	BMPR1A
						CPI-SS0CF0E4DE9	CCL2	CCR2				CPI-SS0E7D5974D	TNF	TNFRSF1B	CPI-CS076E1A639	BMPR1A,ACVR2B	BMP6				CPI-SS07BECB892	EPHA2	EFNA3	CPI-SC0B6F1A278	COL4A1	ITGB1,ITGA10										CPI-CS0FFBA02F8	ACVR1,ACVR2A	BMP6				CPI-SC0F300DE24	COL12A1	ITGB1,ITGA2
						CPI-SS0467AFD8A	FGF17	FGFR1				CPI-SC06B4C6DD5	COL17A1	ITGB1,ITGA10	CPI-SC0B6D68FD5	ICAM1	ITGB2,ITGAM				CPI-SS08718E4FB	EPHB6	EFNB3	CPI-CS0FCC00896	ACVR1,ACVR2B	BMP5										CPI-CS0EC80CA59	ACVR1,ACVR2A	BMP5				CPI-SC040C26CBD	COL21A1	ITGB1,ITGA2
						CPI-CS0558AB6A5	IL17RA,IL17RC	IL17F				CPI-SC08CC68F11	COL8A1	ITGB1,ITGA11	CPI-CS02AEFFE28	ACVR1,ACVR2B	BMP6				CPI-SS0BFB29A42	PLXNB2	PTN	CPI-CS0C99F8D96	BMPR1A,ACVR2B	BMP7										CPI-SS073811AB3	TNFRSF11B	TNFSF11				CPI-SC0E0C50FCA	COL14A1	ITGB1,ITGA2
						CPI-CS0EE8AEA34	IL13RA1,IL4R	IL13				CPI-SS021F26C73	SCT	SCTR	CPI-SS0B1F94CD2	POMC	MC3R				CPI-SS0186F8AED	TNFSF9	IL13RA2	CPI-CS0C8F1E01F	ACVR1B,ACVR2A	BMP3										CPI-CS0E1BF543E	ACVR1,BMPR2	BMP5				CPI-CS0AA769F5B	NRP1,PLXNA3	SEMA3A
						CPI-SS033CB0BB2	CXADR	FAM3C				CPI-SS0F26BB901	WNT2	FZD3	CPI-SS00F282936	CXCR6	CXCL16				CPI-SS046F6F0C1	EFNA1	EPHA2	CPI-SS0EB4002A2	NPR3	NPPC										CPI-CS091BF99D0	ACVR1,ACVR2A	INHBA				CPI-SS0D81D9F5E	EFNA2	EPHA5
						CPI-SS03C51D352	TNFRSF13B	TNFSF13B				CPI-CS0B79F5D68	ACVR1C,ACVR2B	INHBA	CPI-SS092C1B321	CCR2	CCL26							CPI-SS0FEEB187C	PDGFB	PDGFRA										CPI-SS041888D39	EPHA3	EFNA4				CPI-SS0762B455F	EFNA1	EPHA5
						CPI-SS04C3EC52C	MTNR1B	COPA				CPI-CS0924060DB	ACVR1C,ACVR2A	INHBA	CPI-SS0D5E30C6C	NRG3	ERBB4							CPI-CS0533A30DC	ACVR1B,ACVR2A	INHBA										CPI-SS0C4E86714	TNFRSF1B	GRN				CPI-SS079EF5D9C	EFNA3	EPHA5
						CPI-SS0D4C221B8	ICAM1	AREG				CPI-SS0057AB387	RSPO1	LGR4	CPI-SS0FC42EC80	EREG	ERBB4							CPI-SC08B2AD7C6	FN1	ITGB1,ITGA5										CPI-SC0E5218AA4	NRG1	ITGB4,ITGA6				CPI-SS0008137B6	EFNA4	EPHA5
						CPI-SS08B249DBA	CCL2	CCR10							CPI-SC067AD890A	VTN	ITGB1,ITGAV							CPI-SC0847A64D2	FN1	ITGB5,ITGAV										CPI-SS0F102AAC5	LGR5	RSPO1				CPI-SS09E3F5044	EFNA5	EPHA5
						CPI-CS0921BB754	BMPR1B,ACVR2A	BMP6							CPI-SC092C3E4DF	FN1	ITGB1,ITGA8							CPI-SC033E22B14	PDGFB	PDGFRA,PDGFRB										CPI-SC04AED00CE	TNC	ITGAV,ITGB6				CPI-SS0DA366C78	EPHB2	EFNB3
						CPI-CS0EF793D6A	BMPR1B,BMPR2	BMP6							CPI-SS01C2BA5C8	WNT5A	FZD2							CPI-SC096929DB0	FN1	ITGB1,ITGAV										CPI-SC01195CB48	TNC	ITGB1,ITGA8				CPI-SS0A93C11C8	NGFR	BDNF
						CPI-SS0FF49C823	EFNA1	EPHA1							CPI-SS01F908B16	TFF1	FCRL4							CPI-CS0288D901D	ACVR1,ACVR2B	BMP7										CPI-SC02E74AFA5	MMP2	ITGAV,ITGB3				CPI-SS00F4DDF4B	PTN	PTPRS
						CPI-CS08A853007	BMPR1B,ACVR2B	BMP7							CPI-SC0E60FEE99	TGFB1	ITGAV,ITGB6							CPI-CS0BE59B43E	BMPR1A,ACVR2B	BMP2										CPI-SC0A199B69E	COL10A1	ITGB1,ITGA10				CPI-SS0D529E576	GRIN2B	IL16
						CPI-CS0DF85303A	BMPR1B,ACVR2A	BMP7							CPI-SS0EB3C2743	GHSR	LEAP2							CPI-SS0F32DB87D	PTH	PTH1R										CPI-SC008F4294F	COL7A1	ITGB1,ITGA10				CPI-SS09C4FCB90	ICAM1	SPN
						CPI-SS083CBFACD	MDK	SORL1							CPI-SC09DFB2ACA	COL19A1	ITGB1,ITGA10							CPI-SC0C9CBDD21	COL27A1	ITGB1,ITGA10										CPI-SC087556B01	COL4A5	ITGB1,ITGA10				CPI-SS0423580E5	DLL1	NOTCH2
						CPI-CS08109C435	BMPR1B,BMPR2	BMP7							CPI-SC08938BB1C	COL21A1	ITGB1,ITGA10							CPI-SC001669E22	GDF11	TGFBR1,ACVR2A										CPI-SC0CE851065	COL6A2	ITGB1,ITGA10				CPI-SS047232C64	DLL1	NOTCH3
						CPI-SS0B2979A10	CCR10	CCL27																CPI-SC07375C073	COL6A3	ITGB1,ITGA10										CPI-SS0CB863B46	WNT5A	PTPRK				CPI-SS035E5A708	DLL3	NOTCH3
						CPI-SS0C916344D	AVP	OXTR																CPI-SS0A021DB6E	CCL5	CCR1										CPI-SC01AB9BED7	SPP1	ITGB1,ITGA9				CPI-SS01BCB9360	NCAM1	BDNF
						CPI-SS04B547174	OXT	OXTR																CPI-SC0FA79E269	COL4A2	ITGB1,ITGA10										CPI-SC0988E0218	SPP1	ITGAV,ITGB3				CPI-SS06D13FCD3	DSC2	DSG2
						CPI-SC062D34C2A	VCAM1	ITGB1,ITGA9																CPI-SS0DC2A6D35	IL6	HRH1										CPI-SC0A58E6695	TNC	ITGAV,ITGB3				CPI-SS08B94BEB2	DSC1	DSG2
						CPI-SS0BF490275	FGFR1	KL																CPI-SS0A874F65F	LGR4	RSPO3										CPI-SC0EFCE145F	OMD	ITGAV,ITGB3				CPI-SS01A8F745A	EPHA1	EFNA3
						CPI-SS04E690D72	PTN	PTPRZ1																CPI-SS00561BBD7	PVR	TIGIT										CPI-SC044E3F9B6	FGF2	ITGAV,ITGB3				CPI-SS0658257AC	FGFR4	PTPRR
						CPI-SS05E6D620E	EPHA1	EFNA4																CPI-CS06072FF4E	IL1R1,IL1RAP	IL1A										CPI-SS0E2863F09	TNFRSF17	TNFSF13B				CPI-SC02131C05A	COL12A1	ITGB1,ITGA10
						CPI-SS0261EA048	WNT3A	FZD2																CPI-SS0A7B487D4	KLRG2	WNT11										CPI-SS0632A027A	CD44	HBEGF				CPI-SS0D53B88CC	ACVR2A	INHBC
						CPI-SS027E12A36	MDK	PTPRZ1																CPI-SS0415CC75D	MERTK	GAS6										CPI-SC0A54B5323	COL6A2	ITGB1,ITGA11				CPI-SS05C077A1E	FGFR4	FGF8
						CPI-CS0C0D60519	BMPR1B,ACVR2B	BMP6																CPI-SC0ECFACED2	COL6A3	ITGB1,ITGA11										CPI-SC0CE433AB8	COL4A5	ITGB1,ITGA11				CPI-SS0F972435E	FLT4	VEGFC
						CPI-SS03E450F99	EFNA1	EPHA7																CPI-SS0FFB9E01B	FGF4	FGFR1										CPI-SS01963C4CA	TG	ASGR1				CPI-CS075442484	BMPR1A,ACVR2A	BMP2
						CPI-SS0B70EB09E	PDGFA	PDGFRA																CPI-SC02017BE74	COL4A2	ITGB1,ITGA11										CPI-SS0C1BD22BC	SPP1	PTGER4				CPI-SS0D954EA1C	PDGFRB	PDGFD
						CPI-SS02AFCED82	EPHA2	EFNA5																CPI-SC0247375A7	COL17A1	ITGB1,ITGA11										CPI-SC03D71E025	COL7A1	ITGB1,ITGA11				CPI-SS0B34CBA4B	EFNA2	EPHA1
																																										CPI-SS0A4EE6FE1	LRP5	FAM3B
																																										CPI-SS01A07768A	CD46	JAG1
																																										CPI-SS09C52F54E	LGALS9	SORL1
																																										CPI-CS0D35E69F6	BMPR1A,ACVR2A	BMP7
																																										CPI-SC0527EEE7A	C3	ITGB2,ITGAM
																																										CPI-SC00756BB93	THY1	ITGAV,ITGB3
																																										CPI-SC095A2C115	PLAUR	ITGAV,ITGB3
																																										CPI-CS047EE9E03	BMPR1A,ACVR2A	BMP5
																																										CPI-SC001AFA16D	NRTN	RET,GFRA2
																																										CPI-SS09A36B221	BDNF	SORT1
																																										CPI-SS0F00D756A	CD40	TNFSF13B
																																										CPI-SS0E0DEA7D5	PECAM1	CD38
																																										CPI-SS0B6F0C894	DSG2	DSC3
																																										CPI-SS0273C9AED	KDR	VEGFC
																																										CPI-SS070C51D94	FZD7	WNT3
																																										CPI-SC060984F83	COL14A1	ITGB1,ITGA11
																																										CPI-SS07AF9303D	GRP	GRPR

## Sheet: PostL-EPI
A_21			B_11			C_33			D_18			E_19			F_20			G_192			H_14			I_56			J_10			K_9			L_8			M_54			N_15			O_82
id_cp_interaction	gene_a	gene_b	id_cp_interaction	gene_a	gene_b	id_cp_interaction	gene_a	gene_b	id_cp_interaction	gene_a	gene_b	id_cp_interaction	gene_a	gene_b	id_cp_interaction	gene_a	gene_b	id_cp_interaction	gene_a	gene_b	id_cp_interaction	gene_a	gene_b	id_cp_interaction	gene_a	gene_b	id_cp_interaction	gene_a	gene_b	id_cp_interaction	gene_a	gene_b	id_cp_interaction	gene_a	gene_b	id_cp_interaction	gene_a	gene_b	id_cp_interaction	gene_a	gene_b	id_cp_interaction	gene_a	gene_b
CPI-SS0C090A257	CCL3	CCR5	CPI-SS087A17AD6	EPO	EPOR	CPI-SS0B2979A10	CCR10	CCL27	CPI-SS034C2FBA9	AGRP	MC3R	CPI-SS0BE6DBE1A	POMC	MC5R	CPI-SS02904BE32	GLRA2	FAM3C	CPI-SS085195142	TYRO3	GAS6	CPI-SC0A9EB628A	VCAM1	ITGB1,ITGA4	CPI-SS018B35889	GIP	DPP4	CPI-SS090FC28E1	EPHB6	EFNB2	CPI-SS08C78576B	GPHA2	EPHA6	CPI-SC0A8E69BC5	COL11A2	ITGB1,ITGA1	CPI-SS01469637C	WNT2B	FZD4	CPI-SS048A2311A	TNF	RIPK1	CPI-SS02371A6D6	VEGFA	EPHB2
CPI-SS0A6477344	RXFP4	RLN3	CPI-SS0CC898553	FGFR2	PTPRR	CPI-SS0BC884A75	QRFP	QRFPR	CPI-SC08E97F7CA	VCAM1	ITGB7,ITGA4	CPI-SS02C418D99	WNT2	FZD2	CPI-SC0329D5397	ICAM3	ITGB2,ITGAL	CPI-SC090311934	COL24A1	ITGB1,ITGA10	CPI-SS032AD1183	NPPA	NPR1	CPI-SS0BA3A1C3A	NGFR	NTF4	CPI-SC0FDB4B6D9	GDF9	TGFBR1,BMPR2	CPI-SS0DE0A486F	NRP1	VEGFA	CPI-SS05D406038	PTGIR	GHRL	CPI-SS0ADA587B4	NGFR	NTF3	CPI-SS034B442CE	TNF	CELSR2	CPI-SS0E23CEB91	LGALS9	HAVCR2
CPI-SS08B7D54A3	TNF	FAS	CPI-SS0097929A7	BMP7	SLAMF1	CPI-SS09C4988F8	PROS1	TYRO3	CPI-SS0EA96C304	CCK	CCKAR	CPI-SS0F26BB901	WNT2	FZD3	CPI-SC0F4AC5AA2	ICAM1	ITGB2,ITGAL	CPI-SS0B27088B4	CALCR	ADM	CPI-SC007890A1C	CDH1	ITGB7,ITGAE	CPI-SS02EF37382	RLN3	RXFP3	CPI-SC041DEF0FB	COL5A1	ITGB1,ITGA10	CPI-SS04A7BCE8D	NPPA	NPR3	CPI-SC09C06C70F	COL21A1	ITGB1,ITGA1	CPI-SS0C2561156	WNT2	FZD4	CPI-CS0D238C22B	NRP1,PLXNA2	SEMA3A	CPI-CS0D35E69F6	BMPR1A,ACVR2A	BMP7
CPI-SS0E7D5974D	TNF	TNFRSF1B	CPI-CS04C628758	IL1RL2,IL1RAP	IL1F10	CPI-CS0EB5F7B6F	CNTFR,LIFR,IL6ST	CLCF1	CPI-SS09C917D22	TNF	FLT4	CPI-SC069F9E62C	COL28A1	ITGB1,ITGA11	CPI-SC092C3E4DF	FN1	ITGB1,ITGA8	CPI-SC0D19BAF15	FN1	ITGB1,ITGA10	CPI-SC0B4D7E0FF	FN1	ITGB7,ITGA4	CPI-SS0B9E8C0DE	EPHB2	EFNB2	CPI-SC0B6F1A278	COL4A1	ITGB1,ITGA10	CPI-SS08718E4FB	EPHB6	EFNB3	CPI-SS0DA366C78	EPHB2	EFNB3	CPI-SS04EE957D8	CCR1	CCL26	CPI-CS0AB19226A	NRP1,PLXNA4	SEMA3A	CPI-SS0F972435E	FLT4	VEGFC
CPI-SS039863E62	CCL25	CCR9	CPI-SS0AA47D179	TNFRSF13B	CD70	CPI-SS0261EA048	WNT3A	FZD2	CPI-SS0BCCDFA7A	NAMPT	IL13RA2	CPI-SS088C1035B	NTF4	NTRK2	CPI-CS040AEB4A0	ACVR1B,ACVR2B,TDGF1	NODAL	CPI-SC0F516B854	COL5A2	ITGB1,ITGA10	CPI-SS0E5397537	RSPO1	LGR6	CPI-SS0EB3C2743	GHSR	LEAP2	CPI-SS082ABF1EA	EFNB2	EPHB3	CPI-SS01C2BA5C8	WNT5A	FZD2	CPI-SS0762B455F	EFNA1	EPHA5	CPI-SS083319328	NTSR1	NTS	CPI-SS08083B141	NRP1	SEMA3A	CPI-SS0B34CBA4B	EFNA2	EPHA1
CPI-SS093922D5A	CCL16	CCR2	CPI-SS069924427	AGT	AGTR2	CPI-CS0B0B35928	CNTFR,LIFR,IL6ST	CNTF	CPI-SS0C85BC9AF	PROS1	AXL	CPI-CS06C0EEFCB	ACVR1B,ACVR2B	GDF10	CPI-CS07557A266	AMHR2,BMPR1A	AMH	CPI-SS06CBC985C	LTBR	LTB	CPI-SS05996C8FD	AGT	AGTR1	CPI-SS0B81F1BF5	TNF	SEMA4C	CPI-SC00C0800EB	COL4A4	ITGB1,ITGA10	CPI-SS0481D83A4	EGFR	AREG	CPI-SS09C52F54E	LGALS9	SORL1	CPI-SS00689751B	PRL	PRLR	CPI-SS0ED2573CA	TNFSF11	TNFRSF11A	CPI-SC09DE07794	COL22A1	ITGB1,ITGA2
CPI-SS0B7BC0E4D	CCL24	CCR2	CPI-SS0C2437E0D	CXCL13	CXCR5	CPI-SS003AFD9BA	GHRH	VIPR1	CPI-SS0A91954A0	RYK	WNT3A	CPI-SS072E1E27A	FFAR2	TNF	CPI-CS0D4BB4458	AMHR2,ACVR1	AMH	CPI-CS08A853007	BMPR1B,ACVR2B	BMP7	CPI-SC0C907A888	COL8A2	ITGB1,ITGA10	CPI-SS0F8EFEECF	TNF	DAG1	CPI-CS0F6CFB979	BMPR1A,BMPR2	BMP6	CPI-SC0E5218AA4	NRG1	ITGB4,ITGA6	CPI-SC06873D10F	COL17A1	ITGB1,ITGA2	CPI-SS062307CFE	DSG1	DSC1	CPI-SS08FAC0A55	PLXNB2	SEMA4D	CPI-SC05B2AA866	COL12A1	ITGB1,ITGA11
CPI-SS050123B31	NPFFR1	NPVF	CPI-CS045D41398	IL17RA,IL17RB	IL25	CPI-SS09C06644C	CADM3	CADM1	CPI-SS052127A00	NGF	NTRK1	CPI-CS0B2F2EF5D	ACVR1B,ACVR2B	GDF3	CPI-CS0F670E8BC	AMHR2,BMPR1B	AMH	CPI-CS0DF85303A	BMPR1B,ACVR2A	BMP7	CPI-SS0A81A3626	WNT7A	LDLR	CPI-SS036437279	DSG1	DSC2	CPI-CS05EAF93CC	BMPR1A,BMPR2	BMP7	CPI-SS0E5593D5C	BMP8B	PLAUR	CPI-SS0A874F65F	LGR4	RSPO3	CPI-SS03A2EFDD5	EPHA1	EFNA5	CPI-SS041888D39	EPHA3	EFNA4	CPI-SC0BCD683D4	COL22A1	ITGB1,ITGA11
CPI-SC019DBDA78	VCAM1	ITGB2,ITGAD	CPI-SS0FF55B42C	EPHB3	EFNB1	CPI-SC0BA1D5E00	COL22A1	ITGB1,ITGA10	CPI-SC02131C05A	COL12A1	ITGB1,ITGA10	CPI-SC07ECBFCA7	COL1A1	ITGB1,ITGA10	CPI-SC0F9DD28F3	JAM3	ITGB2,ITGAM	CPI-CS08109C435	BMPR1B,BMPR2	BMP7	CPI-SS046F6F0C1	EFNA1	EPHA2	CPI-SC0E1037D03	VWF	ITGAV,ITGB3	CPI-SS0F52745F3	DPP4	CXCL9	CPI-SC01C699B73	COL6A6	ITGB1,ITGA10				CPI-SS012CCE326	EPHA8	EFNA5	CPI-SS0D9BC4188	GNRH2	GNRHR	CPI-SS0C694CB44	VEGFA	GRIN2B
CPI-SS0E4DE8215	WNT2	FZD1	CPI-SC087556B01	COL4A5	ITGB1,ITGA10	CPI-SS02B285B4D	EPHA8	EFNA4	CPI-SS0FBC9234C	TNF	PTPRS	CPI-SS0348B76E5	CCL16	CCR1	CPI-SS05D7900BF	PTN	ALK	CPI-CS0C9EE65C2	B2M,FCGRT	ALB	CPI-SS07D40A3F3	GHSR	GHRL	CPI-SS00C069DCB	SSTR1	SST	CPI-SC04AED00CE	TNC	ITGAV,ITGB6							CPI-SS0B89DD8C1	TNFSF13	TNFRSF17	CPI-SS0D954EA1C	PDGFRB	PDGFD	CPI-SS0BDC04683	CEACAM1	SELE
CPI-SS02FEAF02E	FGF5	FGFR2	CPI-SS00D153A8A	NOTCH4	DLL4	CPI-SC098B43B5A	MADCAM1	ITGB7,ITGA4	CPI-SC0E4E54E13	COL11A2	ITGB1,ITGA2	CPI-SS08DA48A5A	CCL3	CCR1	CPI-SS012AFC842	MDK	ALK	CPI-SC09AF1889C	IFNA8	IFNAR1,IFNAR2	CPI-SC0A3F146C2	COL4A3	ITGB1,ITGA10	CPI-CS0E997FABD	BMPR1B,ACVR2B	BMP4										CPI-SS06AA638A8	CD72	SEMA4D	CPI-SS027CDEA08	NOTCH2	DLL4	CPI-CS077F1340A	FLT1,KDR	VEGFB
CPI-CS0A34112A6	IL2RB,IL2RG	IL2				CPI-SS062DED513	ADCYAP1	VIPR1	CPI-SS0230EE330	NPPA	NPR2	CPI-SS0A28DCA72	CXCL12	CXCR4	CPI-CS08CC8F9D3	ACVR1,BMPR2	BMP7	CPI-SC09458C6C0	IFNA5	IFNAR1,IFNAR2	CPI-SS0D3C90DDA	WISP3	SORL1	CPI-CS0107C51C6	BMPR1B,BMPR2	BMP4										CPI-SS0CCCF7C69	PLXNB1	SEMA4D	CPI-SC05565E8CE	COL4A6	ITGB1,ITGA10	CPI-SS0CC136A8D	AGRP	MC5R
CPI-CS0D48BE017	IL2RA,IL2RB,IL2RG	IL2				CPI-SS037E6BEDF	EFNA1	EPHA8	CPI-SC015980AEB	COL14A1	ITGB1,ITGA10	CPI-SS04BE14432	INHBC	ACVR2B	CPI-CS046B3C139	ACVR1,ACVR2A	BMP7	CPI-SC09E5431A2	IFNG	IFNGR1,IFNGR2	CPI-SS04C672963	ESAM	ESAM	CPI-CS058910188	BMPR1B,ACVR2B	BMP2										CPI-SS03105D292	CSF1	SLC7A1	CPI-SC061137A41	COL4A6	ITGB1,ITGA2	CPI-SS09CF5B145	AGRP	MC4R
CPI-SS0DC2DD9D7	THPO	MPL				CPI-SC0F8101D41	COL8A1	ITGB1,ITGA10	CPI-CS0247DA882	BMPR1A,ACVR2A	BMP6	CPI-SC06B4C6DD5	COL17A1	ITGB1,ITGA10	CPI-CS02AEFFE28	ACVR1,ACVR2B	BMP6	CPI-SC001669E22	GDF11	TGFBR1,ACVR2A	CPI-SC040C26CBD	COL21A1	ITGB1,ITGA2	CPI-CS08A043594	BMPR1B,ACVR2A	BMP2										CPI-SS0703338F5	LGALS9	CD44	CPI-SS0470AF83E	EPHB1	EFNB1	CPI-SS00046DCF3	EPHA4	EFNB1
CPI-SS04CD88411	GPR1	RARRES2				CPI-SS0F9B3B259	TNFSF13	TNFRSF1A	CPI-SC0A05D3880	THY1	ITGB2,ITGAM	CPI-SC08CC68F11	COL8A1	ITGB1,ITGA11	CPI-SC0B6D68FD5	ICAM1	ITGB2,ITGAM	CPI-CS0007697A7	KLRK1,HCST	ULBP1				CPI-CS028ACED72	BMPR1B,BMPR2	BMP2										CPI-SS03DA2A820	FGF2	CD44	CPI-SS0F21D6CA0	EPHB4	EFNB1	CPI-SS0A4EE6FE1	LRP5	FAM3B
CPI-SS0FB37E079	INHA	TGFBR3				CPI-CS01A4D7E2F	BMPR1B,ACVR2A	BMP5	CPI-SC0EB600CAC	COL24A1	ITGB1,ITGA2	CPI-SS04B4619D0	TNF	TNFRSF1A	CPI-CS076E1A639	BMPR1A,ACVR2B	BMP6	CPI-CS09F211C3E	KLRK1,HCST	RAET1E				CPI-CS02957B1BF	BMPR1B,ACVR2A	BMP4										CPI-SS0586F2596	EPHB2	EFNA5				CPI-SS01A07768A	CD46	JAG1
CPI-SC063BC3DDE	ICAM2	ITGB2,ITGAL				CPI-CS0BEC40E19	BMPR1B,ACVR2B	BMP5	CPI-SC0ADD7BEF0	COL19A1	ITGB1,ITGA2	CPI-SS0186F8AED	TNFSF9	IL13RA2	CPI-SC09DFB2ACA	COL19A1	ITGB1,ITGA10	CPI-CS0A9D23000	KLRK1,HCST	MICB				CPI-SC04FDBA606	PLG	ITGA2B,ITGB3										CPI-SS03722104E	HGF	CD44				CPI-SS0893BD6B6	IL16	GRIN2C
CPI-SS074050495	GHRH	GHRHR				CPI-SS0D4BF6CA3	CD27	CD70	CPI-SC052A417CB	COL4A3	ITGB1,ITGA2	CPI-SS016B7C7D6	BMP2	SMO	CPI-SC08938BB1C	COL21A1	ITGB1,ITGA10	CPI-CS0AB9C7139	IL7R,IL2RG	IL7				CPI-SS0BD9F32BA	LGALS9	DAG1										CPI-CS0FFBA02F8	ACVR1,ACVR2A	BMP6				CPI-SC0527EEE7A	C3	ITGB2,ITGAM
CPI-SS021F26C73	SCT	SCTR				CPI-SS0DCA69916	TNFRSF13B	TNFSF13				CPI-SS0057AB387	RSPO1	LGR4	CPI-SC08923F7F7	F11R	ITGB2,ITGAL	CPI-CS0CF47221A	IL22RA1,IL20RB	IL24				CPI-SS09808DEAE	CD74	APP										CPI-CS0C16967C6	ACVR1,BMPR2	BMP6				CPI-SS0B6F0C894	DSG2	DSC3
CPI-SS05ECF1933	FGF3	FGFR4				CPI-SS083296041	CD40	CD40LG							CPI-SC0E60FEE99	TGFB1	ITGAV,ITGB6	CPI-CS0553FFC41	IL20RA,IL20RB	IL24				CPI-SS0F3A089DE	SEMA3E	PLXND1										CPI-SS093E05DD4	NTF3	NTRK2				CPI-CS047EE9E03	BMPR1A,ACVR2A	BMP5
CPI-SC0C3E2D267	F10	ITGB2,ITGAM				CPI-CS02C93975C	BMPR1B,BMPR2	BMP5										CPI-CS09831CCFD	IL18,IL18R1,IL18RAP	IL18				CPI-SS01E3453DB	RSPO2	LGR4										CPI-SS0471FCFF3	GAL	GPR151				CPI-SC060984F83	COL14A1	ITGB1,ITGA11
						CPI-SC0D6C777F2	COL11A2	ITGB1,ITGA10										CPI-CS0558AB6A5	IL17RA,IL17RC	IL17F				CPI-SS02572E1EF	NRG1	LGR4										CPI-CS0EC80CA59	ACVR1,ACVR2A	BMP5				CPI-SC0F300DE24	COL12A1	ITGB1,ITGA2
						CPI-SS00B1BEE64	CD2	CD58										CPI-CS0DEBE7B69	IL1R1,IL1RAP	IL1RN				CPI-SS034D3988F	RSPO4	LGR4										CPI-CS0E1BF543E	ACVR1,BMPR2	BMP5				CPI-SC00756BB93	THY1	ITGAV,ITGB3
						CPI-SS09648FAA9	TNFRSF13C	TNFSF13B										CPI-CS05426BFFA	IL1R1,IL1RAP	IL1B				CPI-SS0FEC87269	KLRG2	TNFSF9										CPI-SS0B337B316	TEK	ANGPT1				CPI-SC001AFA16D	NRTN	RET,GFRA2
						CPI-SS0C2000B56	PPY	NPY5R										CPI-SC0E16B866E	IFNW1	IFNAR1,IFNAR2				CPI-CS0CA393CC5	BMPR1A,ACVR2B	BMP5										CPI-SS0E0BCE16F	FGFR1	FGF5				CPI-SS09A36B221	BDNF	SORT1
						CPI-CS0EF793D6A	BMPR1B,BMPR2	BMP6										CPI-SC0AF90F422	IFNA14	IFNAR1,IFNAR2				CPI-CS0FCC00896	ACVR1,ACVR2B	BMP5										CPI-SS0C4E86714	TNFRSF1B	GRN				CPI-SS0BA601DC4	BDNF	NTRK2
						CPI-CS0C0D60519	BMPR1B,ACVR2B	BMP6										CPI-CS0157F2E34	ACVRL1,BMPR2	GDF2				CPI-SS0FEEB187C	PDGFB	PDGFRA										CPI-SS073811AB3	TNFRSF11B	TNFSF11				CPI-SS0F00D756A	CD40	TNFSF13B
						CPI-CS0921BB754	BMPR1B,ACVR2A	BMP6										CPI-SC0E8575642	ICAM3	ITGB2,ITGAD				CPI-SC06364D669	FN1	ITGB1,ITGA4										CPI-SC0CE851065	COL6A2	ITGB1,ITGA10				CPI-SS01A8F745A	EPHA1	EFNA3
						CPI-SS0111AAD26	EPHB2	EFNB1										CPI-SC037C3901A	COL21A1	ITGB1,ITGA11				CPI-SC08B2AD7C6	FN1	ITGB1,ITGA5										CPI-SC01195CB48	TNC	ITGB1,ITGA8				CPI-SS07AF9303D	GRP	GRPR
						CPI-SS0889E281D	CADM1	CADM1										CPI-SC0CA323AE3	COL11A2	ITGB1,ITGA11				CPI-SC0847A64D2	FN1	ITGB5,ITGAV										CPI-SS0AB0604B5	EPHA3	EFNA3				CPI-SS0273C9AED	KDR	VEGFC
						CPI-SS0C412B7DE	CD70	TNFRSF17										CPI-SC05D8C0EF5	COL28A1	ITGB1,ITGA10				CPI-CS0C8F1E01F	ACVR1B,ACVR2A	BMP3										CPI-SC008F4294F	COL7A1	ITGB1,ITGA10				CPI-SS0E0DEA7D5	PECAM1	CD38
						CPI-SS02AFCED82	EPHA2	EFNA5										CPI-SC062D34C2A	VCAM1	ITGB1,ITGA9				CPI-CS0C99F8D96	BMPR1A,ACVR2B	BMP7										CPI-SS0F102AAC5	LGR5	RSPO1				CPI-SC0E0C50FCA	COL14A1	ITGB1,ITGA2
						CPI-SC09C0B5D08	COL4A5	ITGB1,ITGA2										CPI-SC067AD890A	VTN	ITGB1,ITGAV				CPI-CS0288D901D	ACVR1,ACVR2B	BMP7										CPI-SS0E7CBFD03	WNT5A	ROR2				CPI-SS027E57635	PROKR2	PROK2
																		CPI-SC058F72F90	FBN1	ITGB1,ITGA5				CPI-SC05F111D21	COL27A1	ITGB1,ITGA11										CPI-SC0A199B69E	COL10A1	ITGB1,ITGA10				CPI-SS066347638	FGF5	FGFR4
																		CPI-SC0C8B4C056	CD40LG	ITGB1,ITGA5				CPI-SS0EB4002A2	NPR3	NPPC										CPI-SS06F83AE58	CD44	SELE				CPI-SS0D95D41D6	FGF7	FGFR4
																		CPI-SC070D5A96F	JAM2	ITGB1,ITGA4				CPI-SC033E22B14	PDGFB	PDGFRA,PDGFRB										CPI-SS05A8552D7	EDA	EDAR				CPI-SC0B808E56A	COL6A6	ITGB1,ITGA1
																		CPI-SC0BC542ACC	TNC	ITGB1,ITGA4				CPI-SC096929DB0	FN1	ITGB1,ITGAV										CPI-SC0814068D9	COL6A2	ITGB1,ITGA2				CPI-SC0FF018913	COL28A1	ITGB1,ITGA1
																		CPI-SC09938698A	CSPG4	ITGB1,ITGA3				CPI-SC07375C073	COL6A3	ITGB1,ITGA10										CPI-SC07BE7830D	SPP1	ITGB1,ITGA4				CPI-SS0A5B945E3	EPHB3	EFNB3
																		CPI-SC095A2C115	PLAUR	ITGAV,ITGB3				CPI-SC0D870AE49	COL6A3	ITGB1,ITGA2										CPI-SC08A98E7D4	COL7A1	ITGB1,ITGA2				CPI-SC0BD4C290F	COL14A1	ITGB1,ITGA1
																		CPI-SC02E74AFA5	MMP2	ITGAV,ITGB3				CPI-SC07222A428	COL4A2	ITGB1,ITGA2										CPI-SC03C093767	COL10A1	ITGB1,ITGA2				CPI-SS0E63AB61E	EFNA2	EPHA4
																		CPI-SC0530C27A8	VTN	ITGAV,ITGB3				CPI-SC0C9CBDD21	COL27A1	ITGB1,ITGA10										CPI-SC03D71E025	COL7A1	ITGB1,ITGA11				CPI-SS05B4EB419	EFNA3	EPHA4
																		CPI-SC0974B60B7	CD40LG	ITGA2B,ITGB3				CPI-SC0FA79E269	COL4A2	ITGB1,ITGA10										CPI-SC0CE433AB8	COL4A5	ITGB1,ITGA11				CPI-SS0659DBE72	EFNA4	EPHA4
																		CPI-SC08067D831	VTN	ITGA2B,ITGB3				CPI-SS0D37C7C70	DLK1	NOTCH4										CPI-SC0A54B5323	COL6A2	ITGB1,ITGA11				CPI-SC07FB88720	COL4A3	ITGB1,ITGA1
																		CPI-SC0D9B795CC	CDH1	ITGB1,ITGA2				CPI-SS00561BBD7	PVR	TIGIT										CPI-SC01AB9BED7	SPP1	ITGB1,ITGA9				CPI-SC02F06FF62	COL8A1	ITGB1,ITGA1
																		CPI-SS03A4F7DC8	AXL	GAS6				CPI-SS0A8627ED6	PVR	CD226										CPI-SC0EFCE145F	OMD	ITGAV,ITGB3				CPI-SS0938C6980	DLL4	NOTCH3
																		CPI-SS068C129D6	CSF1	SIRPA				CPI-SS0DC2A6D35	IL6	HRH1										CPI-SC0A58E6695	TNC	ITGAV,ITGB3				CPI-SS0D5DBB634	EFNA3	EPHA7
																		CPI-SS0DA033F03	TNFRSF1A	GRN				CPI-SS0415CC75D	MERTK	GAS6										CPI-SC0988E0218	SPP1	ITGAV,ITGB3				CPI-SS0B3829651	CADM3	EPB41L1
																		CPI-SS054D158CC	NTRK1	GRN				CPI-SS073C1B796	CD52	SIGLEC10										CPI-SC044E3F9B6	FGF2	ITGAV,ITGB3				CPI-SS02D18D12B	CADM3	CADM4
																		CPI-SS0A19E9C34	EGFR	BTC				CPI-SS0A7B487D4	KLRG2	WNT11										CPI-SS0632A027A	CD44	HBEGF				CPI-SS070B0E458	GRIN2A	IL16
																		CPI-SS06BC4D123	ERBB3	BTC				CPI-CS06072FF4E	IL1R1,IL1RAP	IL1A										CPI-SS028688B7B	EFNA5	EPHA7				CPI-SS0D529E576	GRIN2B	IL16
																		CPI-SS088A0A760	EGFR	COPA				CPI-SC0CE6F5084	COL27A1	ITGB1,ITGA2										CPI-SS0E2863F09	TNFRSF17	TNFSF13B				CPI-SC090DB3159	COL24A1	ITGB1,ITGA1
																		CPI-SS0302E8E8F	CD74	COPA				CPI-SC0247375A7	COL17A1	ITGB1,ITGA11										CPI-SS01963C4CA	TG	ASGR1				CPI-SS0A9E884E0	CD200	CD200R1
																		CPI-SS0E6E8A727	NTRK1	COPA				CPI-SC0ECFACED2	COL6A3	ITGB1,ITGA11										CPI-SS04297753E	SPP1	CCR8				CPI-CS04C402DFB	BMPR1A,ACVR2A	GDF6
																		CPI-SS04C3EC52C	MTNR1B	COPA				CPI-SC02017BE74	COL4A2	ITGB1,ITGA11										CPI-SS0C1BD22BC	SPP1	PTGER4				CPI-CS0A8F7D89F	BMPR1B,BMPR2	BMP15
																		CPI-SS01F908B16	TFF1	FCRL4				CPI-SS0FFB9E01B	FGF4	FGFR1																CPI-SC058845C44	COL8A1	ITGB1,ITGA2
																		CPI-SS0D0252D87	AXL	IL15RA				CPI-SS00A8596B5	PVR	TNFSF9																CPI-SS031E35270	RLN3	RXFP1
																		CPI-SS08CA619FE	EGFR	GRN																						CPI-SS06D13FCD3	DSC2	DSG2
																		CPI-SS002673EFE	WNT5A	FZD3																						CPI-CS0AA769F5B	NRP1,PLXNA3	SEMA3A
																		CPI-SS0F81DBF22	EFNA4	EPHA7																						CPI-CS0569B9B91	BMPR1B,BMPR2	BMPR1A
																		CPI-SS03E450F99	EFNA1	EPHA7																						CPI-CS027F8BD7E	BMPR1B,ACVR2B	GDF6
																		CPI-SS07F042076	EGFR	EPGN																						CPI-CS0D9226707	BMPR1B,ACVR2A	GDF6
																		CPI-SS080C0EEB8	WNT3A	FZD1																						CPI-CS0C623F17A	BMPR1B,BMPR2	GDF6
																		CPI-SS04E690D72	PTN	PTPRZ1																						CPI-CS0B9A4CA4D	BMPR1A,BMPR2	GDF6
																		CPI-SS027E12A36	MDK	PTPRZ1																						CPI-SC032246C72	TGFB2	TGFBR2,ACVR1
																		CPI-SS0C10824C7	EGFR	HBEGF																						CPI-SC0984894BC	TGFB1	TGFBR2,ACVR1
																		CPI-SS0B70EB09E	PDGFA	PDGFRA																						CPI-SC03DD946B2	TGFB2	TGFBR1,TGFBR2
																		CPI-SS0014DB67C	CER1	MRC2																						CPI-SC098C06330	TGFB1	TGFBR1,TGFBR2
																		CPI-SS0D4C221B8	ICAM1	AREG																						CPI-SC083EDDA21	COL28A1	ITGB1,ITGA2
																		CPI-SS00EDDD458	EGFR	MIF																						CPI-SC03DD752AB	COL4A4	ITGB1,ITGA2
																		CPI-SS055E061C9	LAMP1	FAM3C																						CPI-SC04B354AE3	COL8A2	ITGB1,ITGA2
																		CPI-SS09CA492BA	EFNA1	EPHA3																						CPI-SC05D87F723	COL6A6	ITGB1,ITGA2
																		CPI-SS08A54963F	EFNA2	EPHA2																						CPI-SC0ED0520DD	LAMA3	ITGB1,ITGA3
																		CPI-SS03156A825	LTA	LTBR																						CPI-SS0008137B6	EFNA4	EPHA5
																		CPI-SS0E2431C09	PDCD1	FAM3C																						CPI-SS079EF5D9C	EFNA3	EPHA5
																		CPI-SS064281234	LAMP1	VSTM1																						CPI-SS0D81D9F5E	EFNA2	EPHA5
																		CPI-SS0C0A61F92	PLXNB2	SEMA4G																						CPI-SS035E5A708	DLL3	NOTCH3
																		CPI-SS0ABC5C1B8	CD74	MIF																						CPI-SS047232C64	DLL1	NOTCH3
																		CPI-SS0BFB29A42	PLXNB2	PTN																						CPI-SS0423580E5	DLL1	NOTCH2
																		CPI-SS0A69F13A3	WNT4	SMO																						CPI-SS00F4DDF4B	PTN	PTPRS
																		CPI-SS0BF9FA3F2	ERBB3	NRG1																						CPI-SS0A93C11C8	NGFR	BDNF
																		CPI-SS0E25CE362	EGFR	TGFA																						CPI-SS01BCB9360	NCAM1	BDNF
																		CPI-SS0EBFE1854	EFNA1	EPHA4																						CPI-SS09E3F5044	EFNA5	EPHA5
																		CPI-SS0BF490275	FGFR1	KL
																		CPI-SS083CBFACD	MDK	SORL1
																		CPI-SS002DF6C31	LGALS9	SLC1A5
																		CPI-SS0CB863B46	WNT5A	PTPRK
																		CPI-SS09F430F14	NGFR	IL2
																		CPI-SS0E9A581F8	ICAM1	ITGAL
																		CPI-SS098EFF959	CCR7	CCL19
																		CPI-SS004A073E1	NTRK1	NTF3
																		CPI-SS0B1AB068C	NTRK1	GPI
																		CPI-SS0391D4602	NTRK1	NAMPT
																		CPI-SS084BE3E4B	LTA	TNFRSF1A
																		CPI-SS0AB21032D	PLXNB2	SEMA4C
																		CPI-SS03F0B666C	BDNF	F11R
																		CPI-SS04F3A1E5C	COPA	SORT1
																		CPI-SS07CCAD9BF	GRN	SORT1
																		CPI-SS0FC2B68F1	IAPP	IDE
																		CPI-SS01A29DD97	GCG	IDE
																		CPI-SS076D8415B	CCL3	IDE
																		CPI-SS05D1A6BEF	NTRK1	AIMP1
																		CPI-SS00A6D366F	ADORA2A	NAMPT
																		CPI-SS07D71C546	NOTCH2	IL24
																		CPI-SS0472C478C	BMP7	PTPRK
																		CPI-SS0A9FB762A	LGALS9	PTPRK
																		CPI-SS0339AE950	SIRPA	CD47
																		CPI-SS014958F32	LGALS9	CD47
																		CPI-SS0984C2931	WNT3A	LRP1
																		CPI-SS006C6537E	MDK	LRP1
																		CPI-SS03098AC28	ERBB4	HBEGF
																		CPI-SS0133239EA	ADCYAP1	ADCYAP1R1
																		CPI-SS0098B5107	ADCYAP1	SCTR
																		CPI-SS03C51D352	TNFRSF13B	TNFSF13B
																		CPI-SS02CCE14A7	ADCYAP1	VIPR2
																		CPI-SS0EC70F078	SCT	VIPR1
																		CPI-SS00399ED03	AVP	AVPR1A
																		CPI-SS0D377BBBF	ADCYAP1	DPP4
																		CPI-SS006FB5198	GCG	DPP4
																		CPI-SS08B249DBA	CCL2	CCR10
																		CPI-SS04587A7C5	CCL16	HRH4
																		CPI-SS08BFF4F9B	CCL3	CCR3
																		CPI-SS0B0AC1603	CCL24	CCR3
																		CPI-SS0CF0E4DE9	CCL2	CCR2
																		CPI-SS01158CABF	FFAR2	FAM3C
																		CPI-SS0FF49C823	EFNA1	EPHA1
																		CPI-SS0330D939A	FGF17	FGFR2
																		CPI-SS0A05319F5	CRH	CRHR2
																		CPI-SS0E654708F	UCN	CRHR2
																		CPI-SS080611C5B	ALOX5	ALOX5AP
																		CPI-SS07BECB892	EPHA2	EFNA3
																		CPI-SS08376F0E6	CSF3	CSF3R
																		CPI-SS04640F9C3	TFF1	FGFR2
																		CPI-SS02D7A1DDE	KIT	KITLG
																		CPI-SS0DC322B61	ROS1	FGFR2
																		CPI-SS05E6D620E	EPHA1	EFNA4
																		CPI-SS065F7DA2A	COPA	P2RY6
																		CPI-SS00EC753E6	GLP2R	GCG
																		CPI-SS0DCA749B0	LGR5	RSPO3
																		CPI-SS07A03C20F	FGF19	FGFR4
																		CPI-SS0467AFD8A	FGF17	FGFR1
																		CPI-SS03E273233	ADORA2A	ENTPD1
																		CPI-SS0C6448B94	IL1B	ADRB2
																		CPI-SS03E7587E4	ADORA1	ENTPD1
																		CPI-SS090987D9C	GHRHR	GHRL
																		CPI-SS0D449DE26	MLNR	GHRL
																		CPI-SS0A606E2DA	GH1	PRLR
																		CPI-SS0ACD3CCEE	GH1	GHR
																		CPI-SS0B1F94CD2	POMC	MC3R
																		CPI-SS070A3A7E5	FGF19	FGFR1
																		CPI-SS09A3FA737	NAMPT	P2RY6
																		CPI-SS0AC594A8E	FGF17	FGFR4
																		CPI-SS0D5E30C6C	NRG3	ERBB4
																		CPI-SS0F0D7F25C	BTC	ERBB4
																		CPI-SS0FC42EC80	EREG	ERBB4
																		CPI-SS04B547174	OXT	OXTR
																		CPI-SS0362EFFDE	PMCH	MCHR1
																		CPI-SS0C916344D	AVP	OXTR
																		CPI-SS056AA08CF	EDN2	EDNRA
																		CPI-SS087B53ABF	JAM2	JAM3
																		CPI-SS092C1B321	CCR2	CCL26
																		CPI-SS064C772FE	CCR10	CCL28
																		CPI-SS0D41E15AC	FFAR2	BMP10
																		CPI-SS00F282936	CXCR6	CXCL16
																		CPI-SS0EDAE16B6	EPOR	KITLG
																		CPI-SS03CC15FF3	PDGFRA	PDGFC
																		CPI-SS0E70DD97F	GALR3	GAL
																		CPI-SS02A170A99	SPN	SIGLEC1
																		CPI-SS0CC5DCE80	CDH1	KLRG1
																		CPI-SS0EB5364D4	RSPO3	LGR6
																		CPI-SS03A875239	CCL16	CCR8
																		CPI-SS004C23DCE	EREG	EGFR
																		CPI-SS08E6EA18C	NPR1	NPPB
																		CPI-SS0708FE6FF	NRG1	LSR
																		CPI-SS06B94F144	NPR2	NPPC
																		CPI-SS0A1864A37	NPR1	NPPC
																		CPI-SS03EACE0E0	MST1	MST1R
																		CPI-SS0EDD4928A	NGF	NGFR
																		CPI-SS0855C0353	NRP1	PGF
																		CPI-SC0200AC9E3	THBS1	ITGA2B,ITGB3
																		CPI-SC0755598EE	THBS1	ITGAV,ITGB3
																		CPI-SC02BFEEC8A	THBS1	ITGB1,ITGA3
																		CPI-SS08A819670	CD70	GPRC5B
																		CPI-SS033E6DE7E	NRP1	VEGFB
																		CPI-SS09F973C1A	EPHA2	EFNA4
																		CPI-SS0DC4D593E	EPHB6	EFNB1
																		CPI-SC0E9C058EB	PLAUR	ITGB1,ITGA4
																		CPI-SS098425155	ADRB2	VEGFB
																		CPI-SS0F9D53834	JAM3	JAM3
																		CPI-CS0BAF97962	PDGFRA,PDGFRB	PDGFD
																		CPI-SS09C4FCB90	ICAM1	SPN
																		CPI-SS07DFEBFA8	GPR19	ENHO
																		CPI-SS033CB0BB2	CXADR	FAM3C
