# Supplementary material for: Cross-species single-cell transcriptomic analysis reveals pre-gastrulation developmental differences among pigs, monkeys, and humans
Source: Cell Discov. 2021 Feb 2;7:8. doi: 10.1038/s41421-020-00238-x (PMC7854681; doi:10.1038/s41421-020-00238-x)
Supplement: Supplementary file 8 — Supplementary Table S7 [file 41421_2020_238_MOESM8_ESM.xlsx]

## Sheet: DEGs
Table S7 List of genes specifically up- or down-regulated in TEs of different species during the embryo implantation (Pre-implantation vs Post-implantation), and GO term and KEGG analysis of them
Pig-TE			Monkey-TE
up	down		up	down
A1CF	AADAT		AADAT	A4GALT
ACACA	AASS		AASS	AADACL3
ACO1	ABCA12		ABCA7	ACBD6
ACPP	ABCB1		ABCC3	ACE2
ACSF2	ABCB10		ABCD1	ACOX2
ACSL3	ABCC2		ABCG1	ACSL3
ACSL4	ABCG2		ABHD12B	ADAM19
ACTR3B	ABHD5		ACER3	ADAT2
ADAMTS19	ACAD10		ACHE	ADD3
ADAMTS6	ACADL		ACVR1	ADM
ADD3	ACAT1		ACVRL1	AHR
ADK	ACOT13		ADAM2	AHSP
ADPRH	ACOX1		ADAMTS16	AIFM2
AFMID	ACPT		ADAMTS18	AKR1B10
AGMAT	ACSF3		ADAMTS20	ALOX5AP
AGR2	ADAD1		ADAMTSL4	ANKH
AGTR1	ADAM8		ADCY6	ANKRD29
AHCY	ADAM9		ADCY7	ANKRD33B
AHSA2	ADAMTS8		AEBP1	ANXA9
AK3	ADIPOR2		AGPAT4	APBB1
AKAP2	AEBP2		AGXT	APBB1IP
ALDH1B1	AFAP1L1		AIG1	APOA1
ALDH7A1	AFAP1L2		AIM1	APOC3
ALDH9A1	AGA		AKT1	AQP11
ALOX5AP	AGPAT2		ALDH3B1	ARHGEF16
ALX1	AICDA		ALG10	ARHGEF3
AMDHD1	AIF1		ALOX12	ARL10
AMICA1	AIFM1		AMOTL1	ARL4C
ANKRD1	ALDH1A2		AMZ2	ARL4D
ANKRD10	ALDH1L2		ANGPT4	ARRDC4
ANKRD37	ALDH3B1		ANKRD22	ARRDC5
ANKRD45	ALDH4A1		ANKRD52	ASAP2
ANKRD6	AMMECR1		ANKS6	ASRGL1
ANKS4B	AMOTL2		ANO5	ATP11A
ANPEP	AMT		ANXA1	ATP12A
ANTXR1	ANG		ANXA3	ATP1A1
ANXA10	ANKRA2		AQP9	ATP6V0D2
AP1S2	ANKRD13A		ARAP2	ATP6V1B1
APBA2	ANKRD22		ARHGAP22	ATP8B1
APBB1	ANLN		ARHGAP23	AUTS2
APBB2	ANO6		ARID3A	BCL7A
APOA1	ANXA1		ARL11	BCMO1
APOB	APPL2		ARSB	BIRC7
APOBEC2	AQP9		AS3MT	BLZF1
APOC3	ARF6		ASAP3	BMPR1A
APOE	ARG1		ASB16	BSPRY
APOH	ARGFX		ASGR1	BTG3
APOM	ARHGEF5		ATP6V0E2	CACNA1D
AQP10	ARID5A		AVPI1	CADM1
AQP11	ARL15		AXIN2	CALML4
AQP8	ARL5A		AXL	CAMK2N1
ARHGEF10L	ARL8B		B3GALTL	CAMKK1
ARHGEF2	ARPC2		B4GALT1	CAPN5
ARID2	ARSA		BACE2	CBR4
ARL13B	ARSJ		BCL2L2	CCDC9
ARL2BP	ART3		BDH1	CD53
ARL4D	AS3MT		BHLHE40	CDH1
ARL6IP6	ASB4		BID	CDX1
ARMCX3	ASPG		BIVM	CDX2
ARMCX6	ASS1		BTBD3	CECR2
ARRB2	ATF3		BTN2A2	CENPQ
ARRDC3	ATP13A2		C1QTNF6	CHAC2
ARRDC4	ATP6AP1		CA12	CHDH
ARSE	ATP6V0B		CAB39L	CHN1
ARSK	ATP6V0D1		CAMK2A	CHP2
ASTN1	ATP6V0E1		CAP2	CHST8
ATL1	ATP6V1A		CAPN2	CLC
ATXN2L	ATP6V1C1		CARD14	CLDN22
AURKB	ATP6V1C2		CARD6	CLIC5
B4GALT4	ATP6V1E1		CAT	CLPS
BACE1	ATP6V1G3		CCDC82	CNN3
BBS7	ATP8A1		CCDC88C	CNR2
BCAS4	ATP8B3		CCKAR	COL6A6
BCKDK	AVIL		CCL2	CPN1
BCL9	B3GNT2		CCL27	CRLF1
BDH2	B3GNT3		CCNE1	CTPS2
BEX1	B4GALNT2		CCNG2	CTSB
BHLHB9	BATF3		CCR1	CTSH
BICD1	BAX		CCR2	CYTH1
BLMH	BCKDHA		CCR3	DAAM2
BLVRA	BEST2		CCR7	DAPK1
BMP2	BLCAP		CD226	DBF4B
BMP4	BLNK		CD274	DCUN1D3
BMP7	BMPR1B		CD40	DDIT4L
BRCA1	BTBD10		CD47	DENND2C
BRI3BP	BTBD2		CD59	DENND4B
BSPRY	BTK		CD81	DHRS3
C4BPA	C2CD2		CD99L2	DLG3
CA13	CAP1		CDC42BPB	DMXL2
CA14	CAPG		CDC42EP2	DNAH12
CACHD1	CASQ2		CDH5	DNAH3
CACNA2D1	CBS		CDIPT	DNAJB5
CACNB4	CCBL1		CDK2	DNAJC1
CAD	CCDC129		CDK5R1	DNAJC15
CADM3	CCDC64B		CELSR1	DNMT3A
CALCB	CCDC68		CERCAM	DNMT3B
CALHM2	CCL1		CERK	DNMT3L
CALML4	CCRN4L		CGA	DOCK4
CALN1	CD86		CHKA	DPPA4
CAPRIN2	CDA		CHML	DPPA5
CASP14	CDC42EP1		CHMP4C	DSC1
CBLB	CDKN1A		CHRD	DTNB
CBR1	CDR1		CHRM5	DUSP1
CBX2	CEACAM6		CHST14	DUSP16
CCDC14	CEBPG		CLDN1	DYNC2LI1
CCDC148	CELA1		CLDN19	DYNLRB2
CCDC153	CELA2A		CLEC1A	ECHDC2
CCDC28B	CHAC1		CLECL1	EDA2R
CCDC65	CIDEA		CLIP4	EDN3
CCDC89	CISD3		CMKLR1	EFNA4
CCL11	CLDN4		CMTM7	EFR3B
CCNE2	CLDN7		CNKSR1	EIF4E1B
CCNI	CLDN8		CNPY4	ELMOD1
CCNJ	CLEC16A		CNTNAP2	ELOVL7
CCNJL	CLIC1		COL4A2	EML3
CCS	CLIC2		COL5A1	EMP2
CD276	CLN6		COL5A2	EN2
CD69	CLN8		COL6A3	EPB41L1
CD79B	CMBL		COL7A1	EPB41L5
CD97	CMPK1		COTL1	EPHX3
CDC14A	CNKSR1		CPEB2	ERF
CDCA7L	CPB2		CPXM1	ERGIC1
CDCP1	CPNE9		CRABP1	EXOC2
CDH11	CPOX		CRABP2	EXPH5
CDH2	CPPED1		CREB3L1	FAM110B
CDH7	CPXM2		CREB3L2	FAM171A1
CDKN2AIPNL	CREBL2		CREG1	FAM84B
CDX4	CREG1		CRIM1	FBXL20
CECR1	CRELD2		CRISPLD2	FBXO31
CEND1	CSRNP1		CSF3R	FCGR1A
CEP170	CST6		CSGALNACT1	FCGR2B
CEP78	CSTB		CSRP2	FGF12
CER1	CTH		CST6	FGF18
CGNL1	CTSK		CST7	FKBP6
CH25H	CTSZ		CTNNAL1	FLVCR1
CHL1	DAB2		CYR61	FOXR1
CHN1	DAPP1		DAB2IP	FRMD4B
CHPT1	DAZAP2		DCLK2	FRRS1
CHRNA3	DAZL		DDHD1	FUCA2
CHST9	DDIT3		DHRS7	FUNDC1
CIRBP	DEGS2		DISC1	FXYD4
CITED1	DEPDC7		DLK1	FZD4
CLDN10	DHRS11		DLX6	GADD45B
CLDN3	DIRC2		DNAH5	GAK
CLIC6	DLD		DNAH7	GALR1
CLSTN3	DLX3		DNAJC4	GAST
CMAS	DLX4		DNASE2	GATSL2
CNKSR2	DNAJC3		DOCK5	GCLC
CNKSR3	DNM2		DOCK8	GDF15
CNN1	DRAM2		DOCK9	GDPD5
CNPY2	DSC2		DRAM1	GFPT2
CNPY3	DSCAM		DSE	GGA2
CNR1	DSG3		DSG4	GIPC2
CNTLN	DTNBP1		DUSP10	GJA1
COL4A5	DUSP23		DUSP2	GK
COPG2	ECH1		EBF1	GMPR
COQ10A	ECM1		ECM1	GPR156
CORO1A	ELF1		EEF2K	GPT2
CPN1	ELMO3		EEFSEC	GSDMD
CPNE4	ENDOD1		EGFR	GSR
CPT1C	EPB41L4A		EGR1	GSTO1
CPVL	EPOR		EIF2AK2	HAND1
CRIP3	EPPK1		ELOVL2	HAUS8
CRMP1	ERBB4		EMILIN2	HECA
CRTAP	EREG		EMP1	HIC2
CRYBB1	ESRRA		EMX2	HNF4A
CRYGB	ESRRG		ENC1	HORMAD1
CTPS2	ESYT2		ENTPD4	HOXC10
CXCL12	EZR		EPAS1	HOXC13
CXCL13	F2RL1		ERAP1	HSD17B11
CXCR4	FAAH		EVI5L	HSF2BP
CYTL1	FADS3		FAM102B	HTRA2
DARC	FAM105B		FAM111A	ICA1
DCBLD2	FAM118A		FAM127A	ICOSLG
DCDC1	FAM151A		FAM169A	IER3
DCPS	FAM177A1		FAM177A1	IGDCC3
DCT	FAM26E		FAM184A	IGF2R
DCTPP1	FAM76A		FAM189A2	IGFBP2
DDR2	FAS		FAM19A1	IGFBP6
DECR1	FBXO32		FAM43A	IL17F
DES	FBXO8		FAM46A	IL18
DHCR24	FCER1G		FAM57A	IL1B
DHTKD1	FCHO2		FAM65B	INHA
DHX58	FDXR		FAM78A	INPP5D
DHX9	FETUB		FAM83E	ITGB7
DKK1	FGD4		FAM89A	ITPKC
DLX1	FHIT		FAT2	JARID2
DMTF1	FLAD1		FBN1	JMY
DNAH6	FLNB		FBXL16	KAT2B
DNAJC22	FLNC		FBXL2	KCND1
DNMT3A	FLVCR2		FBXL5	KCTD1
DNMT3B	FMR1NB		FBXO32	KDM5B
DOCK7	FOSL2		FBXO4	KIAA0232
DOK2	FOXRED2		FCRL5	KIAA0247
DOK5	FRMD4A		FEM1A	KIAA0513
DOK6	GALM		FGF1	KIAA1045
DPEP1	GALNTL6		FGF7	KIAA1107
DPP9	GBA		FGF9	KIAA2018
DPY19L3	GBX1		FHL2	KIRREL2
DPYSL2	GCA		FIBIN	KIT
DPYSL5	GCNT1		FKBP11	KLF7
DSCC1	GCNT3		FKBP7	KLHDC9
DTX3	GCSH		FLVCR2	KLHL17
DYDC1	GDPD2		FMO4	KMO
DYNC2LI1	GDPD3		FMR1	L2HGDH
DYNLL1	GGA1		FNDC3A	LAMA1
DYRK2	GGT6		FOSB	LAMB1
E2F3	GJB3		FOSL1	LAMC1
E2F5	GLRA3		FOXO4	LAPTM4B
EBPL	GLRB		FOXP2	LARP7
ECHDC2	GNB4		FYN	LCORL
EFCAB7	GNG12		GAA	LDB1
EFNA4	GNPDA1		GABRA1	LHFPL4
EHHADH	GNPTAB		GABRP	LHFPL5
EHMT2	GOSR1		GADD45G	LHPP
EID1	GOT1		GAL	LLGL2
ELMOD1	GPD1L		GAL3ST1	LRFN1
ENO2	GPR1		GALNS	LRIG1
ENPP2	GPR160		GALNT2	LRIG3
EOMES	GPRC5C		GALT	LRRC16A
EPHA1	GRHL1		GATA4	LRRC36
EPHB6	GRIPAP1		GBP1	LYST
EPM2AIP1	GRK5		GBP2	MAPK7
ERAS	GRM8		GBP7	MCCC1
ERGIC1	GRP		GCK	MDGA1
ETS1	GRTP1		GCM1	MEF2A
ETV1	GTSF1		GCNT1	MERTK
EVC2	GTSF1L		GCNT2	MMP9
EXOC6B	HBB		GDAP1	MOGAT2
EXTL2	HERPUD1		GJA5	MORN2
F2	HEXB		GLIPR1L1	MRPL39
FABP1	HIGD1A		GLP1R	MRPS9
FAHD1	HK2		GNAI1	MRS2
FAIM	HMGN4		GNG12	MUC15
FAM105A	HNMT		GPC1	MYBL2
FAM110A	HOOK2		GPD1L	NACAD
FAM111B	HPCAL4		GPR110	NAGA
FAM114A1	HS1BP3		GPR137	NANOG
FAM129A	HSD11B2		GPR32	NFKB2
FAM132A	HSD17B14		GPR56	NID2
FAM159B	HSPA4L		GPR85	NKAIN4
FAM162B	ICAM1		GPR87	NKD2
FAM171B	IFI35		GPRASP1	NKPD1
FAM174A	IFIH1		GPSM1	NLRP12
FAM26F	IL17B		GRAMD2	NLRP2
FAM49A	IL1RN		GRID2	NMI
FAM57B	IL6		GRIN2A	NOL12
FAM64A	IMPDH1		GTPBP3	NR1D2
FAM65A	INPP4A		GYS1	NR2C1
FAM84A	IRAK4		HACE1	NR2E3
FAR2	IRF6		HAGHL	NR5A2
FBLN1	IRF7		HAS3	OLFM2
FBP1	ISCA2		HEBP2	OOEP
FBXO16	ITGA2B		HEG1	OPRD1
FBXW8	ITIH2		HEXIM1	OSBPL5
FGB	ITPKA		HGF	OTUD1
FGD1	ITSN1		HIF3A	OTX2
FGD6	KDM4C		HIP1R	P2RX6
FGF11	KIAA1598		HIPK2	PACSIN3
FGF12	KIF13B		HMCN1	PAN3
FGF17	KIFC3		HMGA2	PCBD2
FGF19	KLC4		HMGN4	PCDH1
FGF8	KLF17		HMHA1	PCMTD1
FGFR1OP	KPNA7		HSD17B2	PCSK6
FGL2	KRCC1		HSPA4L	PDCD4
FKBP10	KREMEN2		HTRA1	PDHA1
FKBP5	KRT32		ICAM1	PDHB
FLRT3	KRT8		ICAM4	PGAP1
FLT1	LAD1		IDS	PHF15
FLVCR1	LAMP2		IFI30	PHTF2
FMOD	LARP1B		IFIT2	PIH1D2
FOLR2	LASP1		IFIT3	PIM1
FOXA1	LBH		IFNAR2	PIWIL4
FOXB1	LGALS1		IFNGR2	PKD1L2
FOXO1	LGALS2		IGDCC4	PLEKHA2
FREM2	LGALS3		IGFBP3	PLEKHH2
FTO	LGALS4		IGSF10	PLLP
FUT10	LGMN		IGSF6	POLR3C
FZD2	LHB		IGSF8	POU5F1
FZD3	LIMK2		IGSF9	PPT2
GABRG1	LIPE		IL10RA	PRCP
GABRR1	LIPH		IL13RA1	PRDM4
GALNT5	LPAR3		IL1R1	PRIM1
GAMT	LPCAT3		IL1RAP	PRKAA2
GAP43	LPP		IL1RN	PRKCI
GAPDH	LRP10		IL2RB	PRKD3
GAS2	LRP2		IL33	PROCR
GAST	LRRC41		ILDR2	PRPS1
GCHFR	LRRFIP1		INHBA	PRRG4
GDF3	LYN		IRF7	PRRX2
GDI1	MAFG		IRF8	PRSS23
GFPT2	MAN2B1		IRF9	PRSS8
GFRA2	MAPK11		IRGQ	PSME4
GGCT	MAPT		IRS1	PTGFRN
GGT1	MASP2		IRX2	PTGR1
GGT7	MBD2		ISM2	PTPN22
GJA1	MCFD2		ITGA1	PTPRD
GJC1	MCOLN1		ITGA2	PVRL2
GKN2	MCOLN2		ITGA3	PYCARD
GLYAT	MDM2		ITGA5	PYGO1
GMPR	MEP1B		ITGB4	QPCT
GOLIM4	METRNL		ITGB6	RAB25
GOT2	MFAP5		ITPKA	RAB37
GPC3	MFSD5		ITPR2	RAB3IP
GPC6	MFSD7		ITPRIPL1	RAB5C
GPI	MFSD8		ITPRIPL2	RAD18
GPR125	MGLL		KAZALD1	RALBP1
GPR137B	MGMT		KBTBD6	RAPGEF5
GPR161	MGST1		KCNH8	RASA3
GPR171	MICALL2		KCNJ11	RBM46
GPR173	MID2		KCNJ15	RBPMS2
GPR63	MIOX		KCNK5	REEP1
GPRASP2	MKNK1		KCNMA1	RGS2
GPRC5B	MOG		KCNQ1	RIBC1
GPX2	MOGAT1		KCNQ4	RIC3
GPX6	MORC4		KCTD12	RLF
GRAMD1A	MOS		KCTD14	RNASE9
GREB1	MPP1		KIAA1211	RNF187
GRIK2	MPZL2		KIAA1549	RNFT2
GRIK5	MSLN		KIF3A	RNGTT
GSDMD	MSN		KIF3C	ROCK2
GSE1	MSRA		KLHL5	RPP25
GTF2I	MSRB3		KRT2	RPS6KA1
GTF3C1	MST1R		KRT23	S1PR5
GUCA1A	MSX2		KRT7	SALL4
GUCY1A2	MTHFD2		KRT80	SATB2
GULP1	MTUS1		KSR1	SCD
GYPC	MUC16		LAIR1	SCGB1A1
HABP2	MXD3		LAIR2	SCN1B
HAND1	MXD4		LAMA2	SCNN1A
HAPLN3	MYBPC3		LAMC2	SCTR
HAUS1	MYL3		LAYN	SELPLG
HDAC3	MYL5		LDLRAD2	SEMA3F
HDGF	MYOF		LGALS3	SERPINE2
HELLS	NCAM1		LGALS3BP	SERTAD1
HELZ	NCCRP1		LGI2	SFT2D2
HEPH	NCF1		LGMN	SH3BP4
HESX1	NDUFB11		LHB	SH3GL2
HEY1	NDUFV1		LHFP	SHB
HHEX	NECAB3		LHX2	SHPRH
HHIP	NEU1		LIFR	SIPA1L3
HIGD1B	NFKBIB		LINGO4	SLC12A3
HINT3	NLRP1		LIPG	SLC12A7
HK1	NOX3		LOXL1	SLC13A5
HMGA1	NPAS1		LOXL4	SLC15A2
HNF1B	NPC1		LPHN3	SLC23A2
HNRNPH1	NPEPPS		LRP8	SLC25A21
HPGD	NPPB		LRRC32	SLC25A26
HPN	NSDHL		LRRC8A	SLC25A29
HPSE	NSMAF		LRRC8C	SLC25A5
HPX	NT5DC1		LRRK1	SLC34A2
HSD17B12	NUAK2		LRRN4	SLC41A2
HSPA6	NUDT18		LXN	SLC44A1
HVCN1	NUPR1		LZTR1	SLC47A1
ICAM3	NUS1		LZTS1	SLC4A11
ID1	OCLN		MAGI3	SLC4A5
ID2	OGFR		MAMDC2	SLC5A6
IFNG	OPLAH		MAN1A2	SLC7A3
IFT122	OPTN		MAN1C1	SLCO2B1
IFT80	ORAOV1		MANEA	SNAPC3
IFT81	OSBPL11		MAP7D1	SNCG
IGDCC3	OSBPL1A		MAPK8IP2	SNRK
IGFBP4	OSBPL8		MAPKAPK2	SNX11
IHH	OSGIN1		MAST4	SPATA22
IKBKAP	OSTF1		MAVS	SPATA7
IKZF2	P2RX4		MBNL1	SPERT
IL17RD	P2RY2		MBNL2	SPRED1
IL1B	P4HA2		MBNL3	SPRY2
IL4R	PAFAH2		MCCC2	SPSB4
IL8	PAPLN		MDFI	SRGN
ING2	PARD6B		MDFIC	SRXN1
INMT	PARP2		MDM1	STAP2
INPP1	PAWR		MED12L	STEAP3
INPP5J	PC		MEST	STK38
IRAK1BP1	PCGF5		METTL7A	STMN3
ITGA4	PDCD7		METTL8	STOM
ITLN1	PDGFC		MFAP5	SUCLA2
ITM2A	PDIA5		MFHAS1	SULF2
ITM2C	PDLIM1		MFSD10	SUSD3
JAKMIP2	PDLIM5		MGAT1	SUV420H1
JAZF1	PECAM1		MGAT5	SYNJ1
JMJD1C	PGM2		MGMT	SYT17
KBTBD8	PGM5		MGST3	SYTL2
KCNIP2	PGPEP1		MLLT1	TBC1D30
KCNJ3	PHLDA3		MMP3	TBCC
KCNK1	PHYH		MND1	TCF15
KCNK2	PHYHD1		MOCS1	TCF7L1
KCNN1	PIGA		MORC4	TCTEX1D2
KCNS3	PIGH		MPZ	TESC
KDELC2	PIP4K2C		MRGPRX1	TET2
KDELR3	PITX1		MSN	TGIF2
KDR	PIWIL2		MSRB2	TIGD3
KIAA1377	PKP3		MST1R	TMEM135
KIAA1644	PLA2G10		MTHFR	TMEM160
KIAA1841	PLAC8		MTMR8	TMEM176B
KIAA1958	PLBD1		MTSS1L	TMEM180
KIF12	PLCD3		MYBBP1A	TMEM185A
KIF27	PLEKHF1		MYL3	TMEM187
KIF2A	PLEKHF2		MYLK	TMEM220
KIF5C	PLEKHM2		MYO18B	TMEM37
KIT	PLP2		MYO1D	TMEM45B
KLB	POF1B		MYO7A	TMPRSS2
KLHDC8B	POLD4		NAP1L5	TNNI3
KLHL13	POU2F3		NAV1	TOB1
KLHL14	PPAT		NCAM1	TP53I3
KLHL26	PPIF		NCOR2	TP53INP2
KLK11	PPM1F		NEDD4	TPRG1
KLK5	PPP1R14B		NEDD9	TRIAP1
KLK8	PPT1		NET1	TRIM38
KPTN	PRAP1		NEURL	TRIM50
KRT19	PRKCD		NFIL3	TRIM63
LAG3	PRR19		NHLH2	TRPV5
LAMA1	PRRG2		NHS	TTC39B
LAPTM4B	PRUNE		NIN	TTF1
LARP7	PSMB9		NINJ1	TUBB4
LCLAT1	PSTPIP2		NLRC5	TXNIP
LDHA	PTGES		NOD1	UBXN7
LEAP2	PTGS2		NOTUM	UBXN8
LECT1	PTK2B		NOVA1	UGCG
LECT2	PTPN3		NPAS3	ULK1
LEFTY1	PTPN6		NPEPL1	USP1
LEPRE1	PWWP2A		NPHP3	WDR16
LEPREL1	RAB24		NPPB	WDR25
LFNG	RAB32		NQO2	WWC2
LGR5	RABGAP1		NR2F2	YBX2
LHPP	RAP1A		NR3C2	ZBTB3
LHX1	RARB		NR6A1	ZBTB44
LIMD2	RDH10		NRK	ZCCHC2
LMNB1	RENBP		NRP2	ZFP64
LNPEP	RGL1		NTF4	ZKSCAN4
LNX1	RGN		NUAK1	ZMYND8
LOXL2	RHOBTB2		NUDT17	ZNF189
LPCAT2	RHOQ		NUDT22	ZNF208
LPGAT1	RIMKLB		NUDT7	ZNF219
LPHN2	RIN3		NUP210	ZNF280A
LRAT	RIT1		NXPH4	ZNF343
LRIG3	RNASE10		OLFML1	ZNF383
LRP1	RNF166		OPN1SW	ZNF532
LRP6	RORB		OPTC	ZNF584
LRRC3B	RPIA		ORAI2	ZNF609
LRRC42	RPP21		OSBPL10	ZNF691
LRRN2	RPS6KC1		OSMR	ZNF703
LRTM2	RRAD		OTUB2	ZNF710
LSAMP	RRAS		P2RY4	ZNF789
LTA4H	RRAS2		P4HTM	ZNF792
LTC4S	RUFY3		PABPC4L	ZYG11A
LY6G6F	S100A16		PADI1
LYPD6	S100A6		PAMR1
MACC1	S100A7		PARD3B
MAD2L2	S100Z		PARP9
MAGI2	SACM1L		PARVA
MANSC1	SCIN		PCOLCE
MAP4K1	SCPEP1		PDE4A
MAPK4	SDCBP2		PDE6H
MATK	SDF2L1		PDGFRL
MBTD1	SEC22A		PDLIM3
MBTPS2	SEMA4B		PDZD2
MCM2	SERAC1		PEAR1
MCM3	SERPINA1		PECAM1
MCM4	SERPINB10		PENK
MCM5	SERPINB5		PGF
MDP1	SERPINB8		PHF16
MED22	SERTAD3		PHF19
MESP2	SFN		PHKA1
MIB1	SFTA2		PHKA2
MID1	SGIP1		PHLDB2
MIXL1	SGPP2		PHYH
MLF1	SH3BP5		PIGR
MLH1	SH3GL1		PIK3CD
MMP14	SH3TC1		PIP5KL1
MMP19	SH3TC2		PITPNM1
MNS1	SHCBP1		PITX1
MORN4	SIAH2		PKP1
MPP3	SLC10A1		PKP3
MSH6	SLC12A6		PLA2G10
MTBP	SLC15A1		PLA2G16
MTMR7	SLC16A11		PLA2G4A
MYC	SLC25A32		PLAC9
MYEF2	SLC25A33		PLAGL1
MYL4	SLC25A44		PLAU
MYO1G	SLC26A4		PLCB2
MYO5C	SLC28A3		PLEK2
N4BP3	SLC2A2		PLEKHA6
NANOG	SLC31A2		PLEKHG6
NANOS3	SLC35C2		PLK2
NAP1L2	SLC35E4		PLP2
NAP1L3	SLC35F5		PLS1
NCAN	SLC36A2		PLSCR4
NCOA3	SLC37A1		PNKP
NEIL3	SLC38A7		PNLIPRP2
NELL2	SLC46A1		PNMA1
NETO1	SLC46A3		PNPLA2
NEXN	SLC5A7		PON2
NFE2L3	SLC7A7		PON3
NFYB	SLPI		POSTN
NGFRAP1	SMAGP		PPARG
NID2	SMPD3		PPFIBP2
NIPA1	SMPX		PPM1H
NIPSNAP1	SMTNL1		PPP1R15A
NIT1	SNX1		PPP3CA
NKAIN4	SNX13		PRDM1
NLGN3	SNX18		PREX1
NLGN4X	SNX2		PRKCDBP
NLN	SNX3		PRKCE
NMB	SNX30		PRKCH
NME4	SNX8		PRLR
NMNAT2	SOAT1		PROSC
NMRAL1	SPAG1		PRR15
NNAT	SPNS1		PRR9
NODAL	SPSB1		PSMB3
NOX4	SQLE		PSMB9
NPHP1	SRGAP1		PSME1
NPHS1	SRM		PTPLA
NPM1	ST14		PTPRM
NPM2	ST6GALNAC1		PTPRU
NPNT	ST6GALNAC2		PVRL1
NPPC	STARD3		PYGL
NPTX2	STAT2		RAB15
NPY1R	STK10		RAB27A
NQO1	STS		RAB31
NR4A1	STX19		RAB6B
NRM	STX4		RAP2C
NXPH2	STX8		RARRES1
OBFC1	SULT1E1		RARRES3
OGDHL	SUMF2		RASA1
OLFM2	SUOX		RASGEF1B
OLFML2A	SUSD4		RASSF10
ORAI3	SVIP		RASSF6
ORM1	SYCP1		RB1
OSBPL6	SYCP3		RBM24
P2RY14	SYNGR1		RBMS3
PACSIN3	SYPL1		RCBTB2
PAPOLG	TAF7L		RCN1
PARD6A	TAGLN2		RCOR2
PATZ1	TAP1		RGL1
PBX1	TCIRG1		RGS16
PCDH11X	TCP11L2		RGS19
PCDH7	TDRD1		RND3
PCGF2	TDRD5		RNF144A
PCOLCE2	TET1		RNF157
PCP4	TFAP2B		RNF213
PCYT1B	TFAP2C		RNF217
PDE6D	TFEB		RP2
PDLIM4	TIMP3		RTN2
PDZK1	TINAGL1		RTTN
PFKM	TJP3		RUNX1
PGAP1	TKTL1		S100A3
PHF17	TLN2		S100A5
PHOSPHO2	TMBIM1		S100A9
PHTF2	TMCO2		S1PR1
PIF1	TMEM184C		S1PR2
PIM1	TMEM192		SAA1
PIPOX	TMEM205		SAA4
PLA2G12B	TMEM213		SAMD4A
PLA2G3	TMEM38A		SAT1
PLAUR	TMEM59		SCARA3
PLCH1	TMEM61		SCARF2
PLD5	TMEM79		SCML1
PLEKHO1	TMEM9B		SCN2A
PLS3	TMPPE		SCN8A
PLVAP	TNFRSF10A		SCUBE3
PLXDC2	TNFRSF19		SDC3
PNLIPRP1	TNNC2		SDF4
POLE2	TP53INP1		SEC24D
PPAP2A	TRADD		SEMA3C
PPAPDC1A	TRIB3		SEMA5A
PPM1G	TRIM10		SEMA7A
PPM1M	TRIM15		SEPN1
PPP2R2A	TRIM29		SERINC2
PRCP	TRIM34		SERPINB12
PRDM14	TRIML2		SERPINB9
PRDM5	TRPM4		SERPINE1
PRDX2	TSPAN1		SERPINF1
PREPL	TTC17		SERTAD4
PRICKLE1	TTC19		SGSH
PRIM2	TTC38		SGTB
PRKAR2B	TTC7A		SH3GL1
PROC	TUBB6		SH3TC1
PROCR	TXNDC16		SHC1
PRPS2	TXNDC5		SHOX2
PRR16	TYRO3		SHROOM1
PRR3	UBASH3B		SIL1
PRRT1	UBE2Q2		SIPA1L2
PRRT2	UBE2S		SIX4
PRSS16	UPP1		SLC10A1
PRTFDC1	UTRN		SLC12A9
PSIP1	VAMP8		SLC15A1
PTCH1	VEGFA		SLC15A3
PTN	VGLL3		SLC16A11
PTPRD	VSIG1		SLC16A4
PTPRG	WDR72		SLC22A18
PTPRR	WDR76		SLC25A4
PTPRS	WFDC3		SLC26A2
PURA	WNT6		SLC27A1
PUS7	XKRX		SLC27A2
PXMP2	XPNPEP2		SLC2A1
PYGB	ZADH2		SLC2A10
PYGM	ZBTB10		SLC31A2
QPCT	ZBTB17		SLC36A4
QPRT	ZDHHC12		SLC39A13
QSOX1	ZDHHC7		SLC43A3
R3HCC1	ZFP57		SLC46A1
R3HDML	ZMAT3		SLC4A8
RAB27B	ZNF184		SMPD3
RAB30	ZNF185		SMTNL1
RAB33A	ZNF654		SMYD2
RAB37			SNX27
RAB39B			SOX9
RAB3C			SP6
RAB4A			SPAG1
RABL5			SPDEF
RARG			SPINK2
RASA3			SPN
RASL11A			SPTBN2
RASSF5			SPTLC3
RAVER1			SREBF1
RBM46			SRPX2
RBMX			SSBP4
RBP1			SSFA2
RBP4			SSH3
RCAN2			ST3GAL5
RCC1			ST6GALNAC4
RCN3			ST8SIA4
RECK			STARD4
REEP2			STARD9
RESP18			STAT6
RFX3			STK10
RFXANK			STOML3
RGS2			STOX2
RGS20			SVIL
RGS4			SYNGR1
RGS7BP			SYNPO
RHBDD2			TAGLN
RIPK2			TANC2
RMI1			TAP1
RND2			TAP2
RNF125			TBC1D10A
RNF128			TBC1D2B
RNF145			TBL1X
RNF152			TCEA3
RNF182			TCF21
RNF2			TCIRG1
RNFT2			TDRKH
ROR1			TEPP
ROR2			TFPI
RPA3			TG
RPL3L			TGFB3
RPS6KA6			TGFBI
RRAGD			TGFBR2
RRM1			TGM2
RSPO3			THAP6
RTKN			THEG
RTN1			THSD4
S100A13			TIMP1
SALL1			TIMP3
SALL2			TINAGL1
SALL4			TLE2
SAMD3			TLN1
SAMHD1			TLR5
SCG5			TMC6
SCHIP1			TMED3
SCML2			TMEM132A
SEC23A			TMEM141
SELENBP1			TMEM154
SEMA5B			TMEM184B
SEPW1			TMEM185B
SERPINC1			TMEM204
SERPINF2			TMEM42
SFRP5			TMEM43
SFXN2			TMEM45A
SFXN3			TMEM51
SH3GL2			TMEM52
SHB			TMEM64
SIPA1L1			TMPRSS11B
SKIL			TMX1
SKP2			TMX3
SLC16A10			TNFAIP2
SLC16A9			TNFAIP3
SLC1A1			TNFRSF19
SLC1A5			TNFRSF1B
SLC22A17			TNFSF18
SLC24A2			TOMM34
SLC24A5			TOR2A
SLC25A13			TP63
SLC25A21			TPCN1
SLC25A27			TRAF3
SLC2A3			TRAF3IP3
SLC2A5			TRAK1
SLC35F2			TRAM2
SLC38A5			TREX1
SLC39A14			TRIM21
SLC39A5			TRIM9
SLC3A1			TRO
SLC4A11			TRPV2
SLC5A6			TRPV6
SLC6A20			TSC22D1
SLC9A6			TSKU
SLK			TTC12
SLMO1			TTC28
SMAD6			TTC38
SMPD1			TWIST1
SOAT2			TXNRD3
SOD1			UAP1L1
SOD3			UBQLN2
SORL1			UBXN11
SOX2			UPK1A
SP4			UPRT
SP5			USP13
SPATS2			VAMP5
SPI1			VASH1
SPIN3			VCL
SPNS2			VEGFA
SPP1			VEGFB
SPR			VGLL1
SPRED1			VTN
SPRY4			WDR64
ST3GAL4			WDR72
ST6GALNAC3			WDR90
STAG2			WNT3
STAU2			WNT7A
STEAP1			WNT8B
STEAP2			XPR1
STMN3			XYLB
STOM			YDJC
STON2			ZBED1
STOX1			ZBTB47
STRADA			ZC3HAV1
SUCLG2			ZCCHC24
SUFU			ZCCHC3
SULF1			ZDHHC13
SULF2			ZER1
SUPT16H			ZFAT
SUPT3H			ZFHX4
SYNPO2			ZFP90
SYNPR			ZFPM2
SYT10			ZIM2
SYT13			ZNF362
SYTL5			ZNF382
T			ZNF395
TBC1D19			ZNF518B
TBL1XR1			ZNF521
TBX6			ZNF536
TCEAL3			ZNF664
TCF4
TDRD10
TEAD2
TES
TESC
TFEC
TGFA
TGFB1I1
TGFBR1
TGIF1
THBS3
THBS4
THEMIS
THOP1
THY1
THYN1
TIA1
TIGD1
TJAP1
TLL1
TLR9
TM7SF3
TMC8
TMCO6
TMED1
TMEFF1
TMEM101
TMEM106A
TMEM107
TMEM123
TMEM150A
TMEM150B
TMEM176B
TMEM2
TMEM200A
TMEM216
TMEM26
TMEM27
TMEM35
TMEM47
TMEM59L
TMEM67
TMEM74
TMEM88
TNFRSF18
TNFSF11
TNNC1
TNNI1
TNNT1
TP53
TPK1
TPMT
TPPP3
TRAF3IP2
TRIB2
TRIM3
TRIM37
TRIM46
TRIM71
TRIP6
TRPS1
TSPAN3
TSPAN6
TSPAN7
TSPO
TSPYL4
TTC26
TTC3
TTC30B
TTC39C
TTC8
TTLL1
TUBA4A
TUBB4
UACA
UBA2
UBE2E2
UCHL1
UCP2
UGDH
UHRF1
UNC13A
UNC5B
UPK1B
UROC1
USP11
USP28
VANGL2
VASP
VAT1L
VIL1
VIPR1
VSNL1
WASF1
WDHD1
WDR34
WDR35
WDR6
WDR63
WNK3
WNT11
WNT2B
WNT8A
XPO5
YWHAE
YWHAZ
ZAP70
ZBTB16
ZCCHC11
ZDHHC21
ZIC2
ZIC3
ZNF300
ZNF423
ZNF462
ZNF483
ZNF532
ZNF629
ZNF644
ZNF76
ZNF792
ZSCAN10
ZSWIM4

## Sheet: Pig-TE-up-GO
ID	Description	geneSymbol	pvalue
GO:0048699	generation of neurons	APBB2/ARHGEF2/BHLHB9/BMP2/BMP4/BMP7/CDH11/CEND1/CHL1/CNR1/DCT/DLX1/DOK5/DPYSL2/DPYSL5/EPHA1/ETV1/FOXA1/FZD3/GAP43/GJA1/GPR173/HEY1/HHIP/ID1/ID2/IFNG/ITM2C/KCNIP2/KIF5C/LHX1/LRTM2/MIB1/PTCH1/PTN/RND2/SH3GL2/SIPA1L1/SLC9A6/SOD1/THY1/UCHL1/UNC5B/WNT2B/WNT8A/YWHAZ	3.3601e-06
GO:0048667	cell morphogenesis involved in neuron differentiation	APBB2/BHLHB9/BMP7/CDH11/CHL1/DPYSL2/DPYSL5/EPHA1/ETV1/FZD3/GAP43/ID2/KIF5C/LHX1/LRTM2/PTN/RND2/SIPA1L1/SLC9A6/SOD1/THY1/UCHL1/UNC5B	9.36672e-06
GO:0022008	neurogenesis	APBB2/ARHGEF2/BHLHB9/BMP2/BMP4/BMP7/CDH11/CEND1/CHL1/CNR1/CXCR4/DCT/DLX1/DOK5/DPYSL2/DPYSL5/EPHA1/ETV1/FOXA1/FZD3/GAP43/GJA1/GPR173/HEY1/HHIP/ID1/ID2/IFNG/ITM2C/KCNIP2/KIF5C/LHX1/LRTM2/MIB1/PTCH1/PTN/RND2/SH3GL2/SIPA1L1/SLC9A6/SOD1/THY1/UCHL1/UNC5B/WNT2B/WNT8A/YWHAZ	9.77887e-06
GO:0030182	neuron differentiation	APBB2/ARHGEF2/BHLHB9/BMP2/BMP4/BMP7/CDH11/CEND1/CHL1/CNR1/DLX1/DOK5/DPYSL2/DPYSL5/EPHA1/ETV1/FOXA1/FZD3/GAP43/HEY1/ID1/ID2/ITM2C/KCNIP2/KIF5C/LHX1/LRTM2/MIB1/PTCH1/PTN/RND2/SH3GL2/SIPA1L1/SLC9A6/SOD1/THY1/UCHL1/UNC5B/WNT2B/WNT8A/YWHAZ	1.07053e-05
GO:0048858	cell projection morphogenesis	APBB2/BHLHB9/BMP7/CDH11/CHL1/DPYSL2/DPYSL5/ENPP2/EPHA1/ETV1/FZD3/GAP43/KIF5C/LHX1/LRTM2/PLEKHO1/PTN/RND2/SH3GL2/SIPA1L1/SLC9A6/THY1/UCHL1/UNC5B	1.45548e-05
GO:0120039	plasma membrane bounded cell projection morphogenesis	APBB2/BHLHB9/BMP7/CDH11/CHL1/DPYSL2/DPYSL5/ENPP2/EPHA1/ETV1/FZD3/GAP43/KIF5C/LHX1/LRTM2/PLEKHO1/PTN/RND2/SH3GL2/SIPA1L1/SLC9A6/THY1/UCHL1/UNC5B	1.45548e-05
GO:0044283	small molecule biosynthetic process	ACACA/ADK/ALOX5AP/APOA1/APOC3/APOE/BMP2/BRCA1/CTPS2/DCTPP1/DHCR24/ENO2/FBP1/FGF19/GAMT/GAPDH/GGT1/GOT2/GPI/IFNG/LPGAT1/LTA4H/LTC4S/NLN/NME4/PFKM/PRTFDC1/RBP1/SAMHD1/SOD1/SPR/UGDH	1.87321e-05
GO:0061564	axon development	APBB2/BMP7/CDH11/CHL1/CNR1/DPYSL2/DPYSL5/EPHA1/ETV1/FZD3/GAP43/KIF5C/LHX1/LRTM2/PTN/RND2/SIPA1L1/SLC9A6/THY1/UCHL1/UNC5B	2.38073e-05
GO:0032990	cell part morphogenesis	APBB2/BHLHB9/BMP7/CDH11/CHL1/DPYSL2/DPYSL5/ENPP2/EPHA1/ETV1/FZD3/GAP43/KIF5C/LHX1/LRTM2/PLEKHO1/PTN/RND2/SH3GL2/SIPA1L1/SLC9A6/THY1/UCHL1/UNC5B	2.40032e-05
GO:0000902	cell morphogenesis	APBB2/ARHGEF2/BHLHB9/BMP7/CDH11/CHL1/DPYSL2/DPYSL5/ENPP2/EPHA1/ETV1/FGD1/FZD3/GAP43/ID1/ID2/ITGA4/KDR/KIF5C/KIT/LHX1/LRTM2/NOX4/PLEKHO1/PTN/RND2/SH3GL2/SIPA1L1/SLC9A6/SOD1/THY1/UCHL1/UNC5B/WNT8A	2.58664e-05
GO:0007411	axon guidance	APBB2/BMP7/CHL1/DPYSL2/DPYSL5/EPHA1/ETV1/FZD3/GAP43/KIF5C/LHX1/LRTM2/UNC5B	3.61876e-05
GO:0097485	neuron projection guidance	APBB2/BMP7/CHL1/DPYSL2/DPYSL5/EPHA1/ETV1/FZD3/GAP43/KIF5C/LHX1/LRTM2/UNC5B	4.3013e-05
GO:0007409	axonogenesis	APBB2/BMP7/CDH11/CHL1/DPYSL2/DPYSL5/EPHA1/ETV1/FZD3/GAP43/KIF5C/LHX1/LRTM2/RND2/SIPA1L1/SLC9A6/THY1/UCHL1/UNC5B	4.31239e-05
GO:0007389	pattern specification process	ALX1/BMP2/BMP4/BMP7/CDX4/DLX1/DYNC2LI1/FOXA1/GJA1/HEY1/HHIP/LHX1/MESP2/MIB1/PTCH1/ROR2/TGFBR1/TMEM107/WNT2B/WNT8A/ZIC3	9.10476e-05
GO:0035295	tube development	ALX1/ANPEP/APOH/BMP2/BMP4/BMP7/BRCA1/ENPP2/EPHA1/FOXA1/FZD3/GJA1/GJC1/GTF2I/HEY1/HHIP/HPGD/ID1/ID2/IL1B/ING2/KDR/KIT/LGR5/LHX1/MIB1/MMP14/PRCP/PTCH1/RCN3/SALL1/SPRED1/STOX1/THY1/TMEM107/WNT2B/ZIC3	9.26492e-05

## Sheet: Pig-TE-up-KEGG
ID	Description	geneSymbol	pvalue
ssc05217	Basal cell carcinoma	BMP2/BMP4/FZD2/FZD3/HHIP/PTCH1/SUFU/TP53/WNT11/WNT2B/WNT8A/	0.000107022
ssc04550	Signaling pathways regulating pluripotency of stem cells	BMP4/FZD2/FZD3/HAND1/HESX1/ID1/ID2/MYC/NANOG/NODAL/PCGF2/SKIL/SOX2/WNT11/WNT2B/WNT8A/ZIC3/	0.00012179
ssc04390	Hippo signaling pathway	BMP2/BMP4/BMP7/FZD2/FZD3/ID1/ID2/MYC/PARD6A/PPP2R2A/SOX2/TEAD2/TGFBR1/WNT11/WNT2B/WNT8A/YWHAE/YWHAZ/	0.000157692
ssc04310	Wnt signaling pathway	CER1/DKK1/FZD2/FZD3/LGR5/LRP6/MYC/PRICKLE1/ROR1/ROR2/RSPO3/SFRP5/TBL1XR1/TP53/VANGL2/WNT11/WNT2B/WNT8A/	0.000219901
ssc04350	TGF-beta signaling pathway	BMP2/BMP4/BMP7/E2F5/FMOD/ID1/ID2/IFNG/MYC/NODAL/SMAD6/TGFBR1/TGIF1/	0.000242428
ssc05224	Breast cancer	BRCA1/E2F3/FGF17/FGF19/FGF8/FZD2/FZD3/HEY1/KIT/LRP6/MYC/NCOA3/TNFSF11/TP53/WNT11/WNT2B/WNT8A/	0.000292152
ssc04614	Renin-angiotensin system	AGTR1/ANPEP/LNPEP/NLN/PRCP/THOP1/	0.000338458
ssc04110	Cell cycle	CCNE2/CDC14A/E2F3/E2F5/MAD2L2/MCM2/MCM3/MCM4/MCM5/MYC/SKP2/STAG2/TP53/YWHAE/YWHAZ/	0.000360171
ssc00010	Glycolysis / Gluconeogenesis	ALDH1B1/ALDH7A1/ALDH9A1/ENO2/FBP1/GAPDH/GPI/HK1/LDHA/PFKM/	0.000429125
ssc03030	DNA replication	MCM2/MCM3/MCM4/MCM5/POLE2/PRIM2/RPA3/	0.000840661
ssc04979	Cholesterol metabolism	APOA1/APOB/APOC3/APOE/APOH/LRP1/SOAT2/TSPO/	0.00111356
ssc04975	Fat digestion and absorption	APOA1/APOB/FABP1/GOT2/PLA2G12B/PLA2G3/PNLIPRP1/	0.00119027
ssc00071	Fatty acid degradation	ACSL3/ACSL4/ALDH1B1/ALDH7A1/ALDH9A1/CPT1C/EHHADH/	0.0022236
ssc05226	Gastric cancer	CCNE2/E2F3/FGF17/FGF19/FGF8/FZD2/FZD3/LRP6/MLH1/MYC/TGFBR1/TP53/WNT11/WNT2B/WNT8A/	0.00269944
ssc00340	Histidine metabolism	ALDH1B1/ALDH7A1/ALDH9A1/AMDHD1/UROC1/	0.0032147

## Sheet: Monkey-TE-up-GO
ID	Description	GeneRatio	BgRatio	pvalue	p.adjust	qvalue	geneSymbol	Count
GO:0030198	extracellular matrix organization	45/660	368/18670	3.71206e-13	1.83413e-09	1.5114e-09	ADAMTS20/ADAMTSL4/AEBP1/B4GALT1/CAPN2/CD47/COL4A2/COL5A1/COL5A2/COL6A3/COL7A1/CREB3L1/CRISPLD2/CSGALNACT1/FBN1/HAS3/HTRA1/ICAM1/ICAM4/ITGA1/ITGA2/ITGA3/ITGA5/ITGB4/ITGB6/KAZALD1/LAMA2/LAMC2/LOXL1/LOXL4/MFAP5/MMP3/PECAM1/PHLDB2/POSTN/RB1/SCUBE3/SERPINE1/SMPD3/SOX9/TGFBI/THSD4/TIMP1/TNFRSF1B/VTN	45
GO:0043062	extracellular structure organization	48/660	422/18670	8.93941e-13	2.20848e-09	1.81988e-09	ABCA7/ABCG1/ADAMTS20/ADAMTSL4/AEBP1/B4GALT1/CAPN2/CD47/COL4A2/COL5A1/COL5A2/COL6A3/COL7A1/CREB3L1/CRISPLD2/CSGALNACT1/FBN1/HAS3/HTRA1/ICAM1/ICAM4/ITGA1/ITGA2/ITGA3/ITGA5/ITGB4/ITGB6/KAZALD1/LAMA2/LAMC2/LIPG/LOXL1/LOXL4/MFAP5/MMP3/PECAM1/PHLDB2/POSTN/RB1/SCUBE3/SERPINE1/SMPD3/SOX9/TGFBI/THSD4/TIMP1/TNFRSF1B/VTN	48
GO:0002685	regulation of leukocyte migration	27/660	196/18670	1.4987e-09	2.46835e-06	2.03402e-06	AKT1/ANXA1/CCL2/CCL27/CCR1/CCR2/CCR7/CD81/CD99L2/CMKLR1/DOCK8/ECM1/ICAM1/IL1R1/IL33/ITGA2/LGALS3/LGMN/MSN/PGF/SERPINE1/SMPD3/SPN/STK10/TNFSF18/VEGFA/VEGFB	27
GO:0050900	leukocyte migration	46/660	499/18670	3.11592e-09	3.84893e-06	3.17167e-06	AKT1/ANGPT4/ANXA1/B4GALT1/CCL2/CCL27/CCR1/CCR2/CCR7/CD47/CD81/CD99L2/CMKLR1/CSF3R/DOCK8/ECM1/FYN/GCNT1/GPC1/ICAM1/IL1R1/IL1RN/IL33/ITGA1/ITGA2/ITGA3/ITGA5/LGALS3/LGMN/MSN/PECAM1/PGF/PIK3CD/PREX1/S100A9/S1PR1/SAA1/SDC3/SERPINE1/SHC1/SMPD3/SPN/STK10/TNFSF18/VEGFA/VEGFB	46
GO:0010632	regulation of epithelial cell migration	31/660	291/18670	4.87079e-08	4.81332e-05	3.96636e-05	ACVRL1/AKT1/ALOX12/AMOTL1/ANGPT4/ANXA1/ANXA3/ARSB/CD40/DAB2IP/DOCK5/DUSP10/FGF1/FGF7/ITGA2/ITGA3/LGMN/NR2F2/NRP2/PLK2/PPARG/PRKCE/PTPRM/SEMA5A/SERPINF1/SOX9/SRPX2/TGFBR2/VASH1/VEGFA/WNT7A	31
GO:0045766	positive regulation of angiogenesis	25/660	204/18670	6.52615e-08	5.37429e-05	4.42862e-05	ACVRL1/ANGPT4/ANXA1/ANXA3/CCR3/CD40/CDH5/ECM1/ERAP1/FGF1/GATA4/HGF/HIPK2/HMGA2/ITGA5/PGF/PLK2/RUNX1/SEMA5A/SERPINE1/SRPX2/TGFBR2/TWIST1/VEGFA/VEGFB	25
GO:0045765	regulation of angiogenesis	36/660	383/18670	1.02708e-07	6.89022e-05	5.67781e-05	ACVRL1/ANGPT4/ANXA1/ANXA3/CCR2/CCR3/CD40/CDH5/COL4A2/CREB3L1/DAB2IP/ECM1/ERAP1/FGF1/FOXO4/GATA4/HGF/HIPK2/HMGA2/ITGA5/NPPB/PGF/PLK2/PPARG/PTPRM/RUNX1/SEMA5A/SERPINE1/SERPINF1/SRPX2/TGFBR2/TNFAIP3/TWIST1/VASH1/VEGFA/VEGFB	36
GO:0010631	epithelial cell migration	34/660	351/18670	1.13728e-07	6.89022e-05	5.67781e-05	ACVRL1/AKT1/ALOX12/AMOTL1/ANGPT4/ANXA1/ANXA3/ARSB/CD40/DAB2IP/DOCK5/DUSP10/FAT2/FGF1/FGF7/ITGA2/ITGA3/KRT2/LGMN/NR2F2/NRP2/PECAM1/PLK2/PPARG/PRKCE/PTPRM/SEMA5A/SERPINF1/SOX9/SRPX2/TGFBR2/VASH1/VEGFA/WNT7A	34
GO:1901342	regulation of vasculature development	38/660	422/18670	1.38357e-07	6.89022e-05	5.67781e-05	ACVRL1/ANGPT4/ANXA1/ANXA3/CCR2/CCR3/CD40/CDH5/COL4A2/CREB3L1/DAB2IP/ECM1/EGR1/ERAP1/FGF1/FGF9/FOXO4/GATA4/HGF/HIPK2/HMGA2/ITGA5/NPPB/PGF/PLK2/PPARG/PTPRM/RUNX1/SEMA5A/SERPINE1/SERPINF1/SRPX2/TGFBR2/TNFAIP3/TWIST1/VASH1/VEGFA/VEGFB	38
GO:0090132	epithelium migration	34/660	354/18670	1.3945e-07	6.89022e-05	5.67781e-05	ACVRL1/AKT1/ALOX12/AMOTL1/ANGPT4/ANXA1/ANXA3/ARSB/CD40/DAB2IP/DOCK5/DUSP10/FAT2/FGF1/FGF7/ITGA2/ITGA3/KRT2/LGMN/NR2F2/NRP2/PECAM1/PLK2/PPARG/PRKCE/PTPRM/SEMA5A/SERPINF1/SOX9/SRPX2/TGFBR2/VASH1/VEGFA/WNT7A	34
GO:0010634	positive regulation of epithelial cell migration	22/660	171/18670	1.69566e-07	7.53371e-05	6.20807e-05	AKT1/ALOX12/AMOTL1/ANGPT4/ANXA1/ANXA3/CD40/DOCK5/FGF1/FGF7/ITGA2/ITGA3/LGMN/NRP2/PLK2/PRKCE/SEMA5A/SOX9/SRPX2/TGFBR2/VEGFA/WNT7A	22
GO:1904018	positive regulation of vasculature development	26/660	230/18670	1.82968e-07	7.53371e-05	6.20807e-05	ACVRL1/ANGPT4/ANXA1/ANXA3/CCR3/CD40/CDH5/ECM1/EGR1/ERAP1/FGF1/GATA4/HGF/HIPK2/HMGA2/ITGA5/PGF/PLK2/RUNX1/SEMA5A/SERPINE1/SRPX2/TGFBR2/TWIST1/VEGFA/VEGFB	26
GO:0090130	tissue migration	34/660	360/18670	2.07983e-07	7.90497e-05	6.51401e-05	ACVRL1/AKT1/ALOX12/AMOTL1/ANGPT4/ANXA1/ANXA3/ARSB/CD40/DAB2IP/DOCK5/DUSP10/FAT2/FGF1/FGF7/ITGA2/ITGA3/KRT2/LGMN/NR2F2/NRP2/PECAM1/PLK2/PPARG/PRKCE/PTPRM/SEMA5A/SERPINF1/SOX9/SRPX2/TGFBR2/VASH1/VEGFA/WNT7A	34
GO:0097529	myeloid leukocyte migration	24/660	210/18670	4.41938e-07	0.000155973	0.000128528	ANXA1/CCL2/CCR1/CCR2/CCR7/CD47/CD81/CD99L2/CMKLR1/CSF3R/IL1R1/IL1RN/ITGA1/LGALS3/LGMN/PECAM1/PGF/PIK3CD/PREX1/S100A9/SAA1/SERPINE1/VEGFA/VEGFB	24
GO:0001667	ameboidal-type cell migration	39/660	461/18670	4.75156e-07	0.000156516	0.000128976	ACVR1/ACVRL1/AKT1/ALOX12/AMOTL1/ANGPT4/ANXA1/ANXA3/ARSB/CD40/DAB2IP/DOCK5/DUSP10/FAT2/FGF1/FGF7/ITGA2/ITGA3/KRT2/LGMN/NR2F2/NRP2/PECAM1/PLK2/PPARG/PRKCE/PTPRM/SEMA3C/SEMA5A/SEMA7A/SERPINF1/SOX9/SRPX2/TGFBR2/TIMP1/TWIST1/VASH1/VEGFA/WNT7A	39

## Sheet: Monkey-TE-up-KEGG
ID	Description	GeneRatio	BgRatio	pvalue	p.adjust	qvalue	geneID	geneSymbol	Count
hsa04510	Focal adhesion	25/334	199/8017	6.77765e-07	0.000187063	0.000131986	207/824/1284/1293/1956/2534/3082/3672/3673/3675/3678/3691/3694/3908/3918/4638/55742/5228/5293/6464/7094/7414/7422/7423/7448	AKT1/CAPN2/COL4A2/COL6A3/EGFR/FYN/HGF/ITGA1/ITGA2/ITGA3/ITGA5/ITGB4/ITGB6/LAMA2/LAMC2/MYLK/PARVA/PGF/PIK3CD/SHC1/TLN1/VCL/VEGFA/VEGFB/VTN/	25
hsa04151	PI3K-Akt signaling pathway	35/334	354/8017	1.4352e-06	0.000198058	0.000139744	207/51378/898/1017/1284/1293/90993/64764/1441/1956/2246/2252/2254/55970/2997/3082/3455/3560/3667/3672/3673/3675/3678/3691/3694/3908/3918/4909/9180/5228/5293/5618/7422/7423/7448	AKT1/ANGPT4/CCNE1/CDK2/COL4A2/COL6A3/CREB3L1/CREB3L2/CSF3R/EGFR/FGF1/FGF7/FGF9/GNG12/GYS1/HGF/IFNAR2/IL2RB/IRS1/ITGA1/ITGA2/ITGA3/ITGA5/ITGB4/ITGB6/LAMA2/LAMC2/NTF4/OSMR/PGF/PIK3CD/PRLR/VEGFA/VEGFB/VTN/	35
hsa04725	Cholinergic synapse	16/334	112/8017	1.43103e-05	0.00131655	0.000928913	43/112/113/207/815/1133/90993/64764/2534/2770/55970/3709/3784/9132/5293/5330	ACHE/ADCY6/ADCY7/AKT1/CAMK2A/CHRM5/CREB3L1/CREB3L2/FYN/GNAI1/GNG12/ITPR2/KCNQ1/KCNQ4/PIK3CD/PLCB2/	16
hsa04060	Cytokine-cytokine receptor interaction	28/334	294/8017	3.39796e-05	0.00200349	0.0014136	90/94/6347/10850/1230/729230/1232/1236/958/1441/3455/3460/3587/3597/3554/3556/3557/3560/90865/3624/3977/9180/5618/7043/7048/55504/7133/8995	ACVR1/ACVRL1/CCL2/CCL27/CCR1/CCR2/CCR3/CCR7/CD40/CSF3R/IFNAR2/IFNGR2/IL10RA/IL13RA1/IL1R1/IL1RAP/IL1RN/IL2RB/IL33/INHBA/LIFR/OSMR/PRLR/TGFB3/TGFBR2/TNFRSF19/TNFRSF1B/TNFSF18/	28
hsa05165	Human papillomavirus infection	30/334	330/8017	4.29921e-05	0.00200349	0.0014136	207/155066/8313/898/1017/1284/1293/90993/64764/1956/5610/3455/10379/3672/3673/3675/3678/3691/3694/3908/3918/5293/5925/10312/7187/7422/7448/7473/7476/7479	AKT1/ATP6V0E2/AXIN2/CCNE1/CDK2/COL4A2/COL6A3/CREB3L1/CREB3L2/EGFR/EIF2AK2/IFNAR2/IRF9/ITGA1/ITGA2/ITGA3/ITGA5/ITGB4/ITGB6/LAMA2/LAMC2/PIK3CD/RB1/TCIRG1/TRAF3/VEGFA/VTN/WNT3/WNT7A/WNT8B/	30
hsa05226	Gastric cancer	18/334	149/8017	4.35541e-05	0.00200349	0.0014136	207/8313/898/1017/1956/2246/2252/2254/10912/3082/5293/5925/6464/7043/7048/7473/7476/7479	AKT1/AXIN2/CCNE1/CDK2/EGFR/FGF1/FGF7/FGF9/GADD45G/HGF/PIK3CD/RB1/SHC1/TGFB3/TGFBR2/WNT3/WNT7A/WNT8B/	18
hsa05163	Human cytomegalovirus infection	22/334	225/8017	0.000163528	0.00592881	0.00418318	112/113/207/637/6347/1230/1232/90993/64764/1956/2770/55970/3587/3554/3709/5293/5330/5530/5925/6890/6891/7422	ADCY6/ADCY7/AKT1/BID/CCL2/CCR1/CCR3/CREB3L1/CREB3L2/EGFR/GNAI1/GNG12/IL10RA/IL1R1/ITPR2/PIK3CD/PLCB2/PPP3CA/RB1/TAP1/TAP2/VEGFA/	22
hsa04911	Insulin secretion	12/334	86/8017	0.000213104	0.00592881	0.00418318	112/113/815/886/90993/64764/2645/2740/3767/3778/5330/6513	ADCY6/ADCY7/CAMK2A/CCKAR/CREB3L1/CREB3L2/GCK/GLP1R/KCNJ11/KCNMA1/PLCB2/SLC2A1/	12
hsa04750	Inflammatory mediator regulation of TRP channels	13/334	100/8017	0.000241658	0.00592881	0.00418318	112/113/239/815/3554/3556/3709/5293/5321/5330/5581/5583/51393	ADCY6/ADCY7/ALOX12/CAMK2A/IL1R1/IL1RAP/ITPR2/PIK3CD/PLA2G4A/PLCB2/PRKCE/PRKCH/TRPV2/	13
hsa04933	AGE-RAGE signaling pathway in diabetic complications	13/334	100/8017	0.000241658	0.00592881	0.00418318	207/6347/1284/1958/3383/5293/5330/5581/5054/7043/7048/7422/7423	AKT1/CCL2/COL4A2/EGR1/ICAM1/PIK3CD/PLCB2/PRKCE/SERPINE1/TGFB3/TGFBR2/VEGFA/VEGFB/	13
hsa05169	Epstein-Barr virus infection	20/334	201/8017	0.000256211	0.00592881	0.00418318	207/637/898/958/1017/5610/10912/3383/3455/3665/10379/57506/9612/4734/5293/5925/6890/6891/7128/7187	AKT1/BID/CCNE1/CD40/CDK2/EIF2AK2/GADD45G/ICAM1/IFNAR2/IRF7/IRF9/MAVS/NCOR2/NEDD4/PIK3CD/RB1/TAP1/TAP2/TNFAIP3/TRAF3/	20
hsa04512	ECM-receptor interaction	12/334	88/8017	0.000265625	0.00592881	0.00418318	961/1284/1293/3672/3673/3675/3678/3691/3694/3908/3918/7448	CD47/COL4A2/COL6A3/ITGA1/ITGA2/ITGA3/ITGA5/ITGB4/ITGB6/LAMA2/LAMC2/VTN/	12
hsa04926	Relaxin signaling pathway	15/334	129/8017	0.000287917	0.00592881	0.00418318	112/113/207/1284/90993/64764/1956/2770/55970/5293/5330/6464/7048/7422/7423	ADCY6/ADCY7/AKT1/COL4A2/CREB3L1/CREB3L2/EGFR/GNAI1/GNG12/PIK3CD/PLCB2/SHC1/TGFBR2/VEGFA/VEGFB/	15
hsa05166	Human T-cell leukemia virus 1 infection	21/334	219/8017	0.000300737	0.00592881	0.00418318	112/113/207/898/958/1017/90993/64764/1958/8061/3383/3554/3560/5293/5530/5925/291/6513/7043/7048/7094	ADCY6/ADCY7/AKT1/CCNE1/CD40/CDK2/CREB3L1/CREB3L2/EGR1/FOSL1/ICAM1/IL1R1/IL2RB/PIK3CD/PPP3CA/RB1/SLC25A4/SLC2A1/TGFB3/TGFBR2/TLN1/	21
hsa04218	Cellular senescence	17/334	160/8017	0.000343554	0.00632139	0.00446017	207/824/898/1017/10912/2626/28996/3486/3709/9261/5293/5530/5925/5054/291/7043/7048	AKT1/CAPN2/CCNE1/CDK2/GADD45G/GATA4/HIPK2/IGFBP3/ITPR2/MAPKAPK2/PIK3CD/PPP3CA/RB1/SERPINE1/SLC25A4/TGFB3/TGFBR2/	17
