# Supplementary material for: Cross-species single-cell transcriptomic analysis reveals pre-gastrulation developmental differences among pigs, monkeys, and humans
Source: Cell Discov. 2021 Feb 2;7:8. doi: 10.1038/s41421-020-00238-x (PMC7854681; doi:10.1038/s41421-020-00238-x)
Supplement: Supplementary file 9 — Supplementary Table S8 [file 41421_2020_238_MOESM9_ESM.xlsx]

## Sheet:  IL1B  targeting genes
Table S8 Expression of IL1B targeting genes during Pre-TE to Post-TE transition in different species
Genes or proteins	Information	P-type	M-type	P-M.type
ACTB	Confidence: High PCR efficiency was determined and melt curve analysis performed for gene specific primer sets (ACTB: fwd CCAGCCTTCCTTCCTGGGC rev TGTGTTGGCGTACAGGTCTTTGC; IL6: fwd GCTATGAACTCCTTCTCCACAAGC, rev CCCTACATCTTTGGAATCTTCTCC; IL10: fwd GGTGAAGAATGCCTTTAATAAGCTCC, rev TTTCGTATCTTCATTGTCATGTAGGC; IL12A: fwd CAGCAACATGCTCCAGAAGGC, rev TAAATACTACTAAGGCACAGGGCCATC; IL12B: fwd AGTGTCAAAAGCAGC…	*	*	**
AHR	Confidence: Low Obesity-associated inflammatory genes such as IL1B, IL1ra, IL8, and PTGS2 (Goldberg 2009; Stienstra et al. 2011) were also increased by AhR ligands in hMADS cells.	*	D	*D		P-type：expression in pig after implantation
ALAS2	Confidence: Very high Nine genes were validated (Figure 3): intercellular adhesion molecule 1 (ICAM1), associated with vascular injury; Interferon-gamma receptor 1 (IFNgammaR1), interleukin 1 beta (IL1B), interleukin 13 receptor alpha1 (IL13Ralpha1), janus kinase 2 (JAK2), allograft inflammatory factor 1 (AIF1) and chemokine (C-C motif) receptor 1 (CCR1), all of immunological relevance; Aminolevu…	*	*	**		M-type：expression in monkey after implantation
ALDH2	Confidence: Average For example, interleukin-1B (IL-1B) C-31T, interleukin-2 (IL-2) -330G, beta2-adrenergic receptor (beta2-AR) Gln27Glu, and aldehyde dehydrogenase 2 (ALDH2) were genotyped by PCR-CTPP for association studies with smoking behavior [13], pylori-induced gastric atrophy [14], severe coronary artery disease [15], and esophageal cancer risk [16], respectively.	*	*	**		P-M.type：expression in pig and monkey after implantation
BMP7	Confidence: Very high PPARA and BMP7 regulate IL1B and MMP13 expression in chondrocytes	U	*	U*		U：up-regulated
CASP1	Confidence: Very low As mentioned above, CASP1 is a component of the NLRP3 inflammasome, activating the precursor to IL1B [69].	*	*	**		D：down-regulated
CCL19	Confidence: Very high Pattern 2 transcripts (325 transcripts) showed increased expression in aneurysms and included many genes associated with inflammation including matrix metalloproteinase encoding genes (e.g. Mmp2), genes encoding markers of inflammatory cells (Cd14, Cd68) and many cytokine and chemokine genes (e.g. Il1b, Il6, Ccl4, Ccl7, Ccl8, Ccl19, MMP2) (Table 4 shows a selected list and A…	*	*	**		*：stable
CCL2	Confidence: Very high TNFa and IL-1b up-regulate the release of CCL2 by human breast tumor cells.	*	U	*U
CCL3	Confidence: Average As indicated in the schematic pathway model in figure 4, the proposed "defence pathway", basically represented by the inflammatory cell activating and attracting cytokines, CCL3, -4, -5, -9, -11, CXCL5, and XCL1) interacts with the proposed "homeostatic pathway", represented by VEGF, FGF2, and EDN1 via other factors (CSF1, CD40L) and also by the central players IL1B/IL18.	*	*	**
CCL4	Confidence: Very high Pattern 2 transcripts (325 transcripts) showed increased expression in aneurysms and included many genes associated with inflammation including matrix metalloproteinase encoding genes (e.g. Mmp2), genes encoding markers of inflammatory cells (Cd14, Cd68) and many cytokine and chemokine genes (e.g. Il1b, Il6, Ccl4, Ccl7, Ccl8, Ccl19, MMP2) (Table 4 shows a selected list and A…	*	*	**
CCL8	Confidence: Very high Pattern 2 transcripts (325 transcripts) showed increased expression in aneurysms and included many genes associated with inflammation including matrix metalloproteinase encoding genes (e.g. Mmp2), genes encoding markers of inflammatory cells (Cd14, Cd68) and many cytokine and chemokine genes (e.g. Il1b, Il6, Ccl4, Ccl7, Ccl8, Ccl19, MMP2) (Table 4 shows a selected list and A…	*	*	**
CCR1	Confidence: Very high Nine genes were validated (Figure 3): intercellular adhesion molecule 1 (ICAM1), associated with vascular injury; Interferon-gamma receptor 1 (IFNgammaR1), interleukin 1 beta (IL1B), interleukin 13 receptor alpha1 (IL13Ralpha1), janus kinase 2 (JAK2), allograft inflammatory factor 1 (AIF1) and chemokine (C-C motif) receptor 1 (CCR1), all of immunological relevance; Aminolevu…	*	U	*U
CD163	Confidence: Very high Many of the satellite genes associated with IL1B (i.e., CXCL2, PLA2G7, CCL11, S100A9, CD163, RNASE7, and OSM) (Figure 5) participate in inflammatory and immune responses, which are the best known activities of IL1B.	*	*	**
CHI3L1	Confidence: Very high Transcriptional expression of CHI3L1 is regulated by TNF or IL1B and CHI3L1, which are involved in macrophage differentiation (Recklies et al. 2005; Rehli et al. 2003).	*	*	**
CIC	Confidence: Low These experiments suggested that knock down of the SORY binding phosphoprotein Capicua homolog (Cic) and to a lesser extent of the CREB family member Atf7 selectively attenuates LPS-induced expression of Il1a and Il1b.	*	*	**
CSF1	Confidence: Average As indicated in the schematic pathway model in figure 4, the proposed "defence pathway", basically represented by the inflammatory cell activating and attracting cytokines, CCL3, -4, -5, -9, -11, CXCL5, and XCL1) interacts with the proposed "homeostatic pathway", represented by VEGF, FGF2, and EDN1 via other factors (CSF1, CD40L) and also by the central players IL1B/IL18.	*	*	**
CSF2	Confidence: High The analysis implicated a number of genes with roles in allergy and inflammation, including pro-inflammatory cytokines (IL1A, IL1B, IL6, IL8 and TNF) and factors involved in immune cell activation and recruitment (SELE, SELL, SELP, ICAM1, CSF2, CSF3, CCL2 and CXCL2).	*	*	**
CSF3	Confidence: High The analysis implicated a number of genes with roles in allergy and inflammation, including pro-inflammatory cytokines (IL1A, IL1B, IL6, IL8 and TNF) and factors involved in immune cell activation and recruitment (SELE, SELL, SELP, ICAM1, CSF2, CSF3, CCL2 and CXCL2).	*	*	**
DAO	Confidence: Average Conversely, others were associated with reduced risk of schizophrenia: D-amino acid oxidase (DAO), solute carrier family 6 member 4 (SLC6A4, also known as 5-hydroxytryptamine transporter or 5-HTT), and interleukin1 and beta proprotein (IL1B).	*	*	**
EDN1	Confidence: High Pathway and network modeling (Ingenuity Pathway Analysis) suggests that the major upstream events in this protective cascade are IL1B and IL18 which through a complex interaction of several other factors end up at eleveated VEGF levels via EDN1 and FGF2.	*	*	**
EPO	Confidence: High We investigated the -511C/T polymorphism of the IL-1B gene and the I/D polymorphism of the ACE gene for any association with EPO resistance index (ERI) in maintenance hemodialysis patients (n=167).	*	*	**
FAS	Confidence: Average Besides triggering apoptosis via caspase-8 activation, Fas engagement also induces secretion of IL-1b and IL-8, resulting in neutrophil extravasations, and supporting a major chemotactic role for FasL.	D	*	D*
HFE	Confidence: High Six SNPs of five genes (rs1800562 of HFE, rs17868323 and rs11692021 of UGT1A7, rs2279744 of MDM2, rs1143627 of IL-1B, and rs4880 of MnSOD) showed overall significant associations with HCC.	*	*	**
HMGB1	Confidence: Average Intracellular HMGB1 transactivates the human IL1B gene promoter through association with an Ets transcription factor PU.1.	*	*	**
IFNG	Confidence: Very low We examined the effects of IL-1beta/IL1B, TNF-alpha/TNFA, IFNgamma/IFNG, and TLR4 activation on antimicrobial peptide production using in vitro cultured human odontoblast-like cells.	U	*	U*
IGF1	Confidence: High Of note is that TNF-alpha and IL-1b also affect the circulating expression of IGF-1 by feedback on the release of GH from the anterior pituitary.	*	*	**
IGFBP1	Confidence: Low In rat liver, production of IGFBP1 increases during inflammation and expression can be stimulated by IL1B (Rutkute & Nikolova-Karakashian 2007).	*	*	**
IL15	Confidence: High Other cytokines that were initially expressed in the parental cells and down-regulated upon HMGA2 expression were IL1B, IL1RN, IL6, IL11, IL15 and LIF1, all containing validated or predicted NF-kappaB sites and only IL11 and IL15 lack intrinsic binding sites for HMGA proteins.	*	*	**
IL18	Confidence: Average As indicated in the schematic pathway model in figure 4, the proposed "defence pathway", basically represented by the inflammatory cell activating and attracting cytokines, CCL3, -4, -5, -9, -11, CXCL5, and XCL1) interacts with the proposed "homeostatic pathway", represented by VEGF, FGF2, and EDN1 via other factors (CSF1, CD40L) and also by the central players IL1B/IL18.	*	D	*D
IL1R1	Confidence: Very high Collectively, results indicated that IL1B regulates expression of IL1R1 and IL1RAP and stimulates expression of PTGS1 and PTGS2 that is considered the most rate-limiting enzymes for endometrial synthesis of PGs during the peri-implantation period of pregnancy in pigs.	*	U	*U
IL1R2	Confidence: Very high Gene network analysis with IL1R2 gene as illustrated in Figure 2, showed that IL1R2 interacts with IL1RAP, IL1A, IL1B and GLI1 and this agrees with previous findings.29-32 GLI1, a protein which was originally isolated from human glioblastoma37,38 is the effector of Hedgehog (Hh) signaling which critical role in carcinogenesis.39 Furthermore, GLI1 was reported to be upregulat…	*	*	**
IL1RAP	Confidence: Very high Collectively, results indicated that IL1B regulates expression of IL1R1 and IL1RAP and stimulates expression of PTGS1 and PTGS2 that is considered the most rate-limiting enzymes for endometrial synthesis of PGs during the peri-implantation period of pregnancy in pigs.	*	U	*U
IL27	Confidence: Very high IL-27 reduced the production of IL-1b and IL-6, and suppressed Th17 cell differentiation as well as IL-17 downstream target genes, which leads to decreased IL-17-mediated monocyte recruitment and angiogenesis possibly through the reduction of neutrophil and monocyte chemokines.	*	*	**
IRS1	Confidence: High In contrast IL1B decreases and inhibition of the MAPK pathway increases IRS1 promoter activity revealing opposed effects of IL1B and ERK on the expression of different IRS proteins.	*	U	*U
LIF	Confidence: High IL-1b and TNF-a can stimulate their own production and induce chondrocytes and synovial cells to produce other cytokines such as IL-8, IL-6, LIF, as well as stimulate proteases, nitric oxide (NO) and prostaglandin E2 (PGE2) production.	*	*	**
MALT1	Confidence: Low Whereas the CARD9-Bcl-10-MALT1 scaffold directed IL1B transcription, the recruitment of MALT1-caspase-8 and ASC into this scaffold was crucial for processing of pro-IL-1beta by caspase-8.	*	*	**
MIB1	Confidence: High Mib1 was found to bind to cellular Fas-associated death domain (FADD)-like IL-1b converting enzyme (FLICE)-like inhibitory proteins (cFLIP-L and cFLIP-S), whereas only cFLIP-s can inhibit Mib1-induced cell death.	U	*	U*
NAT1	Confidence: Average The most consistent results are the increased gastric cancer risk associated with IL1B and NAT1 variants, which may account for up to 48% of attributable risk of gastric cancer.	*	*	**
NOD2	Confidence: Average This implies that TLR2 and Nod2 contribute equally to the release of IL-6 and IL-1B upon PGNpol stimulation, and furthermore, that TLR2 and Nod2 act additively in wt MK.	*	*	**
NOS3	Confidence: High In analyses of sex-specific albuminuria, IL1B (rs1143623) among Mexican Americans remained significantly associated with increased odds, while IL1B (rs1143623), CRP (rs1800947) and NOS3 (rs2070744) were significantly associated with ACR >= 30 mg/g in this population (additive models, FDR-P < 0.05).	*	*	**
PON1	Confidence: High In Mexican Americans, variants in CRP, IL1B, IL10, NOS3, PON1, and TNF were marginally associated (uncorrected P value < 0.05) with the odds of sex-specific albuminuria in one or more regression models.	*	*	**
PPARA	Confidence: Very high PPARA and BMP7 regulate IL1B and MMP13 expression in chondrocytes	*	*	**
PPARG	Confidence: Low Among the various actions of IL1B, it can affect the expression of several TF, some of which were highly expressed in MFP vs. PAR: PPARG and THRSP expression, crucial for lipid synthesis, is inhibited by IL1B, whereas endothelial PAS domain protein 1 [EPAS1] and NR1D1 expression is increased by the same cytokine (Figure 5).	*	U	*U
PTGS1	Confidence: High IL1B increased expression of PTGS1 and PTGS2 genes that are rate-limiting for PG synthesis in the uterine endometrium.	*	*	**
PTX3	Confidence: High Interleukin 1B (IL1B), a known inducer of Ptx3, is also transiently expressed in stromal cells at the implantation site, suggesting that IL1B is an inducer of uterine Ptx3 expression.	*	*	**
RUNX3	Confidence: Very high Functionally, 2 RUNX3 isoforms may contribute differentially to intestinal-type gastric cancer susceptibility, at least in part through regulating NF-kappaB activity and IL1B expression.	*	*	**
SELE	Confidence: Average The analysis implicated a number of genes with roles in allergy and inflammation, including pro-inflammatory cytokines (IL1A, IL1B, IL6, IL8 and TNF) and factors involved in immune cell activation and recruitment (SELE, SELL, SELP, ICAM1, CSF2, CSF3, CCL2 and CXCL2).	*	*	**
SELP	Confidence: High The analysis implicated a number of genes with roles in allergy and inflammation, including pro-inflammatory cytokines (IL1A, IL1B, IL6, IL8 and TNF) and factors involved in immune cell activation and recruitment (SELE, SELL, SELP, ICAM1, CSF2, CSF3, CCL2 and CXCL2).	*	*	**
SLC11A1	Confidence: Very high Although some other genes (Tnf, Slc11a1 and Tlr2) also exhibited associations with certain pathogen species (Figure 1), the majority of associations were observed for the cytokines Il1b, Il2 and Il12b and, in each case, against multiple pathogen species.	*	*	**
SLC6A4	Confidence: Average Conversely, others were associated with reduced risk of schizophrenia: D-amino acid oxidase (DAO), solute carrier family 6 member 4 (SLC6A4, also known as 5-hydroxytryptamine transporter or 5-HTT), and interleukin1 and beta proprotein (IL1B).	*	*	**
SMAD3	Confidence: Average IL1B inhibited phosphorylation of Smad 3 and subsequently interfered with nuclear translocation of the positive Smad complex, thus occluding it off the gastrin promoter.	*	*	**
THRSP	Confidence: Low Among the various actions of IL1B, it can affect the expression of several TF, some of which were highly expressed in MFP vs. PAR: PPARG and THRSP expression, crucial for lipid synthesis, is inhibited by IL1B, whereas endothelial PAS domain protein 1 [EPAS1] and NR1D1 expression is increased by the same cytokine (Figure 5).	*	*	**
TIMP1	Confidence: Low External stimuli such as growth factors, phorbol esters and cytokines (IL-6, IL-1 and IL-1b) are all well-known triggers of TIMP-1 expression in various cell types [4,12].	*	U	*U
TLR3	Confidence: Low TLR3 activation in these male germ cells up-regulates the expression of proinflammatory cytokines, such as interleukin IL1B, IL6, and tumor necrosis factor alpha, through activation of nuclear factor kappa B; it also induces production of type 1 interferons (IFNA and IFNB) through the activation of IFN regulatory factor 3.	*	*	**
TRPC3	Confidence: Low The induction of TRPC3 protein expression by IL1B may in part explain the increase in TRPC3 expression observed in uterine muscle at labour onset and provides a plausible mechanism by which cytokines could induce premature labour.	*	*	**
VEGFC	Confidence: Low There are now valid data from human studies that Wolbachia stimulate proinflammatory cytokines such as TNF, IL-1B, IL-6, and nitric oxide [45], which are known to up-regulate the expression of VEGF-C; importantly, these cytokines are down-regulated after doxycycline treatment [45].	*	*	**
XCL1	Confidence: High As indicated in the schematic pathway model in figure 4, the proposed "defence pathway", basically represented by the inflammatory cell activating and attracting cytokines, CCL3, -4, -5, -9, -11, CXCL5, and XCL1) interacts with the proposed "homeostatic pathway", represented by VEGF, FGF2, and EDN1 via other factors (CSF1, CD40L) and also by the central players IL1B/IL18.	*	*	**
CRP	Confidence: Low Our findings suggest that in healthy people, basal CRP levels are regulated by IL1B but not by IL6 genetics.	*	*	**
FGF2	Confidence: Average Pathway and network modeling (Ingenuity Pathway Analysis) suggests that the major upstream events in this protective cascade are IL1B and IL18 which through a complex interaction of several other factors end up at eleveated VEGF levels via EDN1 and FGF2.	*	*	**
HSF1	Confidence: Low As HSF1 can function as both an activator of heat shock genes and a repressor of non-heat shock genes such as IL1B and c- fos, we have examined the potential role of HSF1 in the effects of NSAIDs on gene expression in a human monocytic cell line THP-1.	*	*	**
ICAM1	Confidence: High The analysis implicated a number of genes with roles in allergy and inflammation, including pro-inflammatory cytokines (IL1A, IL1B, IL6, IL8 and TNF) and factors involved in immune cell activation and recruitment (SELE, SELL, SELP, ICAM1, CSF2, CSF3, CCL2 and CXCL2).	D	U	DU
IL10	Confidence: Very low Heme oxygenase-1 (HO-1/HMOX1) is a powerful anti-inflammatory and anti-oxidant enzyme, whereas the pro-inflammatory interleukin 1beta (IL-1beta/IL1B) and anti-inflammatory interleukin 10 (IL-10/IL10) are key modulators for the initiation and maintenance of inflammation.	*	*	**
IL1RN	Confidence: Very low OBJECTIVES: We aimed at evaluating the role of interleukin-1B (IL-1B) and IL-1RN polymorphisms, which may modulate the gastric mucosal expression of IL-1beta, thus altering acid secretion, which influences the severity of gastroesphageal reflux disease (GERD).	D	U	DU
IL2	Confidence: Average Unlike Il1b, variation within the Il2 gene was not associated with its own transcription levels.	*	*	**
IL5	Confidence: Low This contrasts, in part, with the results we present here where we found no statistically significant differences for IL-1b, IL-2, IL-4, IL-5, IL-8, IL-12, and TNF-alpha.	*	*	**
IL6	Confidence: High The 26 candidate genes were selected based on the following reasons: 1) previous reported results (HLA-DRB1, PTPN22, and TNF) [4,5]; 2) genes related to macrophage migration inhibitory factor and linked to the production of inflammatory cytokines (MIF, IL6, IL1B, IL3, IL4, and IL13) [8,9]; 3) genes playing an immunologically important role in down-regulating the immune response (…	D	*	D*
IL8	Confidence: Very high ChIP studies showed that IL1B induces the binding of NFkappaBp65, CEBP and AP-1 to the endogenous IL8 promoter.	U	*	U*
MMP13	Confidence: Very high To test this hypothesis predicted by the gene network of IL1B-MMP13 interaction, we treated normal and osteoarthritic chondrocytes with IL1B and examined MMP13 expression.	*	*	**
MMP9	Confidence: Very high MMP9 expression is induced by IL1B [84] which, as mentioned above, is an activator of the NLRP3 inflammasome [85].	*	D	*D
NLRP3	Confidence: Very low Given the importance of NOD2 and NLPR3 to the processing of IL1B, the Asx specific lower expression of IL1B may be contributed directly to the similar downregulation patterns of NOD2 and NLRP3.	*	*	**
NOS2	Confidence: Very high IL1-b, in the same way, induces both nitric oxide synthase 2 (NOS-2) and cyclooxygenase 2 (COX-2) gene expression [3,22,23].	*	*	**
PTGS2	Confidence: Very high The two tissue types share many BTSs associated with PTGS2 (prostaglandin-endoperoxide synthase 2; COX-2) and IL1B (interleukin 1, beta).	D	*	D*
SMAD7	Confidence: Very high In this study, we report that IL1B induces Smad 7 expression by about 4.5 fold in gastric carcinoma cell line, AGS.	*	*	**
SPI1	Confidence: Very high Based on the results obtained from the present study, we conclude that the IL1B promoter is a Tax-responsive sequence as a result of ability of Tax to induce binding of NF-IL6 and Spi-1 to the IL1B promoter sequence through protein-protein interaction.	U	*	U*
TGFB1	Confidence: High IL1B - interleukin-1beta; IL6 - interleukin-6; TNF - tumor necrosis factor; IGF1 - insulin growth factor-1 ; FGF2 - fibroblast growth factor 2 ; PDGFB - platelet derived growth factor beta; BMP - Bone morphogenetic protein; TGFB1 - transforming growth factor beta1.	*	*	**
TLR2	Confidence: Very high Although some other genes (Tnf, Slc11a1 and Tlr2) also exhibited associations with certain pathogen species (Figure 1), the majority of associations were observed for the cytokines Il1b, Il2 and Il12b and, in each case, against multiple pathogen species.	*	*	**
TLR4	Confidence: Low Blocking TLR2 and TLR4 attenuated SAA-induced expression of IL1B, whereas inhibition of caspase-1 and the ATP receptor P2X(7) abrogated the release of mature IL-1beta.	*	*	**
TNF	Confidence: Very high Although some other genes (Tnf, Slc11a1 and Tlr2) also exhibited associations with certain pathogen species (Figure 1), the majority of associations were observed for the cytokines Il1b, Il2 and Il12b and, in each case, against multiple pathogen species.	*	*	**
VCAM1	Confidence: Very high It is known that endothelial cell activation and VCAM-1 expression is induced mainly by IL-1b and TNF-alpha.	*	*	**
YY1	Confidence: Low We further found evidence that specific recruitment of YY1 to the -31C region of the IL1B promoter regulated IL1B gene expression using siRNA directed towards YY1.	*	*	**
