# Supplementary material for: Cross-species single-cell transcriptomic analysis reveals pre-gastrulation developmental differences among pigs, monkeys, and humans
Source: Cell Discov. 2021 Feb 2;7:8. doi: 10.1038/s41421-020-00238-x (PMC7854681; doi:10.1038/s41421-020-00238-x)
Supplement: Supplementary file 10 — Supplementary Table S9 [file 41421_2020_238_MOESM10_ESM.xlsx]

## Sheet: Pregnancy
Table S9 List of ligand-receptor interactions predicted between pregnant/control womb epithelium (luminal and glandular, P_LE and P_GE) and PostL-EPIs or PostL-TEs during the elongation stages.
P_glandular_epithelium|PostL-EPI		P_glandular_epithelium|PostL-TE		P_luminal_epithelium|PostL-EPI		P_luminal_epithelium|PostL-TE		PostL-EPI|P_glandular_epithelium		PostL-EPI|P_luminal_epithelium		PostL-TE|P_glandular_epithelium		PostL-TE|P_luminal_epithelium
id_cp_interaction	interacting_pair	id_cp_interaction	interacting_pair	id_cp_interaction	interacting_pair	id_cp_interaction	interacting_pair	id_cp_interaction	interacting_pair	id_cp_interaction	interacting_pair	id_cp_interaction	interacting_pair	id_cp_interaction	interacting_pair
CPI-SS05B1FA8A8	LRP6_CKLF	CPI-SC0FA79E269	COL4A2_a10b1 complex	CPI-CS0DEBE7B69	IL1 receptor_IL1RN	CPI-SC041DEF0FB	COL5A1_a10b1 complex	CPI-SS01E3453DB	RSPO2_LGR4	CPI-SS0331C5A49	GDF11_ANTXR1	CPI-SC0CE6F5084	COL27A1_a2b1 complex	CPI-SS04A7BCE8D	NPPA_NPR3
CPI-SS0A4EE6FE1	LRP5_FAM3B	CPI-SC07375C073	COL6A3_a10b1 complex	CPI-SS0D95D41D6	FGF7_FGFR4	CPI-SC00756BB93	THY1_aVb3 complex	CPI-SC017215F7F	GDF11_TGFR_AVR2B	CPI-SS0658257AC	FGFR4_PTPRR	CPI-SC0B808E56A	COL6A6_a1b1 complex	CPI-SC0E16B866E	IFNW1_Type I IFNR
CPI-CS04F78ACD6	ACVR_1B2A receptor_GDF11	CPI-SC0E1037D03	VWF_aVb3 complex	CPI-CS04F78ACD6	ACVR_1B2A receptor_GDF11	CPI-SC0988E0218	SPP1_aVb3 complex	CPI-SC001669E22	GDF11_TGFR_AVR2A	CPI-SS0C916344D	AVP_OXTR	CPI-SS04C3EC52C	MTNR1B_COPA	CPI-SS02904BE32	GLRA2_FAM3C
CPI-CS0384572FE	ACVR_1B2B receptor_GDF11	CPI-SC008F4294F	COL7A1_a10b1 complex	CPI-SS01F67987A	FGF2_FGFR1	CPI-SC044E3F9B6	FGF2_aVb3 complex	CPI-SS0472C478C	BMP7_PTPRK	CPI-SS04B547174	OXT_OXTR	CPI-SC02F06FF62	COL8A1_a1b1 complex	CPI-SS0230EE330	NPPA_NPR2
CPI-SS099C401F7	ACVR2A_INHBE	CPI-SC0755598EE	THBS1_aVb3 complex	CPI-CS0384572FE	ACVR_1B2B receptor_GDF11	CPI-SS05D7900BF	PTN_ALK	CPI-SS0B9E8C0DE	EPHB2_EFNB2	CPI-SS0ED2573CA	TNFSF11_TNFRSF11A	CPI-SS0B34CBA4B	EFNA2_EPHA1	CPI-SS06D341996	FGF3_FGFR2
CPI-SS0A874F65F	LGR4_RSPO3	CPI-SC05565E8CE	COL4A6_a10b1 complex	CPI-SS04E690D72	PTN_PTPRZ1	CPI-SC0A58E6695	TNC_aVb3 complex	CPI-SS0984C2931	WNT3A_LRP1	CPI-SS07833475A	FGFR1_FGF7	CPI-SS007AA9FDE	DLK1_NOTCH3	CPI-SS0658257AC	FGFR4_PTPRR
CPI-CS05426BFFA	IL1 receptor_IL1B	CPI-SC0F516B854	COL5A2_a10b1 complex	CPI-CS05426BFFA	IL1 receptor_IL1B	CPI-SS08877A081	LGALS9_COLEC12	CPI-SC09C06C70F	COL21A1_a1b1 complex	CPI-SS09FF3A1EA	FZD9_WNT2	CPI-SS047232C64	DLL1_NOTCH3	CPI-SS0B537DD3F	CEACAM5_CEACAM1
CPI-SS065F7DA2A	COPA_P2RY6	CPI-SC090855C8E	FN1_aVb3 complex	CPI-SS03189F5F6	FGF10_FGFR1	CPI-SS0D95D41D6	FGF7_FGFR4	CPI-SC0329D5397	ICAM3_aLb2 complex	CPI-SS0F972435E	FLT4_VEGFC	CPI-SS0D37C7C70	DLK1_NOTCH4	CPI-SS08A54963F	EFNA2_EPHA2
CPI-SS0B6F0C894	DSG2_DSC3	CPI-SS0A5B945E3	EPHB3_EFNB3	CPI-SS0D4F593F1	WNT5A_EPHA7	CPI-SS01F67987A	FGF2_FGFR1	CPI-SC0F4AC5AA2	ICAM1_aLb2 complex	CPI-SS08A819670	CD70_GPRC5B	CPI-SS0FB5FE587	DLL1_NOTCH4	CPI-SS0F3A089DE	SEMA3E_PLXND1
CPI-SS0B27088B4	CALCR_ADM	CPI-SC02131C05A	COL12A1_a10b1 complex	CPI-SS0B27088B4	CALCR_ADM	CPI-CS0C8F1E01F	ACVR_1B2A receptor_BMP3	CPI-SS0F32DB87D	PTH_PTH1R	CPI-SS0AB647854	GPR37_PSAP	CPI-SS0E1A8414D	DLK1_NOTCH2	CPI-SS0ED2573CA	TNFSF11_TNFRSF11A
CPI-CS0E4E75E3B	BMPR1A_BMPR2_BMP2	CPI-SC06B4C6DD5	COL17A1_a10b1 complex	CPI-SS008FB916C	FGF2_FGFR4	CPI-SS04E690D72	PTN_PTPRZ1	CPI-SS0C916344D	AVP_OXTR	CPI-SS0BA601DC4	BDNF_NTRK2	CPI-SS0423580E5	DLL1_NOTCH2	CPI-SS07833475A	FGFR1_FGF7
CPI-CS028ACED72	BMPR1B_BMPR2_BMP2	CPI-SC0B9199C7F	LAMC1_aVb3 complex	CPI-SC0092846B0	COL5A1_a11b1 complex	CPI-CS040AEB4A0	NODAL receptor_NODAL	CPI-SS035E5A708	DLL3_NOTCH3	CPI-SS088C1035B	NTF4_NTRK2	CPI-SS016B7C7D6	BMP2_SMO	CPI-SS03722104E	HGF_CD44
CPI-CS075442484	BMR1A_ACR2A_BMP2	CPI-SC0D19BAF15	FN1_a10b1 complex	CPI-SS0C694CB44	VEGFA_GRIN2B	CPI-SC015980AEB	COL14A1_a10b1 complex	CPI-SS09CCC0451	INHBE_ACVR2B	CPI-SS093E05DD4	NTF3_NTRK2	CPI-SC0C8B4C056	CD40LG_a5b1 complex	CPI-SS0F972435E	FLT4_VEGFC
CPI-SS06CBC985C	LTBR_LTB	CPI-SC07ECBFCA7	COL1A1_a10b1 complex	CPI-SS02371A6D6	VEGFA_EPHB2	CPI-SC087556B01	COL4A5_a10b1 complex	CPI-SS06AA638A8	CD72_SEMA4D	CPI-SS09C06644C	CADM3_CADM1	CPI-SC058845C44	COL8A1_a2b1 complex	CPI-SS08A819670	CD70_GPRC5B
CPI-CS08A043594	BMR1B_AVR2A_BMP2	CPI-SC08E97F7CA	VCAM1_a4b7 complex	CPI-SS0EB4002A2	NPR3_NPPC	CPI-SS08718E4FB	EPHB6_EFNB3	CPI-SS04B547174	OXT_OXTR	CPI-SC09E5431A2	IFNG_Type II IFNR	CPI-SC05D87F723	COL6A6_a2b1 complex	CPI-SS0AB647854	GPR37_PSAP
CPI-SS0B337B316	TEK_ANGPT1	CPI-SC0B4D7E0FF	FN1_a4b7 complex	CPI-SS070C51D94	FZD7_WNT3	CPI-SC0CE851065	COL6A2_a10b1 complex	CPI-SS039799099	FGFR1_NCAM1	CPI-SC08923F7F7	F11R_aLb2 complex	CPI-SC0D7F33CFB	COL27A1_a1b1 complex	CPI-SS0BA601DC4	BDNF_NTRK2
CPI-SS028688B7B	EFNA5_EPHA7	CPI-SS00BBA318F	TEK_ANGPT4	CPI-SS0A28DCA72	CXCL12_CXCR4	CPI-SS03189F5F6	FGF10_FGFR1	CPI-SC0B6D68FD5	ICAM1_aMb2 complex	CPI-SS0186F8AED	TNFSF9_IL13RA2	CPI-SC067AD890A	VTN_aVb1 complex	CPI-SS088C1035B	NTF4_NTRK2
CPI-SS09D379E5B	NOTCH4_DLL3	CPI-SC0B6F1A278	COL4A1_a10b1 complex	CPI-SS0ABC5C1B8	CD74_MIF	CPI-CS06C0EEFCB	ACVR_1B2B receptor_GDF10	CPI-SS0D5E30C6C	NRG3_ERBB4	CPI-SS03EACE0E0	MST1_MST1R	CPI-SS0472C478C	BMP7_PTPRK	CPI-SS093E05DD4	NTF3_NTRK2
CPI-CS0DF85303A	BMR1B_AVR2A_BMP7	CPI-SS07F60834D	MET_HGF	CPI-SS02C418D99	WNT2_FZD2	CPI-SS0D4F593F1	WNT5A_EPHA7	CPI-SS0B3829651	CADM3_EPB41L1	CPI-SS03E7587E4	ADORA1_ENTPD1	CPI-SS0B9E8C0DE	EPHB2_EFNB2	CPI-SS0DBA4D668	DPP4_CXCL12
CPI-SS074CF011C	ERBB4_NRG4	CPI-SC02E74AFA5	MMP2_aVb3 complex	CPI-SS01C2BA5C8	WNT5A_FZD2	CPI-SC007890A1C	CDH1_aEb7 complex	CPI-SS09FF3A1EA	FZD9_WNT2	CPI-CS073233FCC	ACVR_1A2A receptor_INHBB	CPI-SS0984C2931	WNT3A_LRP1	CPI-SS05162C56B	NTF3_NTRK3
CPI-SC0247375A7	COL17A1_a11b1 complex	CPI-SS08877A081	LGALS9_COLEC12	CPI-SS0DC4D593E	EPHB6_EFNB1	CPI-SC0EFCE145F	OMD_aVb3 complex	CPI-SS098425155	ADRB2_VEGFB	CPI-SS0EDAE16B6	EPOR_KITLG	CPI-SC09C06C70F	COL21A1_a1b1 complex	CPI-SS09C06644C	CADM3_CADM1
CPI-CS0E1BF543E	ACVR1_BMPR2_BMP5	CPI-SS099C401F7	ACVR2A_INHBE	CPI-SS0B9B3870A	VEGFA_FLT1	CPI-SS0D0252D87	AXL_IL15RA	CPI-SC0E4E54E13	COL11A2_a2b1 complex	CPI-SS03E273233	ADORA2A_ENTPD1	CPI-SC0329D5397	ICAM3_aLb2 complex	CPI-SS0D22A09AD	NRP2_PGF
CPI-SC05B2AA866	COL12A1_a11b1 complex	CPI-CS0C8F1E01F	ACVR_1B2A receptor_BMP3	CPI-SS0E075E5AF	NRG1_NETO2	CPI-SS008FB916C	FGF2_FGFR4	CPI-SC040C26CBD	COL21A1_a2b1 complex	CPI-SS03A3EE72E	FLT4_PDGFC	CPI-SC0F4AC5AA2	ICAM1_aLb2 complex	CPI-SS0C56C483F	WNT5A_ANTXR1
CPI-SC0B066E03C	COL4A6_a11b1 complex	CPI-CS040AEB4A0	NODAL receptor_NODAL	CPI-SS09F973C1A	EPHA2_EFNA4	CPI-SS0907A7598	FGFR2_FGF9	CPI-SS076D8415B	CCL3_IDE	CPI-SC0077CEB82	TGFB3_TGFbeta receptor2	CPI-SS0230EE330	NPPA_NPR2	CPI-SS0186F8AED	TNFSF9_IL13RA2
CPI-CS046BCFC6F	BMPR1A_BMPR2_BMP5	CPI-SS0A874F65F	LGR4_RSPO3	CPI-SS086615F9B	CSF1_CELSR3	CPI-SS07BECB892	EPHA2_EFNA3	CPI-SC0A8E69BC5	COL11A2_a1b1 complex	CPI-SS0D67110B0	FGF4_FGFR2	CPI-SS06D341996	FGF3_FGFR2	CPI-SS0E7523314	WNT3_FZD1
CPI-SC03D71E025	COL7A1_a11b1 complex	CPI-SS065F7DA2A	COPA_P2RY6	CPI-SS09A3FA737	NAMPT_P2RY6	CPI-SC0092846B0	COL5A1_a11b1 complex	CPI-SS054D158CC	NTRK1_GRN	CPI-SS0391D4602	NTRK1_NAMPT	CPI-SS0F32DB87D	PTH_PTH1R	CPI-SS080C0EEB8	WNT3A_FZD1
CPI-CS02C93975C	BMPR1B_BMPR2_BMP5	CPI-SC015980AEB	COL14A1_a10b1 complex	CPI-SS073F3FAD5	WNT5A_ROR1	CPI-SS01A8F745A	EPHA1_EFNA3	CPI-SS0E6E8A727	NTRK1_COPA	CPI-CS067298D94	FLT1 complex_VEGFA	CPI-SS0B537DD3F	CEACAM5_CEACAM1	CPI-SS03EACE0E0	MST1_MST1R
CPI-SS06B94F144	NPR2_NPPC	CPI-SC087556B01	COL4A5_a10b1 complex	CPI-SS0632A027A	CD44_HBEGF	CPI-SS0C694CB44	VEGFA_GRIN2B	CPI-SS0586F2596	EPHB2_EFNA5	CPI-CS073D36B1D	FLT1 complex_PGF	CPI-SS035E5A708	DLL3_NOTCH3	CPI-SS03E7587E4	ADORA1_ENTPD1
CPI-CS08CC8F9D3	ACVR1_BMPR2_BMP7	CPI-SS08718E4FB	EPHB6_EFNB3	CPI-SS0E7CBFD03	WNT5A_ROR2	CPI-SS02371A6D6	VEGFA_EPHB2	CPI-SS0F9B3B259	TNFSF13_TNFRSF1A	CPI-SS00A6D366F	ADORA2A_NAMPT	CPI-SS09CCC0451	INHBE_ACVR2B	CPI-CS073233FCC	ACVR_1A2A receptor_INHBB
CPI-SS0481D83A4	EGFR_AREG	CPI-SC0CE851065	COL6A2_a10b1 complex	CPI-SS03133B4F2	TFRC_TNFSF13B	CPI-SS0EB4002A2	NPR3_NPPC	CPI-SS0D46E2B45	TGFB3_TGFBR3	CPI-SS0E61DB5DF	FLT1_PGF	CPI-SS06AA638A8	CD72_SEMA4D	CPI-SS0EDAE16B6	EPOR_KITLG
CPI-CS046B3C139	ACVR_1A2A receptor_BMP7	CPI-CS06C0EEFCB	ACVR_1B2B receptor_GDF10	CPI-SS0E928B8C8	FGF7_FGFR2	CPI-SS0865716E5	EPHB4_EFNB3	CPI-SS09A36B221	BDNF_SORT1	CPI-SS0348DB5E3	FGFR1_FGFR2	CPI-SS08A54963F	EFNA2_EPHA2	CPI-SS03E273233	ADORA2A_ENTPD1
CPI-SS070B0E458	GRIN2A_IL16	CPI-SS0B6F0C894	DSG2_DSC3	CPI-SS002DF6C31	LGALS9_SLC1A5	CPI-CS0288D901D	ACVR_1A2B receptor_BMP7	CPI-SS05162C56B	NTF3_NTRK3	CPI-SS0A83A7E30	TNFSF13_FAS	CPI-SS0F3A089DE	SEMA3E_PLXND1	CPI-SS03A3EE72E	FLT4_PDGFC
CPI-CS05EAF93CC	BMPR1A_BMPR2_BMP7	CPI-CS0E4E75E3B	BMPR1A_BMPR2_BMP2	CPI-CS0B2F2EF5D	ACVR_1B2B receptor_GDF3	CPI-CS0BEC40E19	BMR1B_AVR2B_BMP5	CPI-SC09E5431A2	IFNG_Type II IFNR	CPI-SS0179FBFD3	TNFRSF10A_TNFSF10	CPI-SS039799099	FGFR1_NCAM1	CPI-SC0077CEB82	TGFB3_TGFbeta receptor2
CPI-SS0C10824C7	EGFR_HBEGF	CPI-CS028ACED72	BMPR1B_BMPR2_BMP2	CPI-SS00F4DDF4B	PTN_PTPRS	CPI-SS070C51D94	FZD7_WNT3	CPI-SC08923F7F7	F11R_aLb2 complex	CPI-SS01469637C	WNT2B_FZD4	CPI-SC0B6D68FD5	ICAM1_aMb2 complex	CPI-SS0D67110B0	FGF4_FGFR2
CPI-CS08109C435	BMPR1B_BMPR2_BMP7	CPI-CS075442484	BMR1A_ACR2A_BMP2	CPI-SC0A54B5323	COL6A2_a11b1 complex	CPI-SS0A28DCA72	CXCL12_CXCR4	CPI-SS0E7523314	WNT3_FZD1	CPI-SC0D5CFA431	TGFB3_TGFbeta receptor1	CPI-SS0D5E30C6C	NRG3_ERBB4	CPI-SS0014DB67C	CER1_MRC2
CPI-SS03098AC28	ERBB4_HBEGF	CPI-SC007890A1C	CDH1_aEb7 complex	CPI-SC060984F83	COL14A1_a11b1 complex	CPI-SS0FDAB7BA8	CXCL10_DPP4	CPI-SS080C0EEB8	WNT3A_FZD1	CPI-SS082AD7B6A	FZD6_WNT5A	CPI-SS0B3829651	CADM3_EPB41L1	CPI-SS0391D4602	NTRK1_NAMPT
CPI-CS0D35E69F6	BMR1A_ACR2A_BMP7	CPI-SS06CBC985C	LTBR_LTB	CPI-SC0CE433AB8	COL4A5_a11b1 complex	CPI-CS0BE59B43E	BMR1A_AVR2B_BMP2	CPI-SS0E9A581F8	ICAM1_ITGAL	CPI-SS0BCCDFA7A	NAMPT_IL13RA2	CPI-SS03722104E	HGF_CD44	CPI-CS067298D94	FLT1 complex_VEGFA
CPI-SC0ECFACED2	COL6A3_a11b1 complex	CPI-CS08A043594	BMR1B_AVR2A_BMP2	CPI-SC070D5A96F	JAM2_a4b1 complex	CPI-SS0ABC5C1B8	CD74_MIF	CPI-SS03EACE0E0	MST1_MST1R	CPI-CS0CFA0E4C5	BMPR1A_BMPR2_GDF7	CPI-SS098425155	ADRB2_VEGFB	CPI-CS073D36B1D	FLT1 complex_PGF
CPI-CS0EC80CA59	ACVR_1A2A receptor_BMP5	CPI-SS0B337B316	TEK_ANGPT1	CPI-SC0BC542ACC	TNC_a4b1 complex	CPI-CS058910188	BMR1B_AVR2B_BMP2	CPI-SS02AFCED82	EPHA2_EFNA5	CPI-CS027D7A724	BMPR1B_BMPR2_GDF7	CPI-SC0E4E54E13	COL11A2_a2b1 complex	CPI-SS00A6D366F	ADORA2A_NAMPT
CPI-SC0F7E26271	COL1A1_a11b1 complex	CPI-SC0EFCE145F	OMD_aVb3 complex	CPI-SC07BE7830D	SPP1_a4b1 complex	CPI-CS0C99F8D96	BMR1A_AVR2B_BMP7	CPI-SS03A2EFDD5	EPHA1_EFNA5	CPI-CS05789C9A0	BMR1A_ACR2A_GDF7	CPI-SC040C26CBD	COL21A1_a2b1 complex	CPI-SS0E61DB5DF	FLT1_PGF
CPI-SC0A0532ADC	COL4A1_a11b1 complex	CPI-SS028688B7B	EFNA5_EPHA7	CPI-SC0A68C5F13	IGF1_a6b4 complex	CPI-SS05E6D620E	EPHA1_EFNA4	CPI-SS0BD5C2A23	NRG1_ERBB4	CPI-CS0BDA0D08C	BMR1B_AVR2A_GDF7	CPI-SS076D8415B	CCL3_IDE	CPI-SS0348DB5E3	FGFR1_FGFR2
CPI-SS0A91954A0	RYK_WNT3A	CPI-SS0D0252D87	AXL_IL15RA	CPI-SS00D9A0644	FGFR2_CD83	CPI-CS0CA393CC5	BMR1A_AVR2B_BMP5	CPI-SS03E7587E4	ADORA1_ENTPD1	CPI-SS04C672963	ESAM_ESAM	CPI-SC0A8E69BC5	COL11A2_a1b1 complex	CPI-SS0A83A7E30	TNFSF13_FAS
CPI-SC0CFF5E19D	FN1_a11b1 complex	CPI-SS0907A7598	FGFR2_FGF9	CPI-SS0178F5C45	TGFB2_TGFBR3	CPI-SS01C2BA5C8	WNT5A_FZD2	CPI-SS02572E1EF	NRG1_LGR4	CPI-SS033CB0BB2	CXADR_FAM3C	CPI-SS054D158CC	NTRK1_GRN	CPI-SS0179FBFD3	TNFRSF10A_TNFSF10
CPI-CS01A4D7E2F	BMR1B_AVR2A_BMP5	CPI-SS09D379E5B	NOTCH4_DLL3	CPI-SS00EDDD458	EGFR_MIF	CPI-CS08A853007	BMR1B_AVR2B_BMP7	CPI-SS0EDAE16B6	EPOR_KITLG	CPI-SS02D7A1DDE	KIT_KITLG	CPI-SS0E6E8A727	NTRK1_COPA	CPI-SS0330D939A	FGF17_FGFR2
CPI-SC0DF641DAA	COL5A2_a11b1 complex	CPI-CS0DF85303A	BMR1B_AVR2A_BMP7	CPI-SS07BA4A3B7	FGFR2_FGF8	CPI-CS0FCC00896	ACVR_1A2B receptor_BMP5	CPI-SS0415CC75D	MERTK_GAS6	CPI-CS048465560	ACVR_1A2B receptor_INHBB	CPI-SS0586F2596	EPHB2_EFNA5	CPI-SS01469637C	WNT2B_FZD4
CPI-SS003C9A532	NOTCH2_DLL3	CPI-SS074CF011C	ERBB4_NRG4	CPI-SS09808DEAE	CD74_APP	CPI-SC0A05D3880	THY1_aMb2 complex	CPI-SS085195142	TYRO3_GAS6	CPI-CS0E5078EDE	BMR1A_AVR2B_GDF7	CPI-SS0F9B3B259	TNFSF13_TNFRSF1A	CPI-SS0EBFE1854	EFNA1_EPHA4
CPI-SC02017BE74	COL4A2_a11b1 complex	CPI-SC0247375A7	COL17A1_a11b1 complex	CPI-SS085EE60B1	TGFB1_TGFBR3	CPI-SS0DC4D593E	EPHB6_EFNB1	CPI-SS03A4F7DC8	AXL_GAS6	CPI-CS055E15573	BMR1B_AVR2B_GDF7	CPI-SS0D46E2B45	TGFB3_TGFBR3	CPI-SC0D5CFA431	TGFB3_TGFbeta receptor1
CPI-CS047EE9E03	BMR1A_ACR2A_BMP5	CPI-CS0E1BF543E	ACVR1_BMPR2_BMP5	CPI-SS0302E8E8F	CD74_COPA	CPI-CS0BCDC40FC	BMR1A_AVR2B_BMP4	CPI-SS03E273233	ADORA2A_ENTPD1	CPI-CS02899BF8B	ACVR_1B2A receptor_INHBB	CPI-SS09A36B221	BDNF_SORT1	CPI-SS082AD7B6A	FZD6_WNT5A
CPI-CS0288D901D	ACVR_1A2B receptor_BMP7	CPI-SC05B2AA866	COL12A1_a11b1 complex	CPI-SS0E41702C1	IGF1_IGF1R	CPI-SS0B9B3870A	VEGFA_FLT1	CPI-SS03A3EE72E	FLT4_PDGFC	CPI-SS0855C0353	NRP1_PGF	CPI-SC0E9C058EB	PLAUR_a4b1 complex	CPI-SS0E00478B4	NRP2_VEGFA
CPI-CS0BEC40E19	BMR1B_AVR2B_BMP5	CPI-SC0B066E03C	COL4A6_a11b1 complex	CPI-SC01AB9BED7	SPP1_a9b1 complex	CPI-CS0E997FABD	BMR1B_AVR2B_BMP4	CPI-SS0B70EB09E	PDGFA_PDGFRA	CPI-SS0055264F3	EGFR_TGFB1	CPI-SS05162C56B	NTF3_NTRK3	CPI-SS046F6F0C1	EFNA1_EPHA2
CPI-CS0BE59B43E	BMR1A_AVR2B_BMP2	CPI-CS046BCFC6F	BMPR1A_BMPR2_BMP5	CPI-SS0708FE6FF	NRG1_LSR	CPI-SS0E075E5AF	NRG1_NETO2	CPI-SC0077CEB82	TGFB3_TGFbeta receptor2	CPI-CS085EF890A	ACVR_1B2B receptor_INHBB	CPI-SS09C06644C	CADM3_CADM1	CPI-SS0FF49C823	EFNA1_EPHA1
CPI-SS09C4988F8	PROS1_TYRO3	CPI-SC03D71E025	COL7A1_a11b1 complex	CPI-SS07D56EB05	CMKLR1_RARRES2	CPI-SS09F973C1A	EPHA2_EFNA4	CPI-SS0D67110B0	FGF4_FGFR2	CPI-SS0F9D53834	JAM3_JAM3	CPI-SC09E5431A2	IFNG_Type II IFNR	CPI-CS0CFA0E4C5	BMPR1A_BMPR2_GDF7
CPI-SS0ABC5C1B8	CD74_MIF	CPI-SS07BECB892	EPHA2_EFNA3	CPI-SS04C672963	ESAM_ESAM	CPI-SS086615F9B	CSF1_CELSR3	CPI-SS083CBFACD	MDK_SORL1	CPI-SS0E25CE362	EGFR_TGFA	CPI-SS0186F8AED	TNFSF9_IL13RA2	CPI-CS027D7A724	BMPR1B_BMPR2_GDF7
CPI-CS058910188	BMR1B_AVR2B_BMP2	CPI-SS01A8F745A	EPHA1_EFNA3	CPI-SS0CB863B46	WNT5A_PTPRK	CPI-SS09A3FA737	NAMPT_P2RY6	CPI-SS0391D4602	NTRK1_NAMPT	CPI-SS087B53ABF	JAM2_JAM3	CPI-SS0E7523314	WNT3_FZD1	CPI-CS05789C9A0	BMR1A_ACR2A_GDF7
CPI-CS0C99F8D96	BMR1A_AVR2B_BMP7	CPI-CS02C93975C	BMPR1B_BMPR2_BMP5	CPI-SS01BCB9360	NCAM1_BDNF	CPI-SS073F3FAD5	WNT5A_ROR1	CPI-SS00A6D366F	ADORA2A_NAMPT	CPI-SS0C85BC9AF	PROS1_AXL	CPI-SS080C0EEB8	WNT3A_FZD1	CPI-CS0BDA0D08C	BMR1B_AVR2A_GDF7
CPI-SS05E6D620E	EPHA1_EFNA4	CPI-SS06B94F144	NPR2_NPPC	CPI-SS0735F5C3A	TIMP1_FGFR2	CPI-SS0632A027A	CD44_HBEGF	CPI-SS027CDEA08	NOTCH2_DLL4	CPI-SS0889E281D	CADM1_CADM1	CPI-SS0E9A581F8	ICAM1_ITGAL	CPI-CS091BF99D0	ACVR_1A2A receptor_INHBA
CPI-CS0CA393CC5	BMR1A_AVR2B_BMP5	CPI-CS08CC8F9D3	ACVR1_BMPR2_BMP7	CPI-SS060B82BBC	JAG1_NOTCH2	CPI-SS0E7CBFD03	WNT5A_ROR2	CPI-SS0348DB5E3	FGFR1_FGFR2	CPI-SS0DE0A486F	NRP1_VEGFA	CPI-SS03EACE0E0	MST1_MST1R	CPI-SS033CB0BB2	CXADR_FAM3C
CPI-SS02C418D99	WNT2_FZD2	CPI-SS0481D83A4	EGFR_AREG	CPI-SS002673EFE	WNT5A_FZD3	CPI-SS03133B4F2	TFRC_TNFSF13B	CPI-SS0A83A7E30	TNFSF13_FAS	CPI-SC0ED0520DD	LAMA3_a3b1 complex	CPI-SS02AFCED82	EPHA2_EFNA5	CPI-SS006C6537E	MDK_LRP1
CPI-SS01C2BA5C8	WNT5A_FZD2	CPI-CS046B3C139	ACVR_1A2A receptor_BMP7	CPI-SS09C52F54E	LGALS9_SORL1	CPI-SS0E928B8C8	FGF7_FGFR2	CPI-SC08A98E7D4	COL7A1_a2b1 complex	CPI-SS0339AE950	SIRPA_CD47	CPI-SS03A2EFDD5	EPHA1_EFNA5	CPI-SC098C06330	TGFB1_TGFbeta receptor1
CPI-CS08A853007	BMR1B_AVR2B_BMP7	CPI-SS070B0E458	GRIN2A_IL16	CPI-SS0C03F7CDC	VEGFA_KDR	CPI-SS002DF6C31	LGALS9_SLC1A5	CPI-SC061137A41	COL4A6_a2b1 complex	CPI-SC09938698A	CSPG4_a3b1 complex	CPI-SS0BD5C2A23	NRG1_ERBB4	CPI-SS02D7A1DDE	KIT_KITLG
CPI-CS0FCC00896	ACVR_1A2B receptor_BMP5	CPI-CS05EAF93CC	BMPR1A_BMPR2_BMP7	CPI-SC05992FDC8	COL5A1_a1b1 complex	CPI-SS00F4DDF4B	PTN_PTPRS	CPI-SS0179FBFD3	TNFRSF10A_TNFSF10	CPI-SS079728E8B	ADORA2B_ENTPD1	CPI-SS03E7587E4	ADORA1_ENTPD1	CPI-SC0984894BC	TGFB1_TGFbeta receptor2
CPI-SC092C3E4DF	FN1_a8b1 complex	CPI-SS0C10824C7	EGFR_HBEGF	CPI-SC035134F18	COL5A1_a2b1 complex	CPI-SC0A54B5323	COL6A2_a11b1 complex	CPI-SS01469637C	WNT2B_FZD4	CPI-SS02B567BC7	PLXNC1_SEMA7A	CPI-SS02572E1EF	NRG1_LGR4	CPI-CS048465560	ACVR_1A2B receptor_INHBB
CPI-CS0107C51C6	BMPR1B_BMPR2_BMP4	CPI-CS08109C435	BMPR1B_BMPR2_BMP7	CPI-SS0A9FB762A	LGALS9_PTPRK	CPI-SC060984F83	COL14A1_a11b1 complex	CPI-SC0FDB4B6D9	GDF9_TGFR_BMPR2	CPI-SS044C72D0D	SEMA4A_PLXND1	CPI-SS0EDAE16B6	EPOR_KITLG	CPI-CS0E5078EDE	BMR1A_AVR2B_GDF7
CPI-CS0E54FF657	BMPR1A_BMPR2_BMP4	CPI-SS03098AC28	ERBB4_HBEGF	CPI-SS0F9D53834	JAM3_JAM3	CPI-SC0CE433AB8	COL4A5_a11b1 complex	CPI-SC0D5CFA431	TGFB3_TGFbeta receptor1	CPI-SS01A07768A	CD46_JAG1	CPI-SS0415CC75D	MERTK_GAS6	CPI-CS055E15573	BMR1B_AVR2B_GDF7
CPI-SS03CC15FF3	PDGFRA_PDGFC	CPI-CS0D35E69F6	BMR1A_ACR2A_BMP7	CPI-SS090FC28E1	EPHB6_EFNB2	CPI-SC070D5A96F	JAM2_a4b1 complex	CPI-SC0E5218AA4	NRG1_a6b4 complex	CPI-SS03DA2A820	FGF2_CD44	CPI-SS085195142	TYRO3_GAS6	CPI-CS02899BF8B	ACVR_1B2A receptor_INHBB
CPI-SS0FF55B42C	EPHB3_EFNB1	CPI-SC0ECFACED2	COL6A3_a11b1 complex	CPI-SS087B53ABF	JAM2_JAM3	CPI-SC0BC542ACC	TNC_a4b1 complex	CPI-SC035953E6B	COL7A1_a1b1 complex	CPI-SC02BFEEC8A	THBS1_a3b1 complex	CPI-SS03A4F7DC8	AXL_GAS6	CPI-SS0855C0353	NRP1_PGF
CPI-SC08B2AD7C6	FN1_a5b1 complex	CPI-CS0EC80CA59	ACVR_1A2A receptor_BMP5	CPI-SS0419B80C4	LGALS9_LRP1	CPI-SC07BE7830D	SPP1_a4b1 complex	CPI-CS091BF99D0	ACVR_1A2A receptor_INHBA	CPI-SS048346C2B	LGALS9_MRC2	CPI-SS03E273233	ADORA2A_ENTPD1	CPI-SS0C03F7CDC	VEGFA_KDR
CPI-SS0E075E5AF	NRG1_NETO2	CPI-SC0F7E26271	COL1A1_a11b1 complex	CPI-SS0B2D5BA95	WNT5A_FZD1	CPI-SC0A68C5F13	IGF1_a6b4 complex	CPI-SC04AED00CE	TNC_aVb6 complex	CPI-CS0569B9B91	BMPR1B_BMPR2_BMPR1A	CPI-SS03A3EE72E	FLT4_PDGFC	CPI-SS0055264F3	EGFR_TGFB1
CPI-SS05996C8FD	AGT_AGTR1	CPI-SC0A0532ADC	COL4A1_a11b1 complex	CPI-SS0889E281D	CADM1_CADM1	CPI-SS00D9A0644	FGFR2_CD83	CPI-SS006C6537E	MDK_LRP1	CPI-SS014958F32	LGALS9_CD47	CPI-SS0B70EB09E	PDGFA_PDGFRA	CPI-CS085EF890A	ACVR_1B2B receptor_INHBB
CPI-SC0847A64D2	FN1_aVb5 complex	CPI-SS0A91954A0	RYK_WNT3A	CPI-SS033E6DE7E	NRP1_VEGFB	CPI-SS0178F5C45	TGFB2_TGFBR3	CPI-SS0BD9F32BA	LGALS9_DAG1	CPI-SS0CC898553	FGFR2_PTPRR	CPI-SC0077CEB82	TGFB3_TGFbeta receptor2	CPI-SS0F9D53834	JAM3_JAM3
CPI-SS09F973C1A	EPHA2_EFNA4	CPI-SC0CFF5E19D	FN1_a11b1 complex	CPI-SS00A953C3A	EGF_NRG1	CPI-SS07BA4A3B7	FGFR2_FGF8	CPI-SC0F9DD28F3	JAM3_aMb2 complex	CPI-SS05A94DE17	FGF2_FGFR2	CPI-SS0D67110B0	FGF4_FGFR2	CPI-SS0E25CE362	EGFR_TGFA
CPI-SS086615F9B	CSF1_CELSR3	CPI-CS01A4D7E2F	BMR1B_AVR2A_BMP5	CPI-SS0DEDA3567	TNFSF10_RIPK1	CPI-SS0C4E86714	TNFRSF1B_GRN	CPI-SC0DA5EFA18	COL4A6_a1b1 complex	CPI-SS0273C9AED	KDR_VEGFC	CPI-SS0014DB67C	CER1_MRC2	CPI-SS087B53ABF	JAM2_JAM3
CPI-SS09A3FA737	NAMPT_P2RY6	CPI-SC0DF641DAA	COL5A2_a11b1 complex	CPI-SS0BC7CD11B	LGALS9_MET	CPI-SS09808DEAE	CD74_APP	CPI-SS02D7A1DDE	KIT_KITLG	CPI-SS02AB0C3E0	SPP1_CD44	CPI-SS083CBFACD	MDK_SORL1	CPI-SS0C85BC9AF	PROS1_AXL
CPI-SC062D34C2A	VCAM1_a9b1 complex	CPI-SS003C9A532	NOTCH2_DLL3	CPI-SS0F15C1AB3	NRP2_SEMA3F	CPI-SS085EE60B1	TGFB1_TGFBR3	CPI-SS0CB6968B9	FGF2_FGFRL1	CPI-SS0703338F5	LGALS9_CD44	CPI-SS0391D4602	NTRK1_NAMPT	CPI-CS04DD927C9	ACVR_1A2B receptor_INHBA
CPI-SS0D954EA1C	PDGFRB_PDGFD	CPI-SC02017BE74	COL4A2_a11b1 complex	CPI-SS0AECC113F	FGF10_FGFR2	CPI-SS0E00478B4	NRP2_VEGFA	CPI-SC09C0B5D08	COL4A5_a2b1 complex	CPI-SS06B86672A	CD44_FGFR2	CPI-SS00A6D366F	ADORA2A_NAMPT	CPI-SS0889E281D	CADM1_CADM1
CPI-SC0672FBD31	COL4A1_a1b1 complex	CPI-CS047EE9E03	BMR1A_ACR2A_BMP5	CPI-SS055E061C9	LAMP1_FAM3C	CPI-SS0302E8E8F	CD74_COPA	CPI-SS06D13FCD3	DSC2_DSG2			CPI-SS0348DB5E3	FGFR1_FGFR2	CPI-SS0DE0A486F	NRP1_VEGFA
CPI-SS0632A027A	CD44_HBEGF	CPI-SS0865716E5	EPHB4_EFNB3	CPI-SS06A0B20BD	FGFR2_EPHA4	CPI-SS0F21D6CA0	EPHB4_EFNB1	CPI-CS0C159B54D	ACVR_1B2B receptor_INHBA			CPI-SS0A83A7E30	TNFSF13_FAS	CPI-SS0339AE950	SIRPA_CD47
CPI-SC04F2478E9	FN1_a3b1 complex	CPI-CS0288D901D	ACVR_1A2B receptor_BMP7	CPI-CS077F1340A	FLT1 complex_VEGFB	CPI-SS0E41702C1	IGF1_IGF1R	CPI-CS0533A30DC	ACVR_1B2A receptor_INHBA			CPI-SC08A98E7D4	COL7A1_a2b1 complex	CPI-SC09938698A	CSPG4_a3b1 complex
CPI-SS03133B4F2	TFRC_TNFSF13B	CPI-CS0BEC40E19	BMR1B_AVR2B_BMP5	CPI-SS0947A8549	FLT1_VEGFB	CPI-SC01AB9BED7	SPP1_a9b1 complex	CPI-SS060B82BBC	JAG1_NOTCH2			CPI-SC061137A41	COL4A6_a2b1 complex	CPI-SS079728E8B	ADORA2B_ENTPD1
CPI-SS002DF6C31	LGALS9_SLC1A5	CPI-SS070C51D94	FZD7_WNT3	CPI-SC0EC572716	COL4A5_a1b1 complex	CPI-SS0708FE6FF	NRG1_LSR	CPI-SS0BAB460FF	ANGPT2_TEK			CPI-SS0179FBFD3	TNFRSF10A_TNFSF10	CPI-SS02B567BC7	PLXNC1_SEMA7A
CPI-CS0B2F2EF5D	ACVR_1B2B receptor_GDF3	CPI-CS0BE59B43E	BMR1A_AVR2B_BMP2	CPI-SS01A07768A	CD46_JAG1	CPI-SS07D56EB05	CMKLR1_RARRES2	CPI-SS09C52F54E	LGALS9_SORL1			CPI-SS0330D939A	FGF17_FGFR2	CPI-SS0AECC113F	FGF10_FGFR2
CPI-SS027CDEA08	NOTCH2_DLL4	CPI-CS02957B1BF	BMR1B_AVR2A_BMP4	CPI-SS03DA2A820	FGF2_CD44	CPI-SS0CB863B46	WNT5A_PTPRK	CPI-SS0938C6980	DLL4_NOTCH3			CPI-SS01469637C	WNT2B_FZD4	CPI-SS055E061C9	LAMP1_FAM3C
CPI-SS0AB21032D	PLXNB2_SEMA4C	CPI-SS09C4988F8	PROS1_TYRO3	CPI-SS048346C2B	LGALS9_MRC2	CPI-SC0F9DD28F3	JAM3_aMb2 complex	CPI-SS00D153A8A	NOTCH4_DLL4			CPI-SC0FDB4B6D9	GDF9_TGFR_BMPR2	CPI-SS044C72D0D	SEMA4A_PLXND1
CPI-SC0A54B5323	COL6A2_a11b1 complex	CPI-CS058910188	BMR1B_AVR2B_BMP2	CPI-SC0D9B795CC	CDH1_a2b1 complex	CPI-SS0735F5C3A	TIMP1_FGFR2	CPI-SC0458F68A5	COL4A2_a1b1 complex			CPI-SS0EBFE1854	EFNA1_EPHA4	CPI-SS01A07768A	CD46_JAG1
CPI-SC060984F83	COL14A1_a11b1 complex	CPI-SS0C0A61F92	PLXNB2_SEMA4G	CPI-SS014958F32	LGALS9_CD47	CPI-SS0CB6968B9	FGF2_FGFRL1	CPI-SC058F72F90	FBN1_a5b1 complex			CPI-SC0D5CFA431	TGFB3_TGFbeta receptor1	CPI-SS03DA2A820	FGF2_CD44
CPI-SC0CE433AB8	COL4A5_a11b1 complex	CPI-SS0F4D30D5A	EGFR_EGF	CPI-SS0CC898553	FGFR2_PTPRR	CPI-SS060B82BBC	JAG1_NOTCH2	CPI-SC01FFC9392	FN1_a2b1 complex			CPI-SC0E5218AA4	NRG1_a6b4 complex	CPI-SC02BFEEC8A	THBS1_a3b1 complex
CPI-SC0A9EB628A	VCAM1_a4b1 complex	CPI-CS012D15A88	BMR1A_ACR2A_BMP4	CPI-SS05A94DE17	FGF2_FGFR2	CPI-SS0F26BB901	WNT2_FZD3	CPI-SC02392F4AF	COL4A1_a2b1 complex			CPI-SS0C4E86714	TNFRSF1B_GRN	CPI-SS048346C2B	LGALS9_MRC2
CPI-CS0BAF97962	PDGFR complex_PDGFD	CPI-CS0C99F8D96	BMR1A_AVR2B_BMP7	CPI-SS0273C9AED	KDR_VEGFC	CPI-SS002673EFE	WNT5A_FZD3	CPI-SC004A436C5	COL12A1_a1b1 complex			CPI-SC035953E6B	COL7A1_a1b1 complex	CPI-CS0569B9B91	BMPR1B_BMPR2_BMPR1A
CPI-SS08FAC0A55	PLXNB2_SEMA4D	CPI-SS05E6D620E	EPHA1_EFNA4	CPI-SS02AB0C3E0	SPP1_CD44	CPI-SS09C52F54E	LGALS9_SORL1	CPI-SC0E3784FFB	LAMC1_a2b1 complex			CPI-SS085EE60B1	TGFB1_TGFBR3	CPI-SS014958F32	LGALS9_CD47
CPI-SS0BFB29A42	PLXNB2_PTN	CPI-CS0CA393CC5	BMR1A_AVR2B_BMP5	CPI-SS098F416C1	FGFR2_XPR1	CPI-SS0E0DEA7D5	PECAM1_CD38	CPI-SC096929DB0	FN1_aVb1 complex			CPI-SS046F6F0C1	EFNA1_EPHA2	CPI-SS0CC898553	FGFR2_PTPRR
CPI-SS0B02DE712	EGFR_NRG1	CPI-SS02C418D99	WNT2_FZD2	CPI-SS0837E9F59	JAG1_NOTCH4	CPI-SS0C03F7CDC	VEGFA_KDR	CPI-SC0545E2502	COL5A2_a1b1 complex			CPI-SS0FF49C823	EFNA1_EPHA1	CPI-SS05A94DE17	FGF2_FGFR2
CPI-SS00D9A0644	FGFR2_CD83	CPI-CS08A853007	BMR1B_AVR2B_BMP7	CPI-SS0703338F5	LGALS9_CD44	CPI-SC05992FDC8	COL5A1_a1b1 complex	CPI-SC0EEF3A379	LAMC1_a6b1 complex			CPI-CS091BF99D0	ACVR_1A2A receptor_INHBA	CPI-SS0273C9AED	KDR_VEGFC
CPI-SC06364D669	FN1_a4b1 complex	CPI-CS0FCC00896	ACVR_1A2B receptor_BMP5	CPI-SS0B99F22A2	JAG1_NOTCH3	CPI-SC035134F18	COL5A1_a2b1 complex	CPI-SC0F300DE24	COL12A1_a2b1 complex			CPI-SC04AED00CE	TNC_aVb6 complex	CPI-SS02AB0C3E0	SPP1_CD44
CPI-SS087E0E3FB	EFNB2_EPHA4	CPI-SS0DC4D593E	EPHB6_EFNB1	CPI-SC0F4BC2909	COL6A2_a1b1 complex	CPI-SS0241A1F57	NRP2_SEMA3C	CPI-SC07222A428	COL4A2_a2b1 complex			CPI-SS0CB863B46	WNT5A_PTPRK	CPI-SS0703338F5	LGALS9_CD44
CPI-SS0FC01B947	EFNA5_EPHA4	CPI-SC0527EEE7A	C3_aMb2 complex	CPI-SS06B86672A	CD44_FGFR2	CPI-SS0A9FB762A	LGALS9_PTPRK	CPI-SS0A9FB762A	LGALS9_PTPRK			CPI-SS006C6537E	MDK_LRP1	CPI-SS06B86672A	CD44_FGFR2
CPI-SS0BF9FA3F2	ERBB3_NRG1	CPI-CS0BCDC40FC	BMR1A_AVR2B_BMP4			CPI-SS0F9D53834	JAM3_JAM3	CPI-SS090FC28E1	EPHB6_EFNB2			CPI-SC0E60FEE99	TGFB1_aVb6 complex
CPI-SS00EDDD458	EGFR_MIF	CPI-CS0107C51C6	BMPR1B_BMPR2_BMP4			CPI-SS090FC28E1	EPHB6_EFNB2	CPI-SC0CA7B34A5	COL5A2_a2b1 complex			CPI-SS0BD9F32BA	LGALS9_DAG1
CPI-SS07BA4A3B7	FGFR2_FGF8	CPI-CS0E54FF657	BMPR1A_BMPR2_BMP4			CPI-SS087B53ABF	JAM2_JAM3	CPI-SS08CA619FE	EGFR_GRN			CPI-SC0F9DD28F3	JAM3_aMb2 complex
CPI-SC0D870AE49	COL6A3_a2b1 complex	CPI-SS03CC15FF3	PDGFRA_PDGFC			CPI-SS0419B80C4	LGALS9_LRP1	CPI-SS0CCCF7C69	PLXNB1_SEMA4D			CPI-SC0DA5EFA18	COL4A6_a1b1 complex
CPI-SC0F73E9099	COL1A1_a1b1 complex	CPI-CS0E997FABD	BMR1B_AVR2B_BMP4			CPI-SS0B2D5BA95	WNT5A_FZD1	CPI-SS0419B80C4	LGALS9_LRP1			CPI-SC098C06330	TGFB1_TGFbeta receptor1
CPI-SC02AE206BE	COL6A3_a1b1 complex	CPI-SS0FF55B42C	EPHB3_EFNB1			CPI-SS0889E281D	CADM1_CADM1	CPI-SS0C85BC9AF	PROS1_AXL			CPI-SC0984894BC	TGFB1_TGFbeta receptor2
CPI-SS0F21D6CA0	EPHB4_EFNB1	CPI-SC08B2AD7C6	FN1_a5b1 complex			CPI-SS033E6DE7E	NRP1_VEGFB	CPI-CS04DD927C9	ACVR_1A2B receptor_INHBA			CPI-SS0CB6968B9	FGF2_FGFRL1
CPI-SC0A2FE9693	LAMC1_a7b1 complex	CPI-SS0E075E5AF	NRG1_NETO2			CPI-SS0DE0A486F	NRP1_VEGFA	CPI-SS082ABF1EA	EFNB2_EPHB3			CPI-SC09C0B5D08	COL4A5_a2b1 complex
CPI-SC01EA4FF6B	COL1A1_a2b1 complex	CPI-SS05996C8FD	AGT_AGTR1			CPI-SS00A953C3A	EGF_NRG1	CPI-SS088A0A760	EGFR_COPA			CPI-SS06D13FCD3	DSC2_DSG2
CPI-SS0708FE6FF	NRG1_LSR	CPI-SC0847A64D2	FN1_aVb5 complex			CPI-SS0DEDA3567	TNFSF10_RIPK1	CPI-SS07CCAD9BF	GRN_SORT1			CPI-CS0C159B54D	ACVR_1B2B receptor_INHBA
CPI-SS01BCB9360	NCAM1_BDNF	CPI-SS09F973C1A	EPHA2_EFNA4			CPI-SS0BC7CD11B	LGALS9_MET	CPI-SS04F3A1E5C	COPA_SORT1			CPI-CS0533A30DC	ACVR_1B2A receptor_INHBA
CPI-SS0E4DE8215	WNT2_FZD1	CPI-SS086615F9B	CSF1_CELSR3			CPI-SS0F15C1AB3	NRP2_SEMA3F	CPI-SS0DA033F03	TNFRSF1A_GRN			CPI-SS060B82BBC	JAG1_NOTCH2
CPI-SS06D13FCD3	DSC2_DSG2	CPI-SS09A3FA737	NAMPT_P2RY6			CPI-SS0AECC113F	FGF10_FGFR2	CPI-SC0ED0520DD	LAMA3_a3b1 complex			CPI-SS002673EFE	WNT5A_FZD3
CPI-SS0C2561156	WNT2_FZD4	CPI-SC062D34C2A	VCAM1_a9b1 complex			CPI-SS055E061C9	LAMP1_FAM3C	CPI-SS0339AE950	SIRPA_CD47			CPI-SS0BAB460FF	ANGPT2_TEK
CPI-SS0F26BB901	WNT2_FZD3	CPI-SS0D954EA1C	PDGFRB_PDGFD			CPI-SS06A0B20BD	FGFR2_EPHA4	CPI-SC0E0C50FCA	COL14A1_a2b1 complex			CPI-SS09C52F54E	LGALS9_SORL1
CPI-SS0938C6980	DLL4_NOTCH3	CPI-SC0672FBD31	COL4A1_a1b1 complex			CPI-CS077F1340A	FLT1 complex_VEGFB	CPI-SC09938698A	CSPG4_a3b1 complex			CPI-SS00D153A8A	NOTCH4_DLL4
CPI-SS00D153A8A	NOTCH4_DLL4	CPI-SS0632A027A	CD44_HBEGF			CPI-SS0947A8549	FLT1_VEGFB	CPI-SS079728E8B	ADORA2B_ENTPD1			CPI-SC06873D10F	COL17A1_a2b1 complex
CPI-SC06873D10F	COL17A1_a2b1 complex	CPI-SC04F2478E9	FN1_a3b1 complex			CPI-SC0EC572716	COL4A5_a1b1 complex	CPI-SS02B567BC7	PLXNC1_SEMA7A			CPI-SC0458F68A5	COL4A2_a1b1 complex
CPI-SC0458F68A5	COL4A2_a1b1 complex	CPI-SS03133B4F2	TFRC_TNFSF13B			CPI-SS01A07768A	CD46_JAG1	CPI-SS08D0F9109	EFNB2_EPHB4			CPI-SC05992FDC8	COL5A1_a1b1 complex
CPI-SC058F72F90	FBN1_a5b1 complex	CPI-SS002DF6C31	LGALS9_SLC1A5			CPI-SS03DA2A820	FGF2_CD44	CPI-SS0BC7CD11B	LGALS9_MET			CPI-SC01FFC9392	FN1_a2b1 complex
CPI-SC01FFC9392	FN1_a2b1 complex	CPI-SS0AB21032D	PLXNB2_SEMA4C			CPI-SS048346C2B	LGALS9_MRC2	CPI-SC0814068D9	COL6A2_a2b1 complex			CPI-SC02392F4AF	COL4A1_a2b1 complex
CPI-SC02392F4AF	COL4A1_a2b1 complex	CPI-SC0A54B5323	COL6A2_a11b1 complex			CPI-SC0D9B795CC	CDH1_a2b1 complex	CPI-SC0BD4C290F	COL14A1_a1b1 complex			CPI-SC004A436C5	COL12A1_a1b1 complex
CPI-SC004A436C5	COL12A1_a1b1 complex	CPI-SC060984F83	COL14A1_a11b1 complex			CPI-SS014958F32	LGALS9_CD47	CPI-SS044C72D0D	SEMA4A_PLXND1			CPI-SC08AA91C84	COL17A1_a1b1 complex
CPI-SC08AA91C84	COL17A1_a1b1 complex	CPI-SC0CE433AB8	COL4A5_a11b1 complex			CPI-SS0CC898553	FGFR2_PTPRR	CPI-CS077F1340A	FLT1 complex_VEGFB			CPI-SC035134F18	COL5A1_a2b1 complex
CPI-SC0E3784FFB	LAMC1_a2b1 complex	CPI-SC0A9EB628A	VCAM1_a4b1 complex			CPI-SS05A94DE17	FGF2_FGFR2	CPI-SS0947A8549	FLT1_VEGFB			CPI-SC0E3784FFB	LAMC1_a2b1 complex
CPI-SC096929DB0	FN1_aVb1 complex	CPI-CS0BAF97962	PDGFR complex_PDGFD			CPI-SS0273C9AED	KDR_VEGFC	CPI-SC0EC572716	COL4A5_a1b1 complex			CPI-SC096929DB0	FN1_aVb1 complex
CPI-SC0545E2502	COL5A2_a1b1 complex	CPI-SS08FAC0A55	PLXNB2_SEMA4D			CPI-SS02AB0C3E0	SPP1_CD44	CPI-SS01A07768A	CD46_JAG1			CPI-SC0545E2502	COL5A2_a1b1 complex
CPI-SC0EEF3A379	LAMC1_a6b1 complex	CPI-SS0BFB29A42	PLXNB2_PTN			CPI-SS098F416C1	FGFR2_XPR1	CPI-SS03DA2A820	FGF2_CD44			CPI-SC0EEF3A379	LAMC1_a6b1 complex
CPI-SC0F300DE24	COL12A1_a2b1 complex	CPI-SS0B02DE712	EGFR_NRG1			CPI-SS0837E9F59	JAG1_NOTCH4	CPI-SC02BFEEC8A	THBS1_a3b1 complex			CPI-SC0F300DE24	COL12A1_a2b1 complex
CPI-SC07222A428	COL4A2_a2b1 complex	CPI-SS00D9A0644	FGFR2_CD83			CPI-SS0703338F5	LGALS9_CD44	CPI-SC0D9B795CC	CDH1_a2b1 complex			CPI-SC07222A428	COL4A2_a2b1 complex
CPI-SS0E25CE362	EGFR_TGFA	CPI-SC06364D669	FN1_a4b1 complex			CPI-SS0B99F22A2	JAG1_NOTCH3	CPI-CS0569B9B91	BMPR1B_BMPR2_BMPR1A			CPI-SS0241A1F57	NRP2_SEMA3C
CPI-SC0CA7B34A5	COL5A2_a2b1 complex	CPI-SS087E0E3FB	EFNB2_EPHA4			CPI-SC0F4BC2909	COL6A2_a1b1 complex	CPI-SS014958F32	LGALS9_CD47			CPI-SS0A9FB762A	LGALS9_PTPRK
CPI-SS08CA619FE	EGFR_GRN	CPI-SS0FC01B947	EFNA5_EPHA4			CPI-SS06B86672A	CD44_FGFR2	CPI-SS05A94DE17	FGF2_FGFR2			CPI-SS090FC28E1	EPHB6_EFNB2
CPI-SS0CCCF7C69	PLXNB1_SEMA4D	CPI-SS0BF9FA3F2	ERBB3_NRG1					CPI-SS02AB0C3E0	SPP1_CD44			CPI-SC0CA7B34A5	COL5A2_a2b1 complex
CPI-SS082ABF1EA	EFNB2_EPHB3	CPI-SS07BA4A3B7	FGFR2_FGF8					CPI-SS098F416C1	FGFR2_XPR1			CPI-SS08CA619FE	EGFR_GRN
CPI-SS088A0A760	EGFR_COPA	CPI-SC0D870AE49	COL6A3_a2b1 complex					CPI-SS0837E9F59	JAG1_NOTCH4			CPI-SS0CCCF7C69	PLXNB1_SEMA4D
CPI-SS07CCAD9BF	GRN_SORT1	CPI-SS082AD7B6A	FZD6_WNT5A					CPI-SS0B99F22A2	JAG1_NOTCH3			CPI-SS0419B80C4	LGALS9_LRP1
CPI-SS04F3A1E5C	COPA_SORT1	CPI-SC0F73E9099	COL1A1_a1b1 complex					CPI-SC0F4BC2909	COL6A2_a1b1 complex			CPI-SS0C85BC9AF	PROS1_AXL
CPI-SS0DA033F03	TNFRSF1A_GRN	CPI-SC02AE206BE	COL6A3_a1b1 complex					CPI-SS06B86672A	CD44_FGFR2			CPI-CS04DD927C9	ACVR_1A2B receptor_INHBA
CPI-SS033E6DE7E	NRP1_VEGFB	CPI-SS0F21D6CA0	EPHB4_EFNB1									CPI-SS082ABF1EA	EFNB2_EPHB3
CPI-SC0ED0520DD	LAMA3_a3b1 complex	CPI-SC0A2FE9693	LAMC1_a7b1 complex									CPI-SS0B2D5BA95	WNT5A_FZD1
CPI-SS00A953C3A	EGF_NRG1	CPI-SC01EA4FF6B	COL1A1_a2b1 complex									CPI-SS088A0A760	EGFR_COPA
CPI-SS0DEDA3567	TNFSF10_RIPK1	CPI-SS01BCB9360	NCAM1_BDNF									CPI-SS07CCAD9BF	GRN_SORT1
CPI-SC0E0C50FCA	COL14A1_a2b1 complex	CPI-SS0E4DE8215	WNT2_FZD1									CPI-SS04F3A1E5C	COPA_SORT1
CPI-SS08D0F9109	EFNB2_EPHB4	CPI-SS06D13FCD3	DSC2_DSG2									CPI-SS0DA033F03	TNFRSF1A_GRN
CPI-SC0814068D9	COL6A2_a2b1 complex	CPI-SS0C2561156	WNT2_FZD4									CPI-SS0339AE950	SIRPA_CD47
CPI-SS0F15C1AB3	NRP2_SEMA3F	CPI-SS0F26BB901	WNT2_FZD3									CPI-SC0E0C50FCA	COL14A1_a2b1 complex
CPI-SS055E061C9	LAMP1_FAM3C	CPI-SS0BAB460FF	ANGPT2_TEK									CPI-SC09938698A	CSPG4_a3b1 complex
CPI-SC0BD4C290F	COL14A1_a1b1 complex	CPI-SS0938C6980	DLL4_NOTCH3									CPI-SS079728E8B	ADORA2B_ENTPD1
CPI-SS06A0B20BD	FGFR2_EPHA4	CPI-SS0E0DEA7D5	PECAM1_CD38									CPI-SS02B567BC7	PLXNC1_SEMA7A
CPI-SC02BFEEC8A	THBS1_a3b1 complex	CPI-SC06873D10F	COL17A1_a2b1 complex									CPI-SS08D0F9109	EFNB2_EPHB4
CPI-SS048346C2B	LGALS9_MRC2	CPI-SC0458F68A5	COL4A2_a1b1 complex									CPI-SS0BC7CD11B	LGALS9_MET
CPI-SC0D9B795CC	CDH1_a2b1 complex	CPI-SS0055264F3	EGFR_TGFB1									CPI-SC0814068D9	COL6A2_a2b1 complex
CPI-CS0569B9B91	BMPR1B_BMPR2_BMPR1A	CPI-SC058F72F90	FBN1_a5b1 complex									CPI-SS0AECC113F	FGF10_FGFR2
CPI-SS0CC898553	FGFR2_PTPRR	CPI-SC01FFC9392	FN1_a2b1 complex									CPI-SC0BD4C290F	COL14A1_a1b1 complex
CPI-SS0273C9AED	KDR_VEGFC	CPI-SC02392F4AF	COL4A1_a2b1 complex									CPI-SS044C72D0D	SEMA4A_PLXND1
CPI-SS098F416C1	FGFR2_XPR1	CPI-SC004A436C5	COL12A1_a1b1 complex									CPI-CS077F1340A	FLT1 complex_VEGFB
CPI-SS0837E9F59	JAG1_NOTCH4	CPI-SC08AA91C84	COL17A1_a1b1 complex									CPI-SS0947A8549	FLT1_VEGFB
CPI-SS0703338F5	LGALS9_CD44	CPI-SC0E3784FFB	LAMC1_a2b1 complex									CPI-SC0EC572716	COL4A5_a1b1 complex
CPI-SS0B99F22A2	JAG1_NOTCH3	CPI-SC096929DB0	FN1_aVb1 complex									CPI-SS03DA2A820	FGF2_CD44
CPI-SC0F4BC2909	COL6A2_a1b1 complex	CPI-SC0545E2502	COL5A2_a1b1 complex									CPI-SC02BFEEC8A	THBS1_a3b1 complex
CPI-SS06B86672A	CD44_FGFR2	CPI-SC0EEF3A379	LAMC1_a6b1 complex									CPI-SC0D9B795CC	CDH1_a2b1 complex
		CPI-SC0F300DE24	COL12A1_a2b1 complex									CPI-CS0569B9B91	BMPR1B_BMPR2_BMPR1A
		CPI-SC07222A428	COL4A2_a2b1 complex									CPI-SS014958F32	LGALS9_CD47
		CPI-SS0241A1F57	NRP2_SEMA3C									CPI-SS05A94DE17	FGF2_FGFR2
		CPI-SS0E25CE362	EGFR_TGFA									CPI-SS02AB0C3E0	SPP1_CD44
		CPI-SC0CA7B34A5	COL5A2_a2b1 complex									CPI-SS098F416C1	FGFR2_XPR1
		CPI-SS08CA619FE	EGFR_GRN									CPI-SS0837E9F59	JAG1_NOTCH4
		CPI-SS0CCCF7C69	PLXNB1_SEMA4D									CPI-SS0B99F22A2	JAG1_NOTCH3
		CPI-SS082ABF1EA	EFNB2_EPHB3									CPI-SC0F4BC2909	COL6A2_a1b1 complex
		CPI-SS088A0A760	EGFR_COPA									CPI-SS06B86672A	CD44_FGFR2
		CPI-SS07CCAD9BF	GRN_SORT1
		CPI-SS04F3A1E5C	COPA_SORT1
		CPI-SS0DA033F03	TNFRSF1A_GRN
		CPI-SS033E6DE7E	NRP1_VEGFB
		CPI-SS0DE0A486F	NRP1_VEGFA
		CPI-SC0ED0520DD	LAMA3_a3b1 complex
		CPI-SS00A953C3A	EGF_NRG1
		CPI-SS0DEDA3567	TNFSF10_RIPK1
		CPI-SC0E0C50FCA	COL14A1_a2b1 complex
		CPI-SS08D0F9109	EFNB2_EPHB4
		CPI-SC0814068D9	COL6A2_a2b1 complex
		CPI-SS0F15C1AB3	NRP2_SEMA3F
		CPI-SS055E061C9	LAMP1_FAM3C
		CPI-SC0BD4C290F	COL14A1_a1b1 complex
		CPI-SS06A0B20BD	FGFR2_EPHA4
		CPI-CS077F1340A	FLT1 complex_VEGFB
		CPI-SS0947A8549	FLT1_VEGFB
		CPI-SC0EC572716	COL4A5_a1b1 complex
		CPI-SC02BFEEC8A	THBS1_a3b1 complex
		CPI-SS048346C2B	LGALS9_MRC2
		CPI-SC0D9B795CC	CDH1_a2b1 complex
		CPI-CS0569B9B91	BMPR1B_BMPR2_BMPR1A
		CPI-SS0CC898553	FGFR2_PTPRR
		CPI-SS0273C9AED	KDR_VEGFC
		CPI-SS098F416C1	FGFR2_XPR1
		CPI-SS0837E9F59	JAG1_NOTCH4
		CPI-SS0703338F5	LGALS9_CD44
		CPI-SS0B99F22A2	JAG1_NOTCH3
		CPI-SC0F4BC2909	COL6A2_a1b1 complex
		CPI-SS06B86672A	CD44_FGFR2

## Sheet: Control
C_glandular_epithelium|PostL-EPI		C_glandular_epithelium|PostL-TE		C_luminal_epithelium|PostL-EPI		C_luminal_epithelium|PostL-TE		PostL-EPI|C_glandular_epithelium		PostL-EPI|C_luminal_epithelium		PostL-TE|C_glandular_epithelium		PostL-TE|C_luminal_epithelium
id_cp_interaction	interacting_pair	id_cp_interaction	interacting_pair	id_cp_interaction	interacting_pair	id_cp_interaction	interacting_pair	id_cp_interaction	interacting_pair	id_cp_interaction	interacting_pair	id_cp_interaction	interacting_pair	id_cp_interaction	interacting_pair
CPI-SS05B1FA8A8	LRP6_CKLF	CPI-SC0F516B854	COL5A2_a10b1 complex	CPI-SS0D95D41D6	FGF7_FGFR4	CPI-SS08718E4FB	EPHB6_EFNB3	CPI-SS01E3453DB	RSPO2_LGR4	CPI-SS09FF3A1EA	FZD9_WNT2	CPI-SS0D37C7C70	DLK1_NOTCH4	CPI-SC0E16B866E	IFNW1_Type I IFNR
CPI-SS0A4EE6FE1	LRP5_FAM3B	CPI-SC0D19BAF15	FN1_a10b1 complex	CPI-CS0DEBE7B69	IL1 receptor_IL1RN	CPI-SC00756BB93	THY1_aVb3 complex	CPI-SS0816A4ED4	FGFR4_EPHA4	CPI-SC09E5431A2	IFNG_Type II IFNR	CPI-SS047232C64	DLL1_NOTCH3	CPI-SS02904BE32	GLRA2_FAM3C
CPI-SC0ECFACED2	COL6A3_a11b1 complex	CPI-SC0B6F1A278	COL4A1_a10b1 complex	CPI-SS03189F5F6	FGF10_FGFR1	CPI-SS0D95D41D6	FGF7_FGFR4	CPI-SS09FF3A1EA	FZD9_WNT2	CPI-SS0331C5A49	GDF11_ANTXR1	CPI-SS007AA9FDE	DLK1_NOTCH3	CPI-SS09C06644C	CADM3_CADM1
CPI-SC0A0532ADC	COL4A1_a11b1 complex	CPI-SC07ECBFCA7	COL1A1_a10b1 complex	CPI-CS04F78ACD6	ACVR_1B2A receptor_GDF11	CPI-SC0CE851065	COL6A2_a10b1 complex	CPI-SS0D67110B0	FGF4_FGFR2	CPI-SS09C06644C	CADM3_CADM1	CPI-SS0B34CBA4B	EFNA2_EPHA1	CPI-SS0EDAE16B6	EPOR_KITLG
CPI-SS00D9A0644	FGFR2_CD83	CPI-SC0EFCE145F	OMD_aVb3 complex	CPI-CS0384572FE	ACVR_1B2B receptor_GDF11	CPI-SS03189F5F6	FGF10_FGFR1	CPI-SS035E5A708	DLL3_NOTCH3	CPI-SS0EDAE16B6	EPOR_KITLG	CPI-SC0CE6F5084	COL27A1_a2b1 complex	CPI-SS07833475A	FGFR1_FGF7
CPI-SC0F7E26271	COL1A1_a11b1 complex	CPI-SS00BBA318F	TEK_ANGPT4	CPI-SS0B27088B4	CALCR_ADM	CPI-SC06B4C6DD5	COL17A1_a10b1 complex	CPI-SS06AA638A8	CD72_SEMA4D	CPI-SS07833475A	FGFR1_FGF7	CPI-SC0B808E56A	COL6A6_a1b1 complex	CPI-SS03722104E	HGF_CD44
CPI-SC0CFF5E19D	FN1_a11b1 complex	CPI-SS0A5B945E3	EPHB3_EFNB3	CPI-SS02371A6D6	VEGFA_EPHB2	CPI-SC087556B01	COL4A5_a10b1 complex	CPI-SC09E5431A2	IFNG_Type II IFNR	CPI-SC017215F7F	GDF11_TGFR_AVR2B	CPI-SS0F3A089DE	SEMA3E_PLXND1	CPI-SS0B537DD3F	CEACAM5_CEACAM1
CPI-SC02017BE74	COL4A2_a11b1 complex	CPI-SS0865716E5	EPHB4_EFNB3	CPI-SS0C694CB44	VEGFA_GRIN2B	CPI-SC041DEF0FB	COL5A1_a10b1 complex	CPI-SS0331C5A49	GDF11_ANTXR1	CPI-SS093E05DD4	NTF3_NTRK2	CPI-SS04C3EC52C	MTNR1B_COPA	CPI-SS04A7BCE8D	NPPA_NPR3
CPI-SC0DF641DAA	COL5A2_a11b1 complex	CPI-SS07CA5A6F1	EPHA4_EFNB3	CPI-SS0A28DCA72	CXCL12_CXCR4	CPI-SS08877A081	LGALS9_COLEC12	CPI-SS0472C478C	BMP7_PTPRK	CPI-SS088C1035B	NTF4_NTRK2	CPI-SS0FB5FE587	DLL1_NOTCH4	CPI-SS093E05DD4	NTF3_NTRK2
CPI-CS046BCFC6F	BMPR1A_BMPR2_BMP5	CPI-SC0B4D7E0FF	FN1_a4b7 complex	CPI-CS05426BFFA	IL1 receptor_IL1B	CPI-SS07F60834D	MET_HGF	CPI-SS0984C2931	WNT3A_LRP1	CPI-SS0BA601DC4	BDNF_NTRK2	CPI-SS0E1A8414D	DLK1_NOTCH2	CPI-SS088C1035B	NTF4_NTRK2
CPI-CS0DEBE7B69	IL1 receptor_IL1RN	CPI-SS01A8F745A	EPHA1_EFNA3	CPI-SS0E075E5AF	NRG1_NETO2	CPI-CS0C8F1E01F	ACVR_1B2A receptor_BMP3	CPI-SC0A8E69BC5	COL11A2_a1b1 complex	CPI-SS098425155	ADRB2_VEGFB	CPI-SS0423580E5	DLL1_NOTCH2	CPI-SS0BA601DC4	BDNF_NTRK2
CPI-SS09D379E5B	NOTCH4_DLL3	CPI-SC0FA79E269	COL4A2_a10b1 complex	CPI-CS058910188	BMR1B_AVR2B_BMP2	CPI-CS06C0EEFCB	ACVR_1B2B receptor_GDF10	CPI-SS0B9E8C0DE	EPHB2_EFNB2	CPI-SS0C916344D	AVP_OXTR	CPI-SC02F06FF62	COL8A1_a1b1 complex	CPI-SS08A54963F	EFNA2_EPHA2
CPI-SS003C9A532	NOTCH2_DLL3	CPI-SC02E74AFA5	MMP2_aVb3 complex	CPI-SS06CBC985C	LTBR_LTB	CPI-SC044E3F9B6	FGF2_aVb3 complex	CPI-SS0391D4602	NTRK1_NAMPT	CPI-SS03EACE0E0	MST1_MST1R	CPI-SS0E63AB61E	EFNA2_EPHA4	CPI-SS098425155	ADRB2_VEGFB
CPI-SS04E690D72	PTN_PTPRZ1	CPI-SS05D7900BF	PTN_ALK	CPI-CS0CA393CC5	BMR1A_AVR2B_BMP5	CPI-CS040AEB4A0	NODAL receptor_NODAL	CPI-SS00A6D366F	ADORA2A_NAMPT	CPI-SS04B547174	OXT_OXTR	CPI-SS0230EE330	NPPA_NPR2	CPI-SS0C916344D	AVP_OXTR
CPI-SS06B94F144	NPR2_NPPC	CPI-SC0E1037D03	VWF_aVb3 complex	CPI-CS0BEC40E19	BMR1B_AVR2B_BMP5	CPI-SS07BECB892	EPHA2_EFNA3	CPI-SS0D46E2B45	TGFB3_TGFBR3	CPI-SS0186F8AED	TNFSF9_IL13RA2	CPI-SS05B4EB419	EFNA3_EPHA4	CPI-SS04B547174	OXT_OXTR
CPI-CS04F78ACD6	ACVR_1B2A receptor_GDF11	CPI-SC008F4294F	COL7A1_a10b1 complex	CPI-CS0BE59B43E	BMR1A_AVR2B_BMP2	CPI-SC08E97F7CA	VCAM1_a4b7 complex	CPI-SS0E9A581F8	ICAM1_ITGAL	CPI-SC08923F7F7	F11R_aLb2 complex	CPI-SS0659DBE72	EFNA4_EPHA4	CPI-SS0F32DB87D	PTH_PTH1R
CPI-CS0384572FE	ACVR_1B2B receptor_GDF11	CPI-SS0907A7598	FGFR2_FGF9	CPI-SS0ABC5C1B8	CD74_MIF	CPI-SS02371A6D6	VEGFA_EPHB2	CPI-SC017215F7F	GDF11_TGFR_AVR2B	CPI-SC0329D5397	ICAM3_aLb2 complex	CPI-SC058845C44	COL8A1_a2b1 complex	CPI-SC0B6D68FD5	ICAM1_aMb2 complex
CPI-SS07BA4A3B7	FGFR2_FGF8	CPI-SC015980AEB	COL14A1_a10b1 complex	CPI-SS03133B4F2	TFRC_TNFSF13B	CPI-SS0C694CB44	VEGFA_GRIN2B	CPI-SS054D158CC	NTRK1_GRN	CPI-SS09CCC0451	INHBE_ACVR2B	CPI-SC067AD890A	VTN_aVb1 complex	CPI-SS01469637C	WNT2B_FZD4
CPI-SS070B0E458	GRIN2A_IL16	CPI-SC05565E8CE	COL4A6_a10b1 complex	CPI-SC0247375A7	COL17A1_a11b1 complex	CPI-SS0A28DCA72	CXCL12_CXCR4	CPI-SS0E6E8A727	NTRK1_COPA	CPI-SS0586F2596	EPHB2_EFNA5	CPI-SS06D341996	FGF3_FGFR2	CPI-SS0186F8AED	TNFSF9_IL13RA2
CPI-SS09A3FA737	NAMPT_P2RY6	CPI-SC0988E0218	SPP1_aVb3 complex	CPI-SS02C418D99	WNT2_FZD2	CPI-SS0FDAB7BA8	CXCL10_DPP4	CPI-SS0ED2573CA	TNFSF11_TNFRSF11A	CPI-SS0F972435E	FLT4_VEGFC	CPI-SC0D7F33CFB	COL27A1_a1b1 complex	CPI-SC0F4AC5AA2	ICAM1_aLb2 complex
CPI-SC03D71E025	COL7A1_a11b1 complex	CPI-SC0755598EE	THBS1_aVb3 complex	CPI-SS0632A027A	CD44_HBEGF	CPI-SS0E075E5AF	NRG1_NETO2	CPI-SS09A36B221	BDNF_SORT1	CPI-SS0AB647854	GPR37_PSAP	CPI-SC05D87F723	COL6A6_a2b1 complex	CPI-SS0E00478B4	NRP2_VEGFA
CPI-SS03098AC28	ERBB4_HBEGF	CPI-SC02131C05A	COL12A1_a10b1 complex	CPI-CS0EC80CA59	ACVR_1A2A receptor_BMP5	CPI-CS058910188	BMR1B_AVR2B_BMP2	CPI-SC0E4E54E13	COL11A2_a2b1 complex	CPI-SS03E7587E4	ADORA1_ENTPD1	CPI-SS016B7C7D6	BMP2_SMO	CPI-SS09CCC0451	INHBE_ACVR2B
CPI-SS0B337B316	TEK_ANGPT1	CPI-SC07375C073	COL6A3_a10b1 complex	CPI-SS01F67987A	FGF2_FGFR1	CPI-SS06CBC985C	LTBR_LTB	CPI-SS0348DB5E3	FGFR1_FGFR2	CPI-SC0077CEB82	TGFB3_TGFbeta receptor2	CPI-SS0D67110B0	FGF4_FGFR2	CPI-SS0586F2596	EPHB2_EFNA5
CPI-SS070C51D94	FZD7_WNT3	CPI-SC0B9199C7F	LAMC1_aVb3 complex	CPI-SS008FB916C	FGF2_FGFR4	CPI-CS0CA393CC5	BMR1A_AVR2B_BMP5	CPI-SS0F9B3B259	TNFSF13_TNFRSF1A	CPI-SS0B3829651	CADM3_EPB41L1	CPI-SS035E5A708	DLL3_NOTCH3	CPI-SS0F972435E	FLT4_VEGFC
CPI-SS0C10824C7	EGFR_HBEGF	CPI-SC090855C8E	FN1_aVb3 complex	CPI-SS0EB4002A2	NPR3_NPPC	CPI-CS0BEC40E19	BMR1B_AVR2B_BMP5	CPI-SC040C26CBD	COL21A1_a2b1 complex	CPI-SS03A3EE72E	FLT4_PDGFC	CPI-SS06AA638A8	CD72_SEMA4D	CPI-SS0AB647854	GPR37_PSAP
CPI-SS086615F9B	CSF1_CELSR3	CPI-SC0A58E6695	TNC_aVb3 complex	CPI-SS0E928B8C8	FGF7_FGFR2	CPI-CS0BE59B43E	BMR1A_AVR2B_BMP2	CPI-SC09C06C70F	COL21A1_a1b1 complex	CPI-SS03E273233	ADORA2A_ENTPD1	CPI-SS0472C478C	BMP7_PTPRK	CPI-SS03E7587E4	ADORA1_ENTPD1
CPI-CS02C93975C	BMPR1B_BMPR2_BMP5	CPI-SC007890A1C	CDH1_aEb7 complex	CPI-CS08CC8F9D3	ACVR1_BMPR2_BMP7	CPI-SS0ABC5C1B8	CD74_MIF	CPI-SS0D5E30C6C	NRG3_ERBB4	CPI-SS08A819670	CD70_GPRC5B	CPI-SS0984C2931	WNT3A_LRP1	CPI-SS0330D939A	FGF17_FGFR2
CPI-SS0A91954A0	RYK_WNT3A	CPI-SS0D0252D87	AXL_IL15RA	CPI-CS0E1BF543E	ACVR1_BMPR2_BMP5	CPI-SS03133B4F2	TFRC_TNFSF13B	CPI-SS03EACE0E0	MST1_MST1R	CPI-SS033CB0BB2	CXADR_FAM3C	CPI-SS03722104E	HGF_CD44	CPI-SC0077CEB82	TGFB3_TGFbeta receptor2
CPI-SS0B27088B4	CALCR_ADM	CPI-SC0ECFACED2	COL6A3_a11b1 complex	CPI-CS08A853007	BMR1B_AVR2B_BMP7	CPI-SC0247375A7	COL17A1_a11b1 complex	CPI-SS04B547174	OXT_OXTR	CPI-SS05162C56B	NTF3_NTRK3	CPI-SS0B537DD3F	CEACAM5_CEACAM1	CPI-SS0B3829651	CADM3_EPB41L1
CPI-CS08109C435	BMPR1B_BMPR2_BMP7	CPI-SC0CE851065	COL6A2_a10b1 complex	CPI-CS0C99F8D96	BMR1A_AVR2B_BMP7	CPI-SS0DC4D593E	EPHB6_EFNB1	CPI-SS0F32DB87D	PTH_PTH1R	CPI-SS0A83A7E30	TNFSF13_FAS	CPI-SS04A7BCE8D	NPPA_NPR3	CPI-SS03A3EE72E	FLT4_PDGFC
CPI-SS0B6F0C894	DSG2_DSC3	CPI-SC0A0532ADC	COL4A1_a11b1 complex	CPI-CS0288D901D	ACVR_1A2B receptor_BMP7	CPI-SS0241A1F57	NRP2_SEMA3C	CPI-SC0B6D68FD5	ICAM1_aMb2 complex	CPI-SS0179FBFD3	TNFRSF10A_TNFSF10	CPI-SC0A8E69BC5	COL11A2_a1b1 complex	CPI-SS03E273233	ADORA2A_ENTPD1
CPI-SS0481D83A4	EGFR_AREG	CPI-SS00D9A0644	FGFR2_CD83	CPI-CS046B3C139	ACVR_1A2A receptor_BMP7	CPI-SS02C418D99	WNT2_FZD2	CPI-SS01469637C	WNT2B_FZD4	CPI-CS0BDA0D08C	BMR1B_AVR2A_GDF7	CPI-SS0B9E8C0DE	EPHB2_EFNB2	CPI-SS08A819670	CD70_GPRC5B
CPI-SS074CF011C	ERBB4_NRG4	CPI-SC0F7E26271	COL1A1_a11b1 complex	CPI-CS0FCC00896	ACVR_1A2B receptor_BMP5	CPI-SS0632A027A	CD44_HBEGF	CPI-SC08923F7F7	F11R_aLb2 complex	CPI-CS05789C9A0	BMR1A_ACR2A_GDF7	CPI-SS0391D4602	NTRK1_NAMPT	CPI-SS033CB0BB2	CXADR_FAM3C
CPI-SC0B066E03C	COL4A6_a11b1 complex	CPI-SC0CFF5E19D	FN1_a11b1 complex	CPI-SS0D4F593F1	WNT5A_EPHA7	CPI-CS0EC80CA59	ACVR_1A2A receptor_BMP5	CPI-SC0329D5397	ICAM3_aLb2 complex	CPI-SS0E7523314	WNT3_FZD1	CPI-SS00A6D366F	ADORA2A_NAMPT	CPI-SS05162C56B	NTF3_NTRK3
CPI-SS0A874F65F	LGR4_RSPO3	CPI-SC02017BE74	COL4A2_a11b1 complex	CPI-SC0A54B5323	COL6A2_a11b1 complex	CPI-SS01F67987A	FGF2_FGFR1	CPI-SC0F4AC5AA2	ICAM1_aLb2 complex	CPI-SS039799099	FGFR1_NCAM1	CPI-SS0D46E2B45	TGFB3_TGFBR3	CPI-SS0014DB67C	CER1_MRC2
CPI-SS065F7DA2A	COPA_P2RY6	CPI-SC0DF641DAA	COL5A2_a11b1 complex	CPI-SS0C03F7CDC	VEGFA_KDR	CPI-SC0F9DD28F3	JAM3_aMb2 complex	CPI-SS09CCC0451	INHBE_ACVR2B	CPI-CS067298D94	FLT1 complex_VEGFA	CPI-SS0E9A581F8	ICAM1_ITGAL	CPI-SS046F6F0C1	EFNA1_EPHA2
CPI-SC060984F83	COL14A1_a11b1 complex	CPI-CS046BCFC6F	BMPR1A_BMPR2_BMP5	CPI-SC0CE433AB8	COL4A5_a11b1 complex	CPI-SS008FB916C	FGF2_FGFR4	CPI-SS0586F2596	EPHB2_EFNA5	CPI-SS080C0EEB8	WNT3A_FZD1	CPI-SS054D158CC	NTRK1_GRN	CPI-SS0FF49C823	EFNA1_EPHA1
CPI-CS05EAF93CC	BMPR1A_BMPR2_BMP7	CPI-SS09D379E5B	NOTCH4_DLL3	CPI-SC0092846B0	COL5A1_a11b1 complex	CPI-SS0EB4002A2	NPR3_NPPC	CPI-SC0EC572716	COL4A5_a1b1 complex	CPI-CS0E5078EDE	BMR1A_AVR2B_GDF7	CPI-SS0E6E8A727	NTRK1_COPA	CPI-SS0A83A7E30	TNFSF13_FAS
CPI-CS028ACED72	BMPR1B_BMPR2_BMP2	CPI-SS003C9A532	NOTCH2_DLL3	CPI-CS0B2F2EF5D	ACVR_1B2B receptor_GDF3	CPI-SS0E928B8C8	FGF7_FGFR2	CPI-SC0F4BC2909	COL6A2_a1b1 complex	CPI-CS027D7A724	BMPR1B_BMPR2_GDF7	CPI-SS0ED2573CA	TNFSF11_TNFRSF11A	CPI-SS0DBA4D668	DPP4_CXCL12
CPI-CS0E4E75E3B	BMPR1A_BMPR2_BMP2	CPI-SC06B4C6DD5	COL17A1_a10b1 complex	CPI-SS01C2BA5C8	WNT5A_FZD2	CPI-CS08CC8F9D3	ACVR1_BMPR2_BMP7	CPI-SS02572E1EF	NRG1_LGR4	CPI-SS0055264F3	EGFR_TGFB1	CPI-SS09A36B221	BDNF_SORT1	CPI-SS0179FBFD3	TNFRSF10A_TNFSF10
CPI-SC05B2AA866	COL12A1_a11b1 complex	CPI-SC087556B01	COL4A5_a10b1 complex	CPI-SS028688B7B	EFNA5_EPHA7	CPI-CS0E1BF543E	ACVR1_BMPR2_BMP5	CPI-SS0F972435E	FLT4_VEGFC	CPI-SS0F4D30D5A	EGFR_EGF	CPI-SC0E4E54E13	COL11A2_a2b1 complex	CPI-CS0BDA0D08C	BMR1B_AVR2A_GDF7
CPI-SS05E6D620E	EPHA1_EFNA4	CPI-SC041DEF0FB	COL5A1_a10b1 complex	CPI-SS002DF6C31	LGALS9_SLC1A5	CPI-CS08A853007	BMR1B_AVR2B_BMP7	CPI-SS0AB647854	GPR37_PSAP	CPI-SS07D71C546	NOTCH2_IL24	CPI-SS0348DB5E3	FGFR1_FGFR2	CPI-CS05789C9A0	BMR1A_ACR2A_GDF7
CPI-SC092C3E4DF	FN1_a8b1 complex	CPI-SS04E690D72	PTN_PTPRZ1	CPI-SS00EDDD458	EGFR_MIF	CPI-CS0C99F8D96	BMR1A_AVR2B_BMP7	CPI-SS03E7587E4	ADORA1_ENTPD1	CPI-SS0DE0A486F	NRP1_VEGFA	CPI-SS08A54963F	EFNA2_EPHA2	CPI-SS0E7523314	WNT3_FZD1
CPI-CS05426BFFA	IL1 receptor_IL1B	CPI-SS06B94F144	NPR2_NPPC	CPI-SS01BCB9360	NCAM1_BDNF	CPI-CS0288D901D	ACVR_1A2B receptor_BMP7	CPI-SC0F9DD28F3	JAM3_aMb2 complex	CPI-CS0CFA0E4C5	BMPR1A_BMPR2_GDF7	CPI-SS0F9B3B259	TNFSF13_TNFRSF1A	CPI-SS039799099	FGFR1_NCAM1
CPI-SS0E075E5AF	NRG1_NETO2	CPI-SS08877A081	LGALS9_COLEC12	CPI-SS085EE60B1	TGFB1_TGFBR3	CPI-CS046B3C139	ACVR_1A2A receptor_BMP7	CPI-SC0077CEB82	TGFB3_TGFbeta receptor2	CPI-SS02D7A1DDE	KIT_KITLG	CPI-SC040C26CBD	COL21A1_a2b1 complex	CPI-CS067298D94	FLT1 complex_VEGFA
CPI-SS0B02DE712	EGFR_NRG1	CPI-SS07F60834D	MET_HGF	CPI-SS055E061C9	LAMP1_FAM3C	CPI-CS0FCC00896	ACVR_1A2B receptor_BMP5	CPI-SS0B3829651	CADM3_EPB41L1	CPI-CS055E15573	BMR1B_AVR2B_GDF7	CPI-SC09C06C70F	COL21A1_a1b1 complex	CPI-SS080C0EEB8	WNT3A_FZD1
CPI-SS0BF9FA3F2	ERBB3_NRG1	CPI-SS07BA4A3B7	FGFR2_FGF8	CPI-SS0708FE6FF	NRG1_LSR	CPI-SS0D4F593F1	WNT5A_EPHA7	CPI-SC0FDB4B6D9	GDF9_TGFR_BMPR2	CPI-SS085195142	TYRO3_GAS6	CPI-SS0D5E30C6C	NRG3_ERBB4	CPI-SS0EBFE1854	EFNA1_EPHA4
CPI-CS058910188	BMR1B_AVR2B_BMP2	CPI-CS0C8F1E01F	ACVR_1B2A receptor_BMP3	CPI-SS0F15C1AB3	NRP2_SEMA3F	CPI-SC0A54B5323	COL6A2_a11b1 complex	CPI-SC0814068D9	COL6A2_a2b1 complex	CPI-SS0F9D53834	JAM3_JAM3	CPI-SS03EACE0E0	MST1_MST1R	CPI-CS0E5078EDE	BMR1A_AVR2B_GDF7
CPI-SS06CBC985C	LTBR_LTB	CPI-CS06C0EEFCB	ACVR_1B2B receptor_GDF10	CPI-SS09C52F54E	LGALS9_SORL1	CPI-CS012D15A88	BMR1A_ACR2A_BMP4	CPI-SS03A3EE72E	FLT4_PDGFC	CPI-SS0889E281D	CADM1_CADM1	CPI-SS0F32DB87D	PTH_PTH1R	CPI-CS027D7A724	BMPR1B_BMPR2_GDF7
CPI-CS0CA393CC5	BMR1A_AVR2B_BMP5	CPI-SC044E3F9B6	FGF2_aVb3 complex	CPI-SS0CB863B46	WNT5A_PTPRK	CPI-SS0C03F7CDC	VEGFA_KDR	CPI-SS03E273233	ADORA2A_ENTPD1	CPI-SS0947A8549	FLT1_VEGFB	CPI-SC0B6D68FD5	ICAM1_aMb2 complex	CPI-SS0055264F3	EGFR_TGFB1
CPI-CS0BEC40E19	BMR1B_AVR2B_BMP5	CPI-SS070B0E458	GRIN2A_IL16	CPI-SS0AECC113F	FGF10_FGFR2	CPI-SC0CE433AB8	COL4A5_a11b1 complex	CPI-SC08A98E7D4	COL7A1_a2b1 complex	CPI-SS0415CC75D	MERTK_GAS6	CPI-SS01469637C	WNT2B_FZD4	CPI-CS06072FF4E	IL1 receptor_IL1A
CPI-SS0E25CE362	EGFR_TGFA	CPI-SS09A3FA737	NAMPT_P2RY6	CPI-SS073F3FAD5	WNT5A_ROR1	CPI-SC0092846B0	COL5A1_a11b1 complex	CPI-SC035953E6B	COL7A1_a1b1 complex	CPI-SC01AB9BED7	SPP1_a9b1 complex	CPI-SS0186F8AED	TNFSF9_IL13RA2	CPI-SS0F4D30D5A	EGFR_EGF
CPI-SC06364D669	FN1_a4b1 complex	CPI-SC03D71E025	COL7A1_a11b1 complex	CPI-SS0BD9F32BA	LGALS9_DAG1	CPI-CS02957B1BF	BMR1B_AVR2A_BMP4	CPI-SC0DA5EFA18	COL4A6_a1b1 complex	CPI-SS087B53ABF	JAM2_JAM3	CPI-SC0E9C058EB	PLAUR_a4b1 complex	CPI-SS07D71C546	NOTCH2_IL24
CPI-CS0BE59B43E	BMR1A_AVR2B_BMP2	CPI-SS03098AC28	ERBB4_HBEGF	CPI-SS0B9B3870A	VEGFA_FLT1	CPI-SS01C2BA5C8	WNT5A_FZD2	CPI-SS08A819670	CD70_GPRC5B	CPI-SS02AFCED82	EPHA2_EFNA5	CPI-SC06873D10F	COL17A1_a2b1 complex	CPI-SS055E061C9	LAMP1_FAM3C
CPI-SC07BE7830D	SPP1_a4b1 complex	CPI-SS0B337B316	TEK_ANGPT1	CPI-SS0F9D53834	JAM3_JAM3	CPI-SS028688B7B	EFNA5_EPHA7	CPI-SC09C0B5D08	COL4A5_a2b1 complex	CPI-SS03A2EFDD5	EPHA1_EFNA5	CPI-SC0329D5397	ICAM3_aLb2 complex	CPI-SS083CBFACD	MDK_SORL1
CPI-SC08B2AD7C6	FN1_a5b1 complex	CPI-SS00046DCF3	EPHA4_EFNB1	CPI-SS0889E281D	CADM1_CADM1	CPI-SS002DF6C31	LGALS9_SLC1A5	CPI-SS05162C56B	NTF3_NTRK3	CPI-SS0C1BD22BC	SPP1_PTGER4	CPI-SC0F4AC5AA2	ICAM1_aLb2 complex	CPI-SS0DE0A486F	NRP1_VEGFA
CPI-SS0ABC5C1B8	CD74_MIF	CPI-SS070C51D94	FZD7_WNT3	CPI-SS0B2D5BA95	WNT5A_FZD1	CPI-SS01BCB9360	NCAM1_BDNF	CPI-SS0419B80C4	LGALS9_LRP1	CPI-SS0339AE950	SIRPA_CD47	CPI-SC08AA91C84	COL17A1_a1b1 complex	CPI-CS0CFA0E4C5	BMPR1A_BMPR2_GDF7
CPI-SS03133B4F2	TFRC_TNFSF13B	CPI-SS0C10824C7	EGFR_HBEGF	CPI-SS090FC28E1	EPHB6_EFNB2	CPI-SS085EE60B1	TGFB1_TGFBR3	CPI-SS0A83A7E30	TNFSF13_FAS	CPI-SC056BF6CBB	TNC_a9b1 complex	CPI-SS09CCC0451	INHBE_ACVR2B	CPI-SS02D7A1DDE	KIT_KITLG
CPI-SC0247375A7	COL17A1_a11b1 complex	CPI-SS086615F9B	CSF1_CELSR3	CPI-SS07D56EB05	CMKLR1_RARRES2	CPI-SS09F973C1A	EPHA2_EFNA4	CPI-SS006C6537E	MDK_LRP1	CPI-SS082AD7B6A	FZD6_WNT5A	CPI-SS0586F2596	EPHB2_EFNA5	CPI-CS055E15573	BMR1B_AVR2B_GDF7
CPI-SS0F21D6CA0	EPHB4_EFNB1	CPI-CS040AEB4A0	NODAL receptor_NODAL	CPI-SS0A9FB762A	LGALS9_PTPRK	CPI-SS055E061C9	LAMP1_FAM3C	CPI-SS0179FBFD3	TNFRSF10A_TNFSF10	CPI-SS02B567BC7	PLXNC1_SEMA7A	CPI-SC0EC572716	COL4A5_a1b1 complex	CPI-SS085195142	TYRO3_GAS6
CPI-SC0F73E9099	COL1A1_a1b1 complex	CPI-CS02C93975C	BMPR1B_BMPR2_BMP5	CPI-SS002673EFE	WNT5A_FZD3	CPI-SS0708FE6FF	NRG1_LSR	CPI-SS0B70EB09E	PDGFA_PDGFRA	CPI-SS079728E8B	ADORA2B_ENTPD1	CPI-SC0F4BC2909	COL6A2_a1b1 complex	CPI-SS0F9D53834	JAM3_JAM3
CPI-SS0FF55B42C	EPHB3_EFNB1	CPI-SS07BECB892	EPHA2_EFNA3	CPI-SS0302E8E8F	CD74_COPA	CPI-SS0F15C1AB3	NRP2_SEMA3F	CPI-SC061137A41	COL4A6_a2b1 complex	CPI-SS02AB0C3E0	SPP1_CD44	CPI-SS0241A1F57	NRP2_SEMA3C	CPI-SS0889E281D	CADM1_CADM1
CPI-SC0BC542ACC	TNC_a4b1 complex	CPI-SS0A91954A0	RYK_WNT3A	CPI-SC0A9EB628A	VCAM1_a4b1 complex	CPI-SC0A05D3880	THY1_aMb2 complex	CPI-SS0E7523314	WNT3_FZD1	CPI-SS03DA2A820	FGF2_CD44	CPI-SS02572E1EF	NRG1_LGR4	CPI-SS0B2D5BA95	WNT5A_FZD1
CPI-SS02C418D99	WNT2_FZD2	CPI-SC08E97F7CA	VCAM1_a4b7 complex	CPI-SC070D5A96F	JAM2_a4b1 complex	CPI-SS09C52F54E	LGALS9_SORL1	CPI-SS039799099	FGFR1_NCAM1	CPI-SC0EEF3A379	LAMC1_a6b1 complex	CPI-SS0F972435E	FLT4_VEGFC	CPI-SS0947A8549	FLT1_VEGFB
CPI-SS0632A027A	CD44_HBEGF	CPI-CS08109C435	BMPR1B_BMPR2_BMP7	CPI-SC035134F18	COL5A1_a2b1 complex	CPI-SS0CB6968B9	FGF2_FGFRL1	CPI-SS080C0EEB8	WNT3A_FZD1	CPI-SS0703338F5	LGALS9_CD44	CPI-SS0AB647854	GPR37_PSAP	CPI-SS0415CC75D	MERTK_GAS6
CPI-CS0EC80CA59	ACVR_1A2A receptor_BMP5	CPI-SS0B6F0C894	DSG2_DSC3	CPI-SS087B53ABF	JAM2_JAM3	CPI-SS0F26BB901	WNT2_FZD3	CPI-SS00D153A8A	NOTCH4_DLL4	CPI-CS077F1340A	FLT1 complex_VEGFB	CPI-SS03E7587E4	ADORA1_ENTPD1	CPI-SC09938698A	CSPG4_a3b1 complex
CPI-SC01EA4FF6B	COL1A1_a2b1 complex	CPI-SS0481D83A4	EGFR_AREG	CPI-SS09808DEAE	CD74_APP	CPI-SS0CB863B46	WNT5A_PTPRK	CPI-SC04AED00CE	TNC_aVb6 complex	CPI-SS0BC7CD11B	LGALS9_MET	CPI-SS0330D939A	FGF17_FGFR2	CPI-SC01AB9BED7	SPP1_a9b1 complex
CPI-SS01F67987A	FGF2_FGFR1	CPI-SS074CF011C	ERBB4_NRG4	CPI-SS0C2561156	WNT2_FZD4	CPI-SS0AECC113F	FGF10_FGFR2	CPI-CS073233FCC	ACVR_1A2A receptor_INHBB	CPI-SS014958F32	LGALS9_CD47	CPI-SC0077CEB82	TGFB3_TGFbeta receptor2	CPI-SS087B53ABF	JAM2_JAM3
CPI-SS008FB916C	FGF2_FGFR4	CPI-SC0B066E03C	COL4A6_a11b1 complex	CPI-SS0FC01B947	EFNA5_EPHA4	CPI-SS073F3FAD5	WNT5A_ROR1	CPI-SC01195CB48	TNC_a8b1 complex	CPI-CS0569B9B91	BMPR1B_BMPR2_BMPR1A	CPI-SS0B3829651	CADM3_EPB41L1	CPI-SS02AFCED82	EPHA2_EFNA5
CPI-SC0847A64D2	FN1_aVb5 complex	CPI-SS0A874F65F	LGR4_RSPO3	CPI-SS0E7CBFD03	WNT5A_ROR2	CPI-CS0BCDC40FC	BMR1A_AVR2B_BMP4	CPI-SS083CBFACD	MDK_SORL1	CPI-SS0D954EA1C	PDGFRB_PDGFD	CPI-SC0FDB4B6D9	GDF9_TGFR_BMPR2	CPI-SS03A2EFDD5	EPHA1_EFNA5
CPI-SS0EB4002A2	NPR3_NPPC	CPI-SS065F7DA2A	COPA_P2RY6	CPI-SS0E4DE8215	WNT2_FZD1	CPI-SS0BD5C2A23	NRG1_ERBB4	CPI-CS04DD927C9	ACVR_1A2B receptor_INHBA	CPI-CS0BAF97962	PDGFR complex_PDGFD	CPI-SC0814068D9	COL6A2_a2b1 complex	CPI-SS0C1BD22BC	SPP1_PTGER4
CPI-SS09C4988F8	PROS1_TYRO3	CPI-SC060984F83	COL14A1_a11b1 complex	CPI-SS0E41702C1	IGF1_IGF1R	CPI-SS0BD9F32BA	LGALS9_DAG1	CPI-SS044C72D0D	SEMA4A_PLXND1			CPI-SS03A3EE72E	FLT4_PDGFC	CPI-SS0339AE950	SIRPA_CD47
CPI-CS08CC8F9D3	ACVR1_BMPR2_BMP7	CPI-CS05EAF93CC	BMPR1A_BMPR2_BMP7	CPI-SS048346C2B	LGALS9_MRC2	CPI-SS0B9B3870A	VEGFA_FLT1	CPI-SC0E5218AA4	NRG1_a6b4 complex			CPI-SS03E273233	ADORA2A_ENTPD1	CPI-SS0C56C483F	WNT5A_ANTXR1
CPI-CS0E54FF657	BMPR1A_BMPR2_BMP4	CPI-CS028ACED72	BMPR1B_BMPR2_BMP2	CPI-SS0DEDA3567	TNFSF10_RIPK1	CPI-CS0E997FABD	BMR1B_AVR2B_BMP4	CPI-SS03A4F7DC8	AXL_GAS6			CPI-SC08A98E7D4	COL7A1_a2b1 complex	CPI-SC0984894BC	TGFB1_TGFbeta receptor2
CPI-CS0E1BF543E	ACVR1_BMPR2_BMP5	CPI-CS0E4E75E3B	BMPR1A_BMPR2_BMP2	CPI-SS0C56C483F	WNT5A_ANTXR1	CPI-SS0F9D53834	JAM3_JAM3	CPI-SC0F300DE24	COL12A1_a2b1 complex			CPI-SC035953E6B	COL7A1_a1b1 complex	CPI-SC056BF6CBB	TNC_a9b1 complex
CPI-CS08A853007	BMR1B_AVR2B_BMP7	CPI-SC05B2AA866	COL12A1_a11b1 complex	CPI-SC098C06330	TGFB1_TGFbeta receptor1	CPI-SS0889E281D	CADM1_CADM1	CPI-CS048465560	ACVR_1A2B receptor_INHBB			CPI-SC0DA5EFA18	COL4A6_a1b1 complex	CPI-SS082AD7B6A	FZD6_WNT5A
CPI-SC058F72F90	FBN1_a5b1 complex	CPI-SS0C0A61F92	PLXNB2_SEMA4G	CPI-SC0859FAC25	IFNE_Type I IFNR	CPI-SS0B2D5BA95	WNT5A_FZD1	CPI-SC0A05D3880	THY1_aMb2 complex			CPI-SS08A819670	CD70_GPRC5B	CPI-SS02B567BC7	PLXNC1_SEMA7A
CPI-CS0C99F8D96	BMR1A_AVR2B_BMP7	CPI-SS05E6D620E	EPHA1_EFNA4	CPI-SC0984894BC	TGFB1_TGFbeta receptor2	CPI-SS090FC28E1	EPHB6_EFNB2	CPI-SS09C52F54E	LGALS9_SORL1			CPI-SC09C0B5D08	COL4A5_a2b1 complex	CPI-SS079728E8B	ADORA2B_ENTPD1
CPI-CS0288D901D	ACVR_1A2B receptor_BMP7	CPI-SC0527EEE7A	C3_aMb2 complex	CPI-SC0A68C5F13	IGF1_a6b4 complex	CPI-SS07D56EB05	CMKLR1_RARRES2	CPI-SS085195142	TYRO3_GAS6			CPI-SS05162C56B	NTF3_NTRK3	CPI-SS02AB0C3E0	SPP1_CD44
CPI-CS046B3C139	ACVR_1A2A receptor_BMP7	CPI-SS0E0DEA7D5	PECAM1_CD38	CPI-SC062D34C2A	VCAM1_a9b1 complex	CPI-SS0A9FB762A	LGALS9_PTPRK	CPI-SC02392F4AF	COL4A1_a2b1 complex			CPI-SS0014DB67C	CER1_MRC2	CPI-SS0273C9AED	KDR_VEGFC
CPI-CS0FCC00896	ACVR_1A2B receptor_BMP5	CPI-SS0E075E5AF	NRG1_NETO2	CPI-SS05A94DE17	FGF2_FGFR2	CPI-SS002673EFE	WNT5A_FZD3	CPI-CS091BF99D0	ACVR_1A2A receptor_INHBA			CPI-SS046F6F0C1	EFNA1_EPHA2	CPI-SS00A953C3A	EGF_NRG1
CPI-CS0107C51C6	BMPR1B_BMPR2_BMP4	CPI-SS0B02DE712	EGFR_NRG1	CPI-SC05992FDC8	COL5A1_a1b1 complex	CPI-SS0C4E86714	TNFRSF1B_GRN	CPI-CS0C159B54D	ACVR_1B2B receptor_INHBA			CPI-SS0419B80C4	LGALS9_LRP1	CPI-SS03DA2A820	FGF2_CD44
CPI-SS0D4F593F1	WNT5A_EPHA7	CPI-SS0BF9FA3F2	ERBB3_NRG1	CPI-SS0273C9AED	KDR_VEGFC	CPI-SS0302E8E8F	CD74_COPA	CPI-CS02899BF8B	ACVR_1B2A receptor_INHBB			CPI-SS0FF49C823	EFNA1_EPHA1	CPI-SC0EEF3A379	LAMC1_a6b1 complex
CPI-SS08FAC0A55	PLXNB2_SEMA4D	CPI-CS058910188	BMR1B_AVR2B_BMP2	CPI-SS00A953C3A	EGF_NRG1	CPI-SC0A9EB628A	VCAM1_a4b1 complex	CPI-SS0BD5C2A23	NRG1_ERBB4			CPI-SS0A83A7E30	TNFSF13_FAS	CPI-SS0703338F5	LGALS9_CD44
CPI-SC0A54B5323	COL6A2_a11b1 complex	CPI-SS06CBC985C	LTBR_LTB	CPI-SS03DA2A820	FGF2_CD44	CPI-SC070D5A96F	JAM2_a4b1 complex	CPI-SS0BD9F32BA	LGALS9_DAG1			CPI-SS006C6537E	MDK_LRP1	CPI-CS077F1340A	FLT1 complex_VEGFB
CPI-SS0AB21032D	PLXNB2_SEMA4C	CPI-CS0CA393CC5	BMR1A_AVR2B_BMP5	CPI-SS06B86672A	CD44_FGFR2	CPI-SC035134F18	COL5A1_a2b1 complex	CPI-CS085EF890A	ACVR_1B2B receptor_INHBB			CPI-SS0179FBFD3	TNFRSF10A_TNFSF10	CPI-SS0BC7CD11B	LGALS9_MET
CPI-SS0837E9F59	JAG1_NOTCH4	CPI-CS0BEC40E19	BMR1B_AVR2B_BMP5	CPI-SS0703338F5	LGALS9_CD44	CPI-SS087B53ABF	JAM2_JAM3	CPI-SS0938C6980	DLL4_NOTCH3			CPI-SS0B70EB09E	PDGFA_PDGFRA	CPI-SS014958F32	LGALS9_CD47
CPI-SS00F4DDF4B	PTN_PTPRS	CPI-SS0E25CE362	EGFR_TGFA	CPI-CS077F1340A	FLT1 complex_VEGFB	CPI-SS09808DEAE	CD74_APP	CPI-SS07CCAD9BF	GRN_SORT1			CPI-SC061137A41	COL4A6_a2b1 complex	CPI-CS0569B9B91	BMPR1B_BMPR2_BMPR1A
CPI-SS0CCCF7C69	PLXNB1_SEMA4D	CPI-SC06364D669	FN1_a4b1 complex	CPI-SS0BC7CD11B	LGALS9_MET	CPI-SS0C2561156	WNT2_FZD4	CPI-SS0B99F22A2	JAG1_NOTCH3			CPI-SS0E7523314	WNT3_FZD1	CPI-SS0D954EA1C	PDGFRB_PDGFD
CPI-SC0CE433AB8	COL4A5_a11b1 complex	CPI-CS0BE59B43E	BMR1A_AVR2B_BMP2	CPI-SS014958F32	LGALS9_CD47	CPI-SS0FC01B947	EFNA5_EPHA4	CPI-SS0BAB460FF	ANGPT2_TEK			CPI-SS039799099	FGFR1_NCAM1	CPI-CS0BAF97962	PDGFR complex_PDGFD
CPI-SS0CC898553	FGFR2_PTPRR	CPI-SC07BE7830D	SPP1_a4b1 complex	CPI-SS0D954EA1C	PDGFRB_PDGFD	CPI-SS0E7CBFD03	WNT5A_ROR2	CPI-SC0E3784FFB	LAMC1_a2b1 complex			CPI-SS080C0EEB8	WNT3A_FZD1
CPI-SC0092846B0	COL5A1_a11b1 complex	CPI-SC08B2AD7C6	FN1_a5b1 complex	CPI-CS0BAF97962	PDGFR complex_PDGFD	CPI-SS0E4DE8215	WNT2_FZD1	CPI-CS0533A30DC	ACVR_1B2A receptor_INHBA			CPI-SS0EBFE1854	EFNA1_EPHA4
CPI-CS0B2F2EF5D	ACVR_1B2B receptor_GDF3	CPI-SS0ABC5C1B8	CD74_MIF			CPI-SS0E41702C1	IGF1_IGF1R	CPI-SC0672FBD31	COL4A1_a1b1 complex			CPI-SS00D153A8A	NOTCH4_DLL4
CPI-SC0ED0520DD	LAMA3_a3b1 complex	CPI-SS03133B4F2	TFRC_TNFSF13B			CPI-SS048346C2B	LGALS9_MRC2	CPI-SS04C672963	ESAM_ESAM			CPI-SS085EE60B1	TGFB1_TGFBR3
CPI-SC02BFEEC8A	THBS1_a3b1 complex	CPI-SC0247375A7	COL17A1_a11b1 complex			CPI-SS0DEDA3567	TNFSF10_RIPK1	CPI-SS027CDEA08	NOTCH2_DLL4			CPI-SC04AED00CE	TNC_aVb6 complex
CPI-SC04F2478E9	FN1_a3b1 complex	CPI-SS0F21D6CA0	EPHB4_EFNB1			CPI-SS01A07768A	CD46_JAG1	CPI-SC096929DB0	FN1_aVb1 complex			CPI-CS073233FCC	ACVR_1A2A receptor_INHBB
CPI-SS01C2BA5C8	WNT5A_FZD2	CPI-SC0F73E9099	COL1A1_a1b1 complex			CPI-SS0C56C483F	WNT5A_ANTXR1	CPI-SC01FFC9392	FN1_a2b1 complex			CPI-SC01195CB48	TNC_a8b1 complex
CPI-SS028688B7B	EFNA5_EPHA7	CPI-SS0FF55B42C	EPHB3_EFNB1			CPI-SC098C06330	TGFB1_TGFbeta receptor1	CPI-SS0C85BC9AF	PROS1_AXL			CPI-SS0D22A09AD	NRP2_PGF
CPI-SS002DF6C31	LGALS9_SLC1A5	CPI-SS0DC4D593E	EPHB6_EFNB1			CPI-SC0859FAC25	IFNE_Type I IFNR	CPI-SC0CA7B34A5	COL5A2_a2b1 complex			CPI-SS083CBFACD	MDK_SORL1
CPI-SS00EDDD458	EGFR_MIF	CPI-SC0BC542ACC	TNC_a4b1 complex			CPI-SC0984894BC	TGFB1_TGFbeta receptor2	CPI-SS04F3A1E5C	COPA_SORT1			CPI-CS04DD927C9	ACVR_1A2B receptor_INHBA
CPI-SS06A0B20BD	FGFR2_EPHA4	CPI-SS02C418D99	WNT2_FZD2			CPI-SC0A68C5F13	IGF1_a6b4 complex	CPI-SC0458F68A5	COL4A2_a1b1 complex			CPI-SS044C72D0D	SEMA4A_PLXND1
CPI-SS0178F5C45	TGFB2_TGFBR3	CPI-SS0632A027A	CD44_HBEGF			CPI-SC062D34C2A	VCAM1_a9b1 complex	CPI-SC0545E2502	COL5A2_a1b1 complex			CPI-SC0E5218AA4	NRG1_a6b4 complex
CPI-SS01BCB9360	NCAM1_BDNF	CPI-CS0EC80CA59	ACVR_1A2A receptor_BMP5			CPI-SS082AD7B6A	FZD6_WNT5A	CPI-SC07222A428	COL4A2_a2b1 complex			CPI-SS0F15C1AB3	NRP2_SEMA3F
CPI-SS09F973C1A	EPHA2_EFNA4	CPI-SC01EA4FF6B	COL1A1_a2b1 complex			CPI-SS05A94DE17	FGF2_FGFR2	CPI-SS090FC28E1	EPHB6_EFNB2			CPI-SS03A4F7DC8	AXL_GAS6
CPI-SS087E0E3FB	EFNB2_EPHA4	CPI-SS01F67987A	FGF2_FGFR1			CPI-SC05992FDC8	COL5A1_a1b1 complex	CPI-SS0BFB29A42	PLXNB2_PTN			CPI-SC0F300DE24	COL12A1_a2b1 complex
CPI-SC03DD946B2	TGFB2_TGFbeta receptor1	CPI-SS008FB916C	FGF2_FGFR4			CPI-SS0273C9AED	KDR_VEGFC	CPI-SC0BD4C290F	COL14A1_a1b1 complex			CPI-CS048465560	ACVR_1A2B receptor_INHBB
CPI-SS033E6DE7E	NRP1_VEGFB	CPI-SC0847A64D2	FN1_aVb5 complex			CPI-SS00A953C3A	EGF_NRG1	CPI-SC004A436C5	COL12A1_a1b1 complex			CPI-SC0A05D3880	THY1_aMb2 complex
CPI-SC01195CB48	TNC_a8b1 complex	CPI-SS0EB4002A2	NPR3_NPPC			CPI-SS03DA2A820	FGF2_CD44	CPI-SS098F416C1	FGFR2_XPR1			CPI-SS09C52F54E	LGALS9_SORL1
CPI-SS0708FE6FF	NRG1_LSR	CPI-SS09C4988F8	PROS1_TYRO3			CPI-SS06B86672A	CD44_FGFR2	CPI-SC0D9B795CC	CDH1_a2b1 complex			CPI-SS0CB863B46	WNT5A_PTPRK
CPI-SC02AE206BE	COL6A3_a1b1 complex	CPI-CS08CC8F9D3	ACVR1_BMPR2_BMP7			CPI-SS0703338F5	LGALS9_CD44	CPI-SS0A9FB762A	LGALS9_PTPRK			CPI-SS0AECC113F	FGF10_FGFR2
CPI-SC0A2FE9693	LAMC1_a7b1 complex	CPI-CS0E54FF657	BMPR1A_BMPR2_BMP4			CPI-CS077F1340A	FLT1 complex_VEGFB	CPI-SS082ABF1EA	EFNB2_EPHB3			CPI-SS085195142	TYRO3_GAS6
CPI-SC0D870AE49	COL6A3_a2b1 complex	CPI-CS0E1BF543E	ACVR1_BMPR2_BMP5			CPI-SS0BC7CD11B	LGALS9_MET	CPI-SS060B82BBC	JAG1_NOTCH2			CPI-SS05996C8FD	AGT_AGTR1
CPI-SS03105D292	CSF1_SLC7A1	CPI-CS08A853007	BMR1B_AVR2B_BMP7			CPI-SS014958F32	LGALS9_CD47	CPI-SS08CA619FE	EGFR_GRN			CPI-SC02392F4AF	COL4A1_a2b1 complex
CPI-SS03CC15FF3	PDGFRA_PDGFC	CPI-SC058F72F90	FBN1_a5b1 complex			CPI-SS0D954EA1C	PDGFRB_PDGFD	CPI-SS0DA033F03	TNFRSF1A_GRN			CPI-CS091BF99D0	ACVR_1A2A receptor_INHBA
CPI-SC032246C72	TGFB2_TGFbeta receptor2	CPI-CS0C99F8D96	BMR1A_AVR2B_BMP7			CPI-CS0BAF97962	PDGFR complex_PDGFD	CPI-SS0415CC75D	MERTK_GAS6			CPI-CS0C159B54D	ACVR_1B2B receptor_INHBA
CPI-SS05996C8FD	AGT_AGTR1	CPI-CS0288D901D	ACVR_1A2B receptor_BMP7					CPI-SS088A0A760	EGFR_COPA			CPI-CS02899BF8B	ACVR_1B2A receptor_INHBB
CPI-SC02392F4AF	COL4A1_a2b1 complex	CPI-CS046B3C139	ACVR_1A2A receptor_BMP7					CPI-SC0E0C50FCA	COL14A1_a2b1 complex			CPI-SS0BD5C2A23	NRG1_ERBB4
CPI-CS0BCDC40FC	BMR1A_AVR2B_BMP4	CPI-CS0FCC00896	ACVR_1A2B receptor_BMP5					CPI-SS08D0F9109	EFNB2_EPHB4			CPI-SS0BD9F32BA	LGALS9_DAG1
CPI-SS0938C6980	DLL4_NOTCH3	CPI-CS0107C51C6	BMPR1B_BMPR2_BMP4					CPI-SC09938698A	CSPG4_a3b1 complex			CPI-CS085EF890A	ACVR_1B2B receptor_INHBB
CPI-SS06D13FCD3	DSC2_DSG2	CPI-SS0D4F593F1	WNT5A_EPHA7					CPI-SC01AB9BED7	SPP1_a9b1 complex			CPI-SS0B9B3870A	VEGFA_FLT1
CPI-SS07CCAD9BF	GRN_SORT1	CPI-SS08FAC0A55	PLXNB2_SEMA4D					CPI-SS02AFCED82	EPHA2_EFNA5			CPI-SS06D13FCD3	DSC2_DSG2
CPI-SS0B99F22A2	JAG1_NOTCH3	CPI-SC0A54B5323	COL6A2_a11b1 complex					CPI-SS03A2EFDD5	EPHA1_EFNA5			CPI-SS07CCAD9BF	GRN_SORT1
CPI-SC0E3784FFB	LAMC1_a2b1 complex	CPI-CS012D15A88	BMR1A_ACR2A_BMP4					CPI-SS0C1BD22BC	SPP1_PTGER4			CPI-SS0B99F22A2	JAG1_NOTCH3
CPI-SC0672FBD31	COL4A1_a1b1 complex	CPI-SS0AB21032D	PLXNB2_SEMA4C					CPI-SS048346C2B	LGALS9_MRC2			CPI-SS0BAB460FF	ANGPT2_TEK
CPI-SS04C672963	ESAM_ESAM	CPI-SS0837E9F59	JAG1_NOTCH4					CPI-SS0339AE950	SIRPA_CD47			CPI-SC0E3784FFB	LAMC1_a2b1 complex
CPI-SS068C129D6	CSF1_SIRPA	CPI-SS00F4DDF4B	PTN_PTPRS					CPI-SS01A07768A	CD46_JAG1			CPI-CS0533A30DC	ACVR_1B2A receptor_INHBA
CPI-CS0E997FABD	BMR1B_AVR2B_BMP4	CPI-SS0DBA4D668	DPP4_CXCL12					CPI-SC056BF6CBB	TNC_a9b1 complex			CPI-SC0672FBD31	COL4A1_a1b1 complex
CPI-SS027CDEA08	NOTCH2_DLL4	CPI-SS0CCCF7C69	PLXNB1_SEMA4D					CPI-SS05A94DE17	FGF2_FGFR2			CPI-SS027CDEA08	NOTCH2_DLL4
CPI-SC096929DB0	FN1_aVb1 complex	CPI-SC0CE433AB8	COL4A5_a11b1 complex					CPI-SS02B567BC7	PLXNC1_SEMA7A			CPI-SC096929DB0	FN1_aVb1 complex
CPI-SC01FFC9392	FN1_a2b1 complex	CPI-SS0CC898553	FGFR2_PTPRR					CPI-SS079728E8B	ADORA2B_ENTPD1			CPI-SC01FFC9392	FN1_a2b1 complex
CPI-SS0C85BC9AF	PROS1_AXL	CPI-SC0092846B0	COL5A1_a11b1 complex					CPI-SS02AB0C3E0	SPP1_CD44			CPI-SS0C85BC9AF	PROS1_AXL
CPI-SC0CA7B34A5	COL5A2_a2b1 complex	CPI-CS02957B1BF	BMR1B_AVR2A_BMP4					CPI-SS03DA2A820	FGF2_CD44			CPI-SC0CA7B34A5	COL5A2_a2b1 complex
CPI-SS04F3A1E5C	COPA_SORT1	CPI-SC0ED0520DD	LAMA3_a3b1 complex					CPI-SS06B86672A	CD44_FGFR2			CPI-SS04F3A1E5C	COPA_SORT1
CPI-SC0458F68A5	COL4A2_a1b1 complex	CPI-SC02BFEEC8A	THBS1_a3b1 complex					CPI-SC0EEF3A379	LAMC1_a6b1 complex			CPI-SC0458F68A5	COL4A2_a1b1 complex
CPI-SC0545E2502	COL5A2_a1b1 complex	CPI-SC04F2478E9	FN1_a3b1 complex					CPI-SS0703338F5	LGALS9_CD44			CPI-SC0545E2502	COL5A2_a1b1 complex
CPI-SS0947A8549	FLT1_VEGFB	CPI-SS01C2BA5C8	WNT5A_FZD2					CPI-SS0BC7CD11B	LGALS9_MET			CPI-SC07222A428	COL4A2_a2b1 complex
CPI-SC07222A428	COL4A2_a2b1 complex	CPI-SS028688B7B	EFNA5_EPHA7					CPI-SS014958F32	LGALS9_CD47			CPI-SS090FC28E1	EPHB6_EFNB2
CPI-SS0BFB29A42	PLXNB2_PTN	CPI-SS002DF6C31	LGALS9_SLC1A5					CPI-CS0569B9B91	BMPR1B_BMPR2_BMPR1A			CPI-SS0BFB29A42	PLXNB2_PTN
CPI-SC0BD4C290F	COL14A1_a1b1 complex	CPI-SS00EDDD458	EGFR_MIF					CPI-SS0D954EA1C	PDGFRB_PDGFD			CPI-SC0BD4C290F	COL14A1_a1b1 complex
CPI-SC004A436C5	COL12A1_a1b1 complex	CPI-SS06A0B20BD	FGFR2_EPHA4					CPI-CS0BAF97962	PDGFR complex_PDGFD			CPI-SC004A436C5	COL12A1_a1b1 complex
CPI-SS098F416C1	FGFR2_XPR1	CPI-SS0055264F3	EGFR_TGFB1									CPI-SS098F416C1	FGFR2_XPR1
CPI-SC0D9B795CC	CDH1_a2b1 complex	CPI-SS0178F5C45	TGFB2_TGFBR3									CPI-SC0D9B795CC	CDH1_a2b1 complex
CPI-SS082ABF1EA	EFNB2_EPHB3	CPI-SS01BCB9360	NCAM1_BDNF									CPI-SS0A9FB762A	LGALS9_PTPRK
CPI-SS060B82BBC	JAG1_NOTCH2	CPI-SS0F4D30D5A	EGFR_EGF									CPI-SS082ABF1EA	EFNB2_EPHB3
CPI-SS08CA619FE	EGFR_GRN	CPI-SS09F973C1A	EPHA2_EFNA4									CPI-SS002673EFE	WNT5A_FZD3
CPI-SS0DA033F03	TNFRSF1A_GRN	CPI-SS087E0E3FB	EFNB2_EPHA4									CPI-SS060B82BBC	JAG1_NOTCH2
CPI-SS088A0A760	EGFR_COPA	CPI-SC03DD946B2	TGFB2_TGFbeta receptor1									CPI-SS08CA619FE	EGFR_GRN
CPI-SS0302E8E8F	CD74_COPA	CPI-SS033E6DE7E	NRP1_VEGFB									CPI-SS0DA033F03	TNFRSF1A_GRN
CPI-SC0E0C50FCA	COL14A1_a2b1 complex	CPI-SC02AE206BE	COL6A3_a1b1 complex									CPI-SS0415CC75D	MERTK_GAS6
CPI-SS08D0F9109	EFNB2_EPHB4	CPI-SC0A2FE9693	LAMC1_a7b1 complex									CPI-SS0C4E86714	TNFRSF1B_GRN
CPI-SC0A9EB628A	VCAM1_a4b1 complex	CPI-SC0D870AE49	COL6A3_a2b1 complex									CPI-SS088A0A760	EGFR_COPA
CPI-SC09938698A	CSPG4_a3b1 complex	CPI-SS03105D292	CSF1_SLC7A1									CPI-SC0E0C50FCA	COL14A1_a2b1 complex
CPI-SC070D5A96F	JAM2_a4b1 complex	CPI-SS03CC15FF3	PDGFRA_PDGFC									CPI-SS08D0F9109	EFNB2_EPHB4
CPI-SS087B53ABF	JAM2_JAM3	CPI-SS0CB6968B9	FGF2_FGFRL1									CPI-SC09938698A	CSPG4_a3b1 complex
CPI-SS09808DEAE	CD74_APP	CPI-SS0F26BB901	WNT2_FZD3									CPI-SC035134F18	COL5A1_a2b1 complex
CPI-SS0C2561156	WNT2_FZD4	CPI-SS073F3FAD5	WNT5A_ROR1									CPI-SC01AB9BED7	SPP1_a9b1 complex
CPI-SS0FC01B947	EFNA5_EPHA4	CPI-SC032246C72	TGFB2_TGFbeta receptor2									CPI-SS02AFCED82	EPHA2_EFNA5
CPI-SS0E7CBFD03	WNT5A_ROR2	CPI-SS05996C8FD	AGT_AGTR1									CPI-SS03A2EFDD5	EPHA1_EFNA5
CPI-SS0E4DE8215	WNT2_FZD1	CPI-SC02392F4AF	COL4A1_a2b1 complex									CPI-SS0C1BD22BC	SPP1_PTGER4
CPI-SS0E41702C1	IGF1_IGF1R	CPI-CS0BCDC40FC	BMR1A_AVR2B_BMP4									CPI-SS048346C2B	LGALS9_MRC2
CPI-SS0DEDA3567	TNFSF10_RIPK1	CPI-SS0938C6980	DLL4_NOTCH3									CPI-SS0339AE950	SIRPA_CD47
CPI-SS01A07768A	CD46_JAG1	CPI-SS06D13FCD3	DSC2_DSG2									CPI-SS01A07768A	CD46_JAG1
CPI-SC098C06330	TGFB1_TGFbeta receptor1	CPI-SS07CCAD9BF	GRN_SORT1									CPI-SS0C56C483F	WNT5A_ANTXR1
CPI-SC0859FAC25	IFNE_Type I IFNR	CPI-SS0B99F22A2	JAG1_NOTCH3									CPI-SC0984894BC	TGFB1_TGFbeta receptor2
CPI-SC0A68C5F13	IGF1_a6b4 complex	CPI-SS0BAB460FF	ANGPT2_TEK									CPI-SC056BF6CBB	TNC_a9b1 complex
CPI-SC062D34C2A	VCAM1_a9b1 complex	CPI-SC0672FBD31	COL4A1_a1b1 complex									CPI-SS05A94DE17	FGF2_FGFR2
CPI-SC056BF6CBB	TNC_a9b1 complex	CPI-SS068C129D6	CSF1_SIRPA									CPI-SS02B567BC7	PLXNC1_SEMA7A
CPI-SC05992FDC8	COL5A1_a1b1 complex	CPI-CS0E997FABD	BMR1B_AVR2B_BMP4									CPI-SS079728E8B	ADORA2B_ENTPD1
CPI-SS0273C9AED	KDR_VEGFC	CPI-SC096929DB0	FN1_aVb1 complex									CPI-SS02AB0C3E0	SPP1_CD44
CPI-SS00A953C3A	EGF_NRG1	CPI-SC01FFC9392	FN1_a2b1 complex									CPI-SC05992FDC8	COL5A1_a1b1 complex
CPI-SS06B86672A	CD44_FGFR2	CPI-SS0C85BC9AF	PROS1_AXL									CPI-SS03DA2A820	FGF2_CD44
CPI-SC0EEF3A379	LAMC1_a6b1 complex	CPI-SC0CA7B34A5	COL5A2_a2b1 complex									CPI-SS06B86672A	CD44_FGFR2
CPI-CS077F1340A	FLT1 complex_VEGFB	CPI-SS04F3A1E5C	COPA_SORT1									CPI-SC0EEF3A379	LAMC1_a6b1 complex
CPI-CS0569B9B91	BMPR1B_BMPR2_BMPR1A	CPI-SC0458F68A5	COL4A2_a1b1 complex									CPI-SS0703338F5	LGALS9_CD44
CPI-SS0D954EA1C	PDGFRB_PDGFD	CPI-SC0545E2502	COL5A2_a1b1 complex									CPI-SS0BC7CD11B	LGALS9_MET
CPI-CS0BAF97962	PDGFR complex_PDGFD	CPI-SS0947A8549	FLT1_VEGFB									CPI-SS014958F32	LGALS9_CD47
		CPI-SC07222A428	COL4A2_a2b1 complex									CPI-CS0569B9B91	BMPR1B_BMPR2_BMPR1A
		CPI-SS0BFB29A42	PLXNB2_PTN									CPI-SS0D954EA1C	PDGFRB_PDGFD
		CPI-SC0BD4C290F	COL14A1_a1b1 complex									CPI-CS0BAF97962	PDGFR complex_PDGFD
		CPI-SC004A436C5	COL12A1_a1b1 complex
		CPI-SS098F416C1	FGFR2_XPR1
		CPI-SC0D9B795CC	CDH1_a2b1 complex
		CPI-SS07D56EB05	CMKLR1_RARRES2
		CPI-SS082ABF1EA	EFNB2_EPHB3
		CPI-SS060B82BBC	JAG1_NOTCH2
		CPI-SS08CA619FE	EGFR_GRN
		CPI-SS0DA033F03	TNFRSF1A_GRN
		CPI-SS0C4E86714	TNFRSF1B_GRN
		CPI-SS088A0A760	EGFR_COPA
		CPI-SS0302E8E8F	CD74_COPA
		CPI-SC0E0C50FCA	COL14A1_a2b1 complex
		CPI-SS08D0F9109	EFNB2_EPHB4
		CPI-SC0A9EB628A	VCAM1_a4b1 complex
		CPI-SC09938698A	CSPG4_a3b1 complex
		CPI-SC070D5A96F	JAM2_a4b1 complex
		CPI-SC035134F18	COL5A1_a2b1 complex
		CPI-SS087B53ABF	JAM2_JAM3
		CPI-SS09808DEAE	CD74_APP
		CPI-SS0C2561156	WNT2_FZD4
		CPI-SS0FC01B947	EFNA5_EPHA4
		CPI-SS0E7CBFD03	WNT5A_ROR2
		CPI-SS0E4DE8215	WNT2_FZD1
		CPI-SS0E41702C1	IGF1_IGF1R
		CPI-SS0DEDA3567	TNFSF10_RIPK1
		CPI-SS01A07768A	CD46_JAG1
		CPI-SC098C06330	TGFB1_TGFbeta receptor1
		CPI-SC0859FAC25	IFNE_Type I IFNR
		CPI-SC0A68C5F13	IGF1_a6b4 complex
		CPI-SC062D34C2A	VCAM1_a9b1 complex
		CPI-SC056BF6CBB	TNC_a9b1 complex
		CPI-SS082AD7B6A	FZD6_WNT5A
		CPI-SC05992FDC8	COL5A1_a1b1 complex
		CPI-SS0273C9AED	KDR_VEGFC
		CPI-SS00A953C3A	EGF_NRG1
		CPI-SS06B86672A	CD44_FGFR2
		CPI-SC0EEF3A379	LAMC1_a6b1 complex
		CPI-CS077F1340A	FLT1 complex_VEGFB
		CPI-CS0569B9B91	BMPR1B_BMPR2_BMPR1A
		CPI-SS0D954EA1C	PDGFRB_PDGFD
		CPI-CS0BAF97962	PDGFR complex_PDGFD
