# Supplementary material for: Cross-species single-cell transcriptomic analysis reveals pre-gastrulation developmental differences among pigs, monkeys, and humans
Source: Cell Discov. 2021 Feb 2;7:8. doi: 10.1038/s41421-020-00238-x (PMC7854681; doi:10.1038/s41421-020-00238-x)
Supplement: Supplementary file 11 — Supplementary Table S10 [file 41421_2020_238_MOESM11_ESM.xlsx]

## Sheet: Pig_FPKM+1
Table S10 The FPKM+1 matrix and annotation for all pig cells, the mean value of gene expression of each cell type in pig, and the homologous genes list of human, pig and monkey
Gene	CL100086914_L02_511	CL100086914_L02_528	CL100086914_L02_527	CL100086914_L02_512	CL100086914_L02_529	CL100086914_L02_522	CL100086914_L02_507	CL100069772_L02_578	CL100086914_L01_548	CL100086914_L02_513	CL100086914_L01_540	CL100086914_L02_525	CL100069772_L01_562	CL100069772_L02_580	CL100069772_L02_566	CL100069772_L02_562	CL100069772_L01_587	CL100069772_L02_568	CL100069772_L01_584	CL100069772_L02_564	CL100069772_L02_565	CL100069772_L02_579	CL100090984_L02_2	CL100090984_L02_6	CL100090984_L01_24	CL100090984_L02_29	CL100090984_L01_42	CL100090984_L02_44	CL100090984_L01_22	CL100090984_L02_17	CL100090984_L01_32	CL100090984_L01_35	CL100090984_L02_47	CL100090984_L02_48	CL100090984_L02_45	CL100090984_L02_5	CL100090984_L01_8	CL100090984_L01_46	CL100090984_L01_27	CL100090984_L01_18	CL100090984_L01_28	CL100090984_L01_12	CL100090984_L01_34	CL100090984_L01_2	CL100090984_L01_20	CL100090984_L01_25	CL100090984_L02_33	CL100090984_L01_23	CL100090984_L01_44
OR2L3	1	1	1	1	1	1	1	1	1	1	1	1	1	1	1	1	1	1	1	1	1	1	1	1	1	1	1	1	1	1	1	1	1	1	1	1	1	1	1	1	1	1	1	1	1	1	1	1	1
PLCXD1	34.9031	1	1	21.7678	1	25.4371	40.1121	4.69728	1	1	16.5344	35.8529	75.6401	1	1	1	5.05787	1	3.89613	36.7362	1	7.03901	4.36485	1	6.6157	1	4.14027	1	7.06968	2.14485	1.65142	1.77335	6.49055	3.75772	11.67	2.92724	1	1	1	6.83892	1	2.91109	2.6181	1.99303	1	7.19123	2.99292	1	2.64848
GTPBP6	10.9255	20.8566	1	1	1	1	1	7.80738	3.1149	1	1	1	1	1	1	29.6814	5.27222	11.6656	1	1	1	1	1	1	1	1	1	1	1	1	2.34534	1	1	1	1	3.15297	1	1	1	7.84284	1	1	1	2.026	1	2.83637	1	1	1
OR1J4	1	1	1	1	1.01459	5.5349	1	2.95009	1	1	1	1	1	1	1	1	1	1	1	1	1	1	2.29962	1	1	1	1	1	1	1	1	1	1	1	1	1	1	1	2.04559	1	1	1	1	1.03323	1	1	1	1.31383	1
OR1G1	1	1	1	1	1	1	1	1	1	1	1	1	1	1	1	1	5.51434	1	1	1	1	1	2.51391	1	1	1	1	1	1	1	1	1	1	1.33102	1	1	1	1	1	1	1	1	1	1	1	1	1	1	1
OR1L6	1	1	1	4.56425	1	1	1	1	1	1	1	1	1	1	1	1	1	1	1	1	1	1	1	1	1	1	1	1	1	1	1	1	1	1	1	1	1	1	1	1	1	1	1	1	1	1	1	1	1
JRKL	1	1	1	1	1	1	1	4.76113	1	19.7452	10.4983	1	1	1	1	1	1	1	1	1	1	1	1	9.36774	8.75161	1	1	1	1.85922	4.47238	1.72799	3.00655	1.74207	4.46634	1	1	1	1	3.05724	1	1	1.88258	1	2.75953	3.16339	1.39675	1	4.26571	2.66923
CCDC82	1	1	1	1	1	2.81234	1	1	1	1	1	1	1	1	1	1	1	1	1	1	1	1	5.1679	6.12447	3.11915	3.53367	2.27276	7.00712	3.95734	8.49005	6.00544	8.7473	6.91481	3.5591	7.38009	5.6089	7.14202	3.2229	6.28812	3.68919	12.7366	9.97662	3.78886	5.4537	6.44491	3.09609	6.42073	3.02298	5.16993
TXLNA	1	5.57723	6.03889	1	6.55016	41.25	1.47234	6.73456	11.1938	17.9317	14.8503	9.56146	25.3885	11.3608	1	1	16.3554	19.4742	5.83376	1	19.8647	6.05129	8.23101	13.2729	30.2795	23.1572	9.07258	8.2578	6.98872	14.7673	8.82169	12.245	13.3553	14.2034	3.99165	5.4576	32.137	33.4874	12.8547	16.7554	19.2352	16.3085	6.32548	13.0384	7.21226	10.5773	21.8618	15.855	11.2282
CYP3A29	1	1	1	1	1	1	1	3.55168	1	17.7923	1	1	1	1	1	1.23512	1	1	1	1	1	1	1	1	1	1	1	1	1	1.06819	1	1	1	1	1	1	1	1	1	1	1	1	1	1	1	1	1	1	1
COX7C	2007.41	1857.9	2634.41	2825.57	2140.98	2103.54	2003.31	2118.2	2120.75	977.392	1941.06	2219.86	1646.71	913.703	1617.96	2309.69	1380.23	1622.08	1340.63	2211.29	2048.74	2026.89	2194.38	1872.88	2131.93	2037.53	2556.35	2154.39	2263.14	2759.37	2385.29	2618.48	1941.96	1915.13	1970.57	2059.46	2020.49	1927.37	2152.8	2285.69	2036	2368.26	2459.33	2817.81	2132.32	2262.43	2480.03	2242.08	2061.55
C1GALT1C1	20.911	1	1	34.6024	1	17.7058	6.39027	35.3615	2.69367	64.2131	4.69782	32.2634	1	62.1764	1	1	42.138	2.97311	22.3569	1	1	5.53395	27.9082	6.49369	13.0738	28.0785	15.0767	18.9845	16.8497	24.4051	20.3121	20.446	17.7848	26.3508	9.02704	29.06	8.47203	16.1758	30.9283	1.73304	29.3933	10.0973	12.4915	28.3312	13.1685	11.1999	12.4689	23.5405	11.2338
MCTS1	321.384	122.265	258.776	331.584	127.025	213.047	280.803	178.005	252.042	133.209	299.857	394.591	196.279	202.13	53.6219	92.5645	121.612	160.072	169.013	295.716	112.139	110.328	527.066	497.043	632.613	619.154	483.863	586.458	785.38	575.652	598.582	547.21	497.902	461.039	490.014	585.918	696.215	662.29	507.501	532.558	540.946	527.412	485.371	552.53	525.629	359.241	635.712	620.159	386.781
CUL4B	14.8901	1	16.7928	23.7972	24.0621	44.8163	6.3854	5.02562	38.2148	3.96148	2.92205	20.7329	1	1	50.454	25.4334	19.666	27.9293	33.5551	1	34.5888	2.21319	6.44209	2.68833	2.91688	15.8823	6.95184	5.98081	10.0315	13.5726	11.8863	9.71426	8.29676	23.4557	5.67128	12.5872	20.8369	3.37942	10.0906	7.93009	9.4476	19.239	11.4234	5.83559	6.43623	14.2471	7.03194	14.5465	20.8684
LAMP2	223.472	499.89	369.839	359.083	389.298	917.276	673.499	1291.55	1975.83	2077.21	695.811	735.894	589.649	1310.15	2015.33	1754.38	1616.18	700.87	477.314	1384.32	1014.02	662.565	66.04	42.3997	39.2726	101.703	38.5703	53.7644	42.9435	54.2542	48.0745	66.7438	58.7428	93.9793	57.5181	52.9854	52.8311	35.1344	52.372	15.744	16.3207	45.871	51.8965	45.7367	29.0979	66.2503	28.4394	80.6149	73.6373
TSNAXIP1	1	1	1	1	1	1	1	1	1	2.02	6.86331	1	36.5025	1	1	1	1	4.52684	1	1	1	1	1.32772	2.89569	1.38021	1	1.2131	1.45558	1	2.38142	2.6444	2.30422	1.19481	2.29413	1	3.24849	1	1	11.2481	2.22982	1	1.62856	1	1	1	1	1	2.43766	1
ATP1B4	1	1	1	1	1	1	1	2.60799	1	1	1	1	1	1	1	1	1	1	1	1	1	1	1	1	1	1	1	1	1	1	1	1	1	1	1	1	1	1	1	1	1	1	1	1	1	1	1	1	1
FAM70A	1	4.29862	1	1	1	1	1	1	1	8.54204	1	1	1	1	1	1	1	1	1	1	1	1	1	1	2.69371	1	1	1	1	1.41372	1	1	1	1	1	1	1	1	1	5.65509	1	1	1	1	1	1	1	1	1
HUWE1	12.4351	17.3712	8.43115	8.98609	6.50714	49.2681	6.2904	7.77178	39.216	20.4214	17.0126	20.8147	15.3221	10.2562	18.0534	2.79799	25.4309	8.67482	17.3683	13.7408	27.0531	25.2218	12.7481	9.96596	18.7065	20.0399	20.4495	10.9579	15.8933	13.7862	13.2019	13.3161	20.1469	20.523	15.1088	18.8459	23.7349	20.47	16.4382	14.0941	17.4365	10.0881	21.3204	20.4557	15.6603	12.0357	18.0422	14.1859	17.5659
HSD17B10	231.616	298.697	207.064	255.896	219.812	1300.18	258.768	359.706	604.285	869.566	605.831	734.351	281.956	402.2	697.104	672.89	933.83	618.075	552.183	740.569	623.854	1001.59	311.771	263.577	381.62	456.529	291.137	337.021	314.159	336.655	392.227	442.544	349.773	392.07	344.18	370.609	313.468	396.237	589.796	324.749	382.897	339.706	442.341	497.076	340.313	360.113	370.589	296.88	330.415
RIBC1	1	1	8.09241	1	1	9.82372	1	1	1	1	1	36.7414	1	1	1	1	1	1	1	1	27.1371	1	8.57513	1	1	1.53391	1	1	3.66371	1	1.43366	3.60562	4.79245	2.94262	1	1	2.10837	1	1	1	1	1	1	1	1	1	3.38142	4.13437	5.98832
SMC1A	1	7.64109	1	3.57326	12.3507	51.1204	21.8138	24.6778	155.233	39.1044	33.9308	104.13	49.4405	26.4722	24.3983	116.333	27.927	5.11125	71.1852	34.0669	88.1637	38.2357	30.0527	29.2809	31.977	36.9989	51.2476	19.5249	52.8719	30.6623	44.1926	25.9507	37.7969	46.0428	38.6351	33.0634	40.3928	47.0681	23.3249	25.9242	28.4387	31.6554	27.1219	35.2516	39.1013	20.3195	50.7853	30.6525	28.9785
TSNAX	96.6954	144.525	50.0306	47.6021	16.2624	1	99.6344	19.7236	28.0347	53.8937	8.77149	63.7644	21.69	16.9688	48.6442	1	48.4118	1.80361	1	9.73756	20.5262	34.3042	41.0132	48.4184	30.3533	40.3518	62.0699	55.3705	51.3637	47.8536	57.886	50.1942	88.1611	60.1438	52.2161	78.5133	44.3806	60.218	59.4215	42.3131	50.2158	41.3978	50.5608	37.8107	35.044	62.5281	46.6124	42.7795	49.0625
MDGA2	1	1	1	1	1	1	1	1	1	1	1	1	1	1	1	1	1	1	1	1	1	1	1	1	1	1	1	1	1	1	1.07418	1	1.28862	1	1	1	1	1	1	1	3.26234	1.37652	1	1	1	1.75468	1	1	1.21733
RPL10L	1	1	1	1	20.7668	1	16.8886	1	1	1	1	1	1	1	1	42.846	1	1	1	20.6478	38.3118	1	1	1	1	1	1	1	1	1	1	1	1	1	1	1	1	1	1	1	1	1	1	1	1	1	1	1	1
DOK6	1	1	1	1	1	1	1	1	1	1	1	1	1	1	1	1	1	1	1	1	1	1	1	5.48946	1	1.93162	4.25473	4.82951	7.86716	1.65182	5.15371	3.59089	2.08381	3.79222	1	2.9507	1	1	4.15639	1	12.8436	1	1	4.93141	4.15369	1	2.29582	1	1.73795
MCPH1	20.5775	32.7313	34.1946	38.4359	18.1494	4.51851	9.85733	6.43565	3.73073	25.347	44.6471	3.94708	1	39.0223	38.169	46.0355	24.7937	3.75155	1	8.16346	18.9353	11.9075	15.7521	6.13662	12.9072	7.79892	9.51971	4.7278	8.53568	8.2413	7.03237	5.88731	4.82676	4.82797	4.06767	6.72445	14.3377	1	16.5812	3.96692	2.0906	21.1082	12.8612	7.64918	6.62547	11.729	3.57906	17.8018	7.94565
ANGPT2	1	2.66281	1.46297	3.25492	1	8.74246	1	1	1	2.34752	1	1.85511	1	1	1	1	1	1	1	1	1	1	1.44815	1.45046	1	1	1	1.73812	1	3.37964	1	1.37196	1.15432	1.83902	1	1	1	1	1	1	1	1.37726	1	1	1	1	1	2.11063	1
NUDT16	1	34.9978	73.3112	10.1791	13.4752	1	55.1657	31.8342	25.8586	35.6343	6.36151	22.0242	1	1	1	56.7599	12.715	1	67.8012	1	95.5186	28.7372	10.6213	26.0561	28.2262	18.9517	14.0128	24.9572	18.514	35.8891	22.536	20.197	40.8785	28.3455	19.1096	20.1127	28.3496	12.1055	10.6257	11.0583	35.5991	34.2185	26.2155	28.0195	22.9959	29.0025	28.3841	20.966	19.9726
MRPL3	93.3241	47.4397	97.9359	57.0137	75.7414	67.8994	3.01538	15.8262	4.8442	29.4123	19.3673	56.9721	6.7529	1	30.801	1	70.2651	22.1798	80.8435	46.0944	7.21969	12.711	101.736	106.514	10.1749	51.2264	99.1465	47.5177	45.6435	32.1889	63.4296	52.5571	27.0944	34.0243	68.7476	133.627	38.1012	59.7358	81.0404	80.7025	125.988	53.5007	32.037	89.5544	49.8341	54.4322	46.4249	59.0408	89.3299
CPNE4	1	1	1	1	1	1	1	1	1	1	1	1	1	1	1	1	1	1	1	1	1	1	1	1	4.70918	7.05976	5.96904	3.85042	5.95954	7.89163	6.03905	3.67585	5.11565	3.09868	1.86148	3.77185	1	5.28085	9.41786	7.57313	7.02567	1.5855	9.81229	8.2521	9.80839	1	3.75627	3.36326	4.21436
ABCB1	1	1	8.10688	1	1	35.0476	3.89686	15.3881	13.9801	78.3205	9.74655	28.4962	1	229.927	1	16.7654	14.5964	11.5538	11.605	9.63104	1	1	1	1	1	1	1	1	1.44441	1.51266	1	1	1	1.62167	1	1	1	1	1	1.31048	1	1	1	1.14429	1	1	1	1	1.0816
TMEM192	161.178	81.6161	69.8758	103.639	82.5317	56.3717	141.817	22.6217	25.0931	91.6973	77.3301	61.436	78.5305	41.8957	37.803	40.8466	83.6773	47.5945	41.3666	35.43	99.9144	35.3432	8.38637	10.0069	7.33866	5.23268	2.72636	9.84159	7.46789	9.0687	10.1161	16.0235	8.67736	16.8993	16.9635	6.07464	32.3687	31.7717	5.09337	23.3795	6.54694	5.69113	7.43325	10.9802	12.5061	28.5785	11.7876	14.99	4.72871
KLHL2	1	5.74011	5.43358	1	6.2451	20.841	7.62255	1.38637	1	1	1.27907	3.01096	1	1	1	1	6.40096	1	12.9388	1	4.09465	1.49119	2.55537	1	1.37469	1.62063	4.01752	3.00764	3.55374	5.52748	2.01283	3.40277	1.19597	1.53748	1.34493	1	1	6.35222	1.89522	1	1	3.90304	1.19051	1.44697	3.76965	1.43934	1	1	5.29212
SC4MOL	1	1	511.67	67.1741	54.1818	39.8975	41.2712	31.396	177.815	952.025	61.5726	58.4827	1	23.3384	1	78.3198	28.7876	779.062	18.2579	477.652	24.9761	46.6327	322.201	138.105	127.917	206.163	109.978	214.567	71.5254	143.939	120.113	220.159	207.671	137.964	181.239	330.649	99.1304	16.6	205.79	130.893	112.101	79.7074	134.053	80.5372	85.2658	212.584	141.297	138.368	109.872
TGAS113E22.1	9379.81	6088.98	4809.45	6292.89	6186.98	4976.52	17988.9	4314.72	2934.37	5808.06	5844.12	4154.57	2021.85	1250.73	2143.49	2723.7	1206.52	1621.52	1365.99	1708.9	2671.42	2138.42	1879.49	2052.28	2081.02	2089.5	2261.83	2245.94	2151.25	2381.92	2448.93	2564.98	2458.16	2208.86	2121.23	1975.55	2196.86	2204.43	1879.41	2212.84	2165	2252.55	2474.83	2113.86	2320.14	2269.62	2404.44	2305.52	2092.79
CPE	1	1	1	1	1	1	1	1	1	1	1	1	1	1	1	1	1	1	1	1	1	1	52.3747	19.093	16.996	14.8815	16.3544	1	28.3688	21.5252	9.3172	8.24785	14.5806	10.6943	4.09303	30.6761	1	16.549	44.3105	22.8192	42.228	25.3058	21.7675	23.8768	20.9228	33.7457	12.792	8.61789	17.5609
TLL1	1	1	1	1	1	1	1	1	1	1	1	3.64471	1	1	1	1	1	1	1	1	1	1	1	2.31786	9.33281	1	2.9116	1	3.61347	4.01244	7.87646	5.86362	1.74566	4.60649	2.97125	3.21025	8.71114	2.4925	1.84237	6.84555	3.0562	1.54272	1.10038	4.40959	1.8472	1	1.70037	3.06811	6.27078
MAP9	38.362	1	1	51.994	27.1993	9.58308	1	2.36154	1.17573	1	5.59563	5.60687	1	1	1	1	1	17.0394	6.1287	1	1	1	3.21371	14.9288	14.2705	9.55405	11.985	6.74641	21.8359	6.22494	10.0856	16.636	10.4219	15.7113	11.4148	5.44454	18.2252	23.6738	5.80896	19.6706	15.2774	21.1032	17.744	13.0296	8.31835	9.72476	12.1913	9.97119	11.3104
RPL5	1407.52	1601.44	1748.38	1440.43	1586.8	1748.62	2119.7	754.235	1594.74	1653.28	1821.89	1932.08	1177.58	1325.68	1512.61	1057.36	1476.96	1948.71	812.392	1300.03	1443.03	1930.74	3152.36	3130.87	2825.36	3140.63	2997.61	3424.7	3681.8	3294.98	3345.03	3436.36	2925.97	3052.47	3161.36	3107.97	2946.01	3277.62	3361.24	3062.8	2909.11	3234.16	3229.66	3186.97	2851.56	3080.91	2608.5	3061.32	2732.55
OR4P4	4.51498	1	1	1	8.31166	1	2.73098	1	1.04025	30.0598	14.3855	12.5032	1	1	1	1	1	1	1	1	10.2723	1	1	1	1	1	1	1	1	1.20381	1	1	1	1	1	1	1	2.2178	1	1	1	2.54749	1	1	1	1	1	1	1
OR4C11	12.7414	1	1.69184	9.67309	6.20583	1	2.7326	1.90894	16.0367	1	1	6.81957	1	1	1	1	1	1	1	1	16.521	1	1	1	1	1	4.98625	1	3.54627	1	1	1	1	1	1	1	1	1	1	1	1	1	1	1	1	1	1	1	1
OLFR478	1	1	1	1	1	1	1	1	1	1	1	1	1	1	1	1	1	1	1	1	1	1	1	1	1	1	1	1	1	1	1	1	1	1.67194	1	1	1	1	1	1	1	1	1	1	1	1	1	1	1
OR1J2	1	1	1	1	1	6.63641	1	1	1	1	1	1	1	1	1	1	1	1	1	1	1	1	1	1	1	1	1	1	1.72847	1	1	1	1	1	1	1	1	1	1	1	1	1	1.13404	1	1.2023	1	1	1	1
PTCHD3	69.1494	43.4614	15.4259	1	54.1164	1	99.1067	36.4236	1	2.88787	1	14.0616	1	1	1	1.21232	11.484	1	1	22.8577	1	15.3808	1	1	8.4418	1	1	1	1	2.11218	1	1	1.70585	1.37006	1	2.09088	1.36753	14.5018	1	1	1	1	1.48442	5.42331	2.35623	1	1.49486	7.27942	4.00008
LILRB3	1	1	1	1	1	1	1	1	1.91395	1	1	1	1	1	1	1	1	1	1	1	1.9332	1	1	1	1	1	1	1	1	1.27923	1	1	1	1	1	1	1	1	1	1	1	1	1.14531	1	1	1	1	1	1
YPEL2	83.0499	11.4724	26.8034	23.7593	79.3533	74.3938	1	36.2561	1	43.4532	24.389	1	48.3672	1	1	46.7178	25.3177	21.0694	24.8504	54.1534	8.56934	23.2768	1	1	1	1	1	1	3.40258	1	1	1	2.37694	2.6983	1	1	1	1	1	1	1	1	3.21241	1	1	1	1	3.97192	1
GDPD1	1	129.187	185.862	76.1926	1	1	26.8216	16.0112	12.6349	35.3577	8.68471	1	53.6353	1	1	1	22.8999	1	1	1	1	1	5.77999	9.62359	4.71113	3.96522	13.1241	11.8662	18.7913	12.4008	10.4603	12.3268	15.4818	15.4476	20.306	19.3922	9.34538	1	10.2308	12.0721	1	8.69848	9.18935	1	16.4072	3.82799	5.40745	8.44484	25.1019
SMG8	1.0569	1	12.6268	24.5998	5.44084	1	43.4175	13.7872	36.5496	16.5215	1	16.9966	1	1	97.3138	30.9467	1	26.8645	35.1576	11.6495	15.4136	15.4012	8.78272	12.0356	1	8.14026	7.15086	12.3052	6.23646	6.28644	5.78747	10.4767	13.716	17.2475	6.87125	11.694	5.94071	2.77868	1	9.53632	14.7998	8.39752	9.16092	8.14567	3.67758	9.62599	20.2722	10.6603	4.93681
PRR11	99.3508	103.26	1	51.4007	17.349	37.7261	1	2.79548	50.5598	28.4913	1	9.9104	42.6644	34.9037	1	37.1756	7.17587	1.82945	15.506	1	26.1879	22.675	24.4378	53.6016	49.152	19.1821	29.1622	42.8751	34.912	33.0572	22.9675	24.5163	29.6389	52.2589	49.5979	37.4961	44.5115	61.8328	43.9133	18.3333	18.9337	40.5285	35.4556	34.0341	37.6099	33.7428	49.4108	42.7315	44.3131
SKA2	120.18	48.249	10.292	16.9411	51.9013	1	84.4865	31.4464	69.9957	101.226	1	23.7635	36.8458	11.0951	207.727	79.3165	6.45329	23.6389	125.745	63.9136	49.3689	1	219.835	224.18	238.603	170.997	245.204	211.789	322.534	162.426	228.149	208.003	170.322	222.705	170.096	327.998	276.079	426.927	245.343	212.321	231.329	187.978	181.477	166.188	246.912	140.194	208.097	222.407	198.878
TRIM37	5.75586	25.6827	3.86367	56.8317	49.5923	5.05032	1	8.98661	22.795	51.1016	5.47471	36.5491	37.0943	1	10.5782	1.11508	9.74971	20.0978	17.064	39.1868	10.854	1	28.093	23.6619	20.2667	37.4466	33.3346	20.8174	29.9688	26.7694	21.0879	23.2675	33.5186	37.9417	20.5297	29.5395	38.2414	17.6273	20.5618	24.2291	18.6458	26.9697	15.7016	22.2688	26.1243	16.478	27.0868	32.8845	30.3068
PPM1E	1	1	22.218	1	1	38.6276	1	2.08285	1	21.5291	1	1	1	1	1	1	1	1	1	1	1	1	1	1	1	1	1	1.76768	3.17813	3.52664	3.39245	6.69626	2.66523	4.45392	1	5.15846	1	5.72415	1	3.93145	9.61096	4.89644	1.36459	3.88746	7.41251	1	2.63433	3.28024	3.62737
RAD51C	15.7742	4.0198	1	20.6348	15.8441	3.98902	40.4924	24.7512	41.5376	15.8964	36.1774	24.0662	9.20457	1	1	1	40.5165	25.2066	1	45.1207	1	1	19.4128	38.6633	14.3675	23.9542	19.0664	48.1089	11.8442	28.4134	30.7805	23.4945	39.3602	19.1291	18.5324	32.4624	18.7559	37.2777	22.4203	18.6684	25.3142	14.4862	15.6289	28.7147	14.7864	31.5123	17.3915	21.075	22.4099
TEX14	1	1	1	1	1	1.12267	1	1	6.52878	1	1	1	1	1	1	1	1	1	1	1	1	14.9053	1	1	1	1	1	1	1	1	1	1	1	1	1	1	1	1	1	1	4.70248	1	1.75635	1	1	1	1	1	1
C17ORF47	1	1	1	1	1	1	1	1	1	1	1	1	1	1	1	1	1	1	1	1	1	1	1	1	1	1	1	1	1	1	1	1	1	1	1	1	1	1	1	1	1	1	1	1	1	1	1	1	1
4-Sep	1	1	1	1	1	1	1	1	1	1	1	1	1	1	1	1	1	1	1	1	1	1	2.75088	13.8364	1	1.31074	7.88696	2.2967	5.03756	6.25448	7.87738	5.05117	1.82001	5.3127	4.31905	11.6176	1.98056	2.45088	1	1	15.7413	7.84339	2.22195	2.69833	7.58416	3.84872	3.47957	1	5.00705
MTMR4	1	1	1	11.3818	4.30723	1	1.98954	2.53725	1	1	1	1	1	1	27.371	18.6577	1	11.9181	1.87806	1	1	1	4.94251	8.15331	6.18228	2.36702	2.16673	6.90492	2.62189	4.58416	2.29304	3.90693	5.18056	6.85096	2.71911	3.23481	1	6.17736	4.82608	5.6867	1.34897	3.3059	1.26844	2.95798	3.7082	6.33682	2.63797	6.90434	7.41016
HSF5	1	1	1	1	1	1	1	1	1	1	1	1	1	1	1	1	1	1	6.58013	1	1	1	1.37594	1	1	1	1	1	1	1	1	1	1	1.24451	1	1	1	1	1	1	1	1	1	1	2.25085	1	1	1	1
RNF43	1	1	1	1	1	1	1	1	1	1	1	1	1	1	1	1	1	1	5.04487	1	1	1	1	4.01233	1	1	1	1.30108	1	1	1	1	1	1.16435	1	1	1	1	1.5894	1	1	1	1	1.26524	1	1	5.04039	1	1.79812
SUPT4H1	137.731	43.1233	84.5915	71.245	76.4439	108.158	124.335	136.427	85.9434	116.813	79.1929	112.932	250.963	28.4089	88.3577	99.599	133.135	110.569	173.054	119.649	147.812	57.2007	91.3249	67.4609	75.7442	87.609	52.8324	72.0139	103.661	95.48	70.6902	91.407	98.2083	96.2752	101.777	102.032	81.5307	97.3217	75.9629	64.5099	78.0819	119.241	88.5971	70.3784	94.3678	97.8523	92.3494	85.3961	85.6825
BZRAP1	1	1	1	1	1	1	1	1	1	1	1	1	1	1	1	1	1	1	1	1	1	1	1	1	1	1	1.08615	1	1	1	1	1	1	1	1	1	1	1	1	1	1	1	1	1.22016	1	1	1	1	1
MPO	1	1	1	1	1	1	1	3.89415	1	1	1	1	1	1	1	1	1	1	1	1	1	1	1	1	1	1	1	1	1	1	1	1	1	1	1	1	1	1	1	1	1	1	1	1	1	1	1	1	1
LPO	1	1	1	1	1	1	1	1	1	1	1	1	1	1	1	1	1	1	1	1	1	1	1	1	1	1	1	1	1	1	1	1	1	1	1	1	1	1	1	1	1	1	1	1	1	1	1	1	1
MKS1	1	1	1.38154	27.7848	1	9.19745	1	1	1	14.3821	36.6162	6.16876	17.8558	1	1	1	18.346	13.8685	1	1	4.23526	1	10.9398	13.4955	1.87071	8.84879	9.11997	13.6093	9.14983	9.56759	3.86789	4.51566	7.63476	15.7237	7.25125	15.7062	9.25174	5.75015	5.79564	8.66832	6.51133	3.83123	4.7497	11.0999	3.36421	1	7.79806	20.0392	10.0124
EPX	1	1	1	1	1	1	1	1	1	1	1	1	1	1	1	1	1	1	1	1	1	1	1	2.16515	1	1	1	2.10875	1	1.47084	1	1.3857	2.03073	1	1	1	1	1.49696	1	1	1	1	1.43949	1	1	1	1	1	1.34533
OR4D2	1	1	1	1	1	1	1	1	1	1	1.05169	1	1	1	1	1	1	1	1	1	1	1	1	1	1	1.94918	1	1	1	1	1	1	1	1	1	1	1	1	1	1	1	1.49026	1	1	1	1	1	1	1
OR4D1	1	1	1	1	1	1	1	1	1	1	1	1	1	1	1	1	1	1	1	1	1	1	1	1	1	1	1	1	1	1	1	1	1	1	1	1	1	1	1	1	1	1	1	1	1	1	1	1	1
SFRS12	7.71707	92.0962	25.5137	63.7163	123.402	94.4321	52.5061	15.5629	103.458	42.4652	68.1376	39.5615	41.6425	65.9129	35.4468	161.405	42.8392	62.0519	25.1672	21.9679	121.775	64.481	64.9206	49.0561	126.378	64.2265	67.3431	53.4071	111.1	67.7253	83.4067	77.8069	62.7735	69.88	68.5102	55.1438	106.564	74.7551	100.446	96.068	81.0408	81.1914	91.7723	115.473	94.4378	59.2339	65.5238	69.0361	101.416
ERBB2IP	3.04814	8.05431	6.82729	14.9397	7.40013	3.97066	1.57205	11.8408	2.17112	5.8616	1	1.88952	1	1	1	1	1.8666	10.977	1	7.95265	1.21006	6.77828	3.05896	3.74888	5.63374	5.68767	5.91653	3.57469	6.79162	5.55626	7.49231	5.16975	3.64626	5.41215	4.02245	5.48284	4.05095	2.63232	2.76024	5.37103	2.28929	1.42055	3.52857	3.09231	3.3496	6.50682	5.40428	6.80459	12.149
RPL36A	941.882	823.488	1121.84	996.853	874.149	1675.01	1434.85	738.067	1437.89	1009.89	1371.62	2049.72	617.819	1074.06	625.324	1648.18	1581	954.578	993.657	1702.6	1258.46	2032.08	1409.83	1449.22	1512.84	1647.24	1526.56	1510.46	1503.49	1705.76	1943.37	1821.04	1388.15	1734.46	1598.18	1767.77	1278.87	806.651	1578.29	1642.2	1341.99	1922.14	1536	2016.72	1497.73	1392.64	1629.24	1373.96	1224.4
NLN	1.12125	1	1	50.2211	1	84.4091	2.20901	5.73891	1	20.4125	29.9631	1	2.33971	1	36.1033	1	1	1	22.9081	1	53.6597	31.7235	79.0431	55.6934	35.0947	63.396	56.0643	38.808	55.638	46.5446	61.3331	54.3748	79.4049	49.4146	33.4629	51.6565	35.8728	70.3867	52.0632	24.8918	60.3722	43.6818	31.2805	33.1503	42.8113	45.2156	63.3028	29.4982	62.5322
SGTB	1	1	1	1	1	1	1	11.4966	1	1	1	1	1	1	1	1	1	1	1	1	1	1	20.9937	4.30663	1.86787	5.01154	1	15.5254	1.87394	4.80922	2.17972	4.37886	5.85923	12.9438	3.41526	1	1	5.07285	1	5.30942	7.39578	1	1	6.49076	10.7293	5.34103	5.16999	5.55229	10.2186
TRNAU1AP	31.6521	68.6016	115.005	54.9265	63.0786	22.447	96.6116	52.438	58.2519	73.5865	53.052	78.848	40.5052	1	40.4114	35.8396	44.599	1	40.9672	13.3986	49.4824	85.2605	72.1646	71.7871	74.894	80.6822	71.3182	92.6772	93.7565	88.1336	84.435	99.2708	81.9459	98.9893	138.011	92.6557	55.7412	123.566	75.1101	72.9953	50.0637	89.2967	57.6821	90.8393	56.4304	59.1092	81.3297	71.0888	106.139
TINAGL1	1	1	1	1	1	29.6272	1	11.1571	1	29.8392	1	1	1	1	1	1	1	1	1	1	1	1	1	1	1	1	1	1	1.48295	1.81557	1	1	1	1	1	1	1	1	1	1	1	1	1.9124	1.85167	1	1	3.94421	1	1
TRIM23	49.6049	1	4.00529	1	6.58943	1	35.198	1	65.2364	9.40549	5.26748	26.0568	1	115.805	22.9008	1.19465	3.6658	22.2877	33.157	1	16.3211	8.7823	7.86618	18.0683	9.9535	29.2506	11.3528	16.9415	2.66645	7.54239	10.7307	16.6726	15.249	12.8443	6.49538	21.4833	27.2717	3.70538	1	28.9568	18.3977	13.204	4.70146	5.27855	4.1576	6.55193	12.3796	18.5637	12.6755
PPWD1	4.65696	85.1959	49.4279	50.2828	55.1497	1	18.0457	12.8531	17.5946	38.668	28.9794	34.1568	25.2188	65.2033	33.5966	47.2916	51.728	53.3861	71.8189	27.3679	22.8899	62.7158	56.5761	30.0337	33.5976	53.7681	31.3144	54.3957	38.8071	39.577	58.0938	52.3426	41.8592	40.5836	20.9853	40.4835	23.0755	41.9536	34.087	53.9797	54.0187	44.3565	22.4514	31.4819	42.9801	47.2582	39.3222	55.5974	33.3784
CENPK	11.4499	156.644	1	98.7413	152.064	63.6054	75.9875	30.7373	60.2761	154.834	1	98.1193	33.6158	84.0621	147.244	32.0727	133.641	59.0506	116.449	74.5653	27.7318	31.1034	26.639	37.5621	25.9631	29.1311	35.7869	25.5272	47.4722	32.1088	33.3383	47.5757	36.034	60.797	46.3264	42.395	27.5796	33.0658	30.6345	26.444	12.6609	26.3591	45.8651	28.5095	39.704	36.7032	34.7299	33.5891	53.1953
ADAMTS6	1	1	1	1	1	1	1	1	1	1	1	1	1	1	1	1	4.18684	1	1	1	1	1	1.83245	2.29536	18.4609	1.19405	5.25033	5.3142	7.81706	2.4598	4.28875	6.41877	2.98636	3.74777	1.59652	3.53977	6.54945	1	1	1	1	1.44547	2.14771	2.07546	1.57705	1.15967	8.04755	2.11802	4.66097
SDCCAG10	1	94.287	21.8787	21.1944	57.1836	64.6359	36.7911	3.25417	1	58.9869	16.6401	48.5411	6.98641	10.642	52.26	30.3567	21.1873	54.9008	50.2785	67.8948	2.14943	16.7623	37.5449	49.54	29.0648	49.0959	41.9497	43.8863	39.7603	54.8018	56.527	56.3132	46.6533	36.7159	49.1036	29.0154	29.8854	14.443	35.2788	61.845	62.8275	58.4082	47.1305	48.4045	60.4347	44.2596	47.6618	53.7082	44.8072
SFRS12IP1	1	8.25295	62.437	22.758	12.937	6.38858	26.9058	14.1314	1	1.76434	9.58593	12.2764	1	7.82632	1	20.1387	7.24322	1	6.10015	1	21.3065	27.5505	1	5.1854	1	26.7299	19.6273	15.4004	13.0366	18.8458	22.5163	17.5225	11.6289	16.5336	25.0051	16.0093	4.45132	4.64143	11.6046	26.12	7.26839	14.4664	27.2384	24.7479	20.1743	15.5997	13.0145	20.5613	22.4088
FAM159B	1	5.20857	2.31375	1	1	1	1	1	1	1	1	1	1	1	1	1	1	1	1	1	1	1	4.58637	9.30396	16.7689	16.9083	13.4848	12.3016	13.6494	30.9208	13.5724	13.4227	11.2076	14.49	3.49697	11.3811	5.03202	1	20.0512	3.75158	3.98712	12.4602	7.17543	15.4928	12.1395	16.923	5.17111	2.73033	2.43222
RGS7BP	1	1	1	1	1	1	1	1	1	1	1	1	1	1	1	1	1	1	1	1	1	1	14.2807	15.919	4.78291	20.817	8.59324	2.12188	6.00885	15.5126	11.6231	10.09	16.1493	10.8854	14.2201	12.6186	4.81784	6.36184	8.93566	1	42.0503	25.9101	3.92653	7.60281	15.6519	27.643	2.76637	8.72933	3.45991
RNF180	1	1	1	1	1	1	1	1	1	1	1	1	1	1	1	1	1	1	1	1	1	1	1	1	1	1	1	1	1.5459	1.71172	2.60103	1.83987	1	1	1	4.7157	1	4.12995	1	1	1	1	1.54278	1	1	1	1	1	1
HTR1A	1	1	1	1	1	1	1	1	1	1	1	1	1	1	1	1	1	1	1	1	1	1	1	1	1	1	1	1	1	1	1	1	1	1	1.47481	1	1	1	1	1	1	1	1	1	1	1	1	1	1
IPO11	1.16668	14.611	1	9.44202	23.0745	5.28833	13.4401	5.92303	11.7249	3.89866	1.31934	11.6091	1	26.7146	26.9186	1	23.5985	6.54838	18.5269	12.9145	32.6517	29.5284	31.6255	61.3195	35.1443	31.2728	34.0272	44.5912	21.1122	42.1308	26.4146	30.358	67.2674	71.8872	23.6707	65.3506	46.7812	30.4728	27.7504	40.9696	41.1924	60.3888	28.8915	21.9698	16.1683	30.1826	28.4221	36.1785	46.1681
DIMT1L	178.902	104.037	6.16006	127.654	12.2365	1	234.183	41.7205	39.4243	67.3797	58.6913	24.7511	44.3958	83.1312	225.166	80.0298	81.9581	61.1444	61.2958	79.656	72.3731	31.3205	145.631	113.748	146.987	79.9507	134.581	150.612	135.891	118.03	133.136	132.547	136.224	124.414	72.0484	108.214	69.641	76.4498	138.219	133.012	130.36	120.92	102.225	73.6629	90.3596	140.943	146.656	165.429	111.29
KIF2A	34.5112	18.4123	15.2983	9.03931	7.41188	1	1	19.7084	26.2408	18.9033	21.0826	17.0874	32.4145	17.3186	23.2011	1.53624	15.9189	16.1225	14.5445	1	2.95003	34.3961	42.4299	50.9493	57.0877	33.0027	38.8625	59.7809	52.2432	54.1315	52.6177	52.8127	65.1486	56.9053	28.9886	40.8997	63.663	45.6506	35.5689	34.6703	50.574	52.3118	37.9585	54.3872	38.4011	56.307	49.5933	42.6664	64.2804
ZSWIM6	1	1	1	1	1.55929	1	1	1.53278	1	1	1	1	1	1	1	1	1	1	1	1	1	1	3.99652	1	1.1289	2.91759	1	1	1.42042	1	1.46289	1.51156	1	1.18713	1	1	1	1	1	3.46447	1.31176	1	1.26469	1.23584	1	1	1	1.63889	1
TBL1XR1	17.2247	11.0397	3.12315	8.806	5.13319	7.73487	36.0519	9.74752	21.9506	17.6781	1	2.59097	1	1	1	1	31.6392	10.3325	15.1721	1	1.45163	17.2545	18.028	12.8001	16.7058	26.5811	22.8889	6.53488	15.5287	10.5567	12.5667	14.5507	13.577	25.2814	12.3957	25.636	15.6905	13.5084	17.7758	11.147	12.8059	15.0845	15.5397	9.24205	15.9408	9.54954	4.90685	18.2947	24.603
TINAG	1	1	3.74872	1	1	1	1	3.30523	1	1	1	1	1	1	1	1	1	1	1	1	1	1	1	1	1	1	1	1	1	1	1	1	1	1	1	1	1	1	1	1	1	1	1	1	1	1	1	1	1
ST6GALNAC6	1	1	1	1	1	1	1	4.31911	1	1	1	1	1	1	1	1	1	1	1	1	1	1	1	1	1	1	1	1	1	1	1	1	1	1	1	1	1	1	3.44957	1	1	2.29492	1	1.43096	1	1.60754	1	1	1.26933
NLGN1	1	1	1	1	1	1	1	14.5385	1	1	1	1	1	1	1	1	1	1	1	1	1	1	5.55465	1	1	1	1	2.82426	5.12079	2.35604	2.72076	3.57024	1.46861	1.81565	1	1	1	1	1	1	4.69473	1	3.03975	2.67845	3.65722	1.61411	1.48944	9.05082	3.28516
SPATA16	1	1	1	1	1	1	1	1	1	1	1	1	1	1	1	1	1	1	1	1	1	1	1	1	1	1	1	1	1	1	1	1	1	1	1	1	1	1	1	1	1	1	1	1	1	1	1	1	1.97393
ECT2	7.67674	44.109	1.35927	24.0325	19.6027	26.2073	19.8807	11.0824	29.6756	13.0487	8.71331	15.3887	1	19.4723	7.00635	5.22041	1	1.43641	9.42098	1.801	55.2435	21.2466	9.21498	32.6632	24.9519	10.6134	20.2098	28.698	18.1816	19.225	16.595	16.7803	21.0102	27.6672	20.8655	30.5332	26.0203	26.7841	19.1223	16.1121	27.9705	9.13498	16.1618	7.27479	11.1014	10.8648	27.5237	16.2759	3.49325
AADACL1	3.42811	1	23.1293	171.74	27.3463	35.5488	1	177.165	56.9158	51.6751	1.06292	59.3072	1	1	1.69136	1.27556	34.1544	1	21.4968	24.7842	50.3961	1	32.2495	7.71297	5.22143	28.6663	8.72651	3.88758	8.79813	18.9921	9.20987	13.8472	14.821	16.8519	10.2982	13.2511	10.2179	19.9298	8.77469	1	10.6541	8.41711	6.65876	19.1146	7.73051	19.4067	6.49255	6.67135	4.64872
TNFSF10	1	1	1	1	1	1	1	1	1	1	1	1	1	1	1	1	1	1	1	1	1	1	1.36514	1	1	1	1	1	1	1.88429	1	1	1	1	1	1.80364	1	1	1	1	1	1	1	1	1	1	1	1	1
OR51I2	1	1	1	1	1	1	1	5.95748	1	1	1	1	1	1	1	1	1	1	1	1	1	1	1	1	1	1	1	1	1	1	1	1	1	1	5.13546	1	1	1	1	1	2.89633	1	1.08495	1	1	1	1	1.37867	1
ST6GALNAC5	1	1	1	1	1	1	1	1	1	1	1	1	1	1	1	1	1	1	1	1	1	1	1	1	1	1	1	1	1	1	1	1	1	1	1	1	1	1	1	1	1	1	1	1	1	1	1	1	1
ROTA	1	1	1	1	1	1	1	1	1	1	1	1	1	8.34088	1	1	1	1.82055	1	1	1	1	1	1	1	1	1	1	1	1	1	1	1	1	1	1	1	1	1	1	1	1	1	1	1	1	1	1	1
FAM165B	81.0507	90.7297	408.487	405.945	215.069	41.6234	106.033	53.6464	109.118	26.4068	124.859	136.268	36.299	1	3.65164	73.7748	75.8028	6.93544	1	33.0974	82.8653	23.7481	14.1623	19.2756	38.5726	20.7291	34.4035	47.9573	22.3924	53.0049	49.5717	30.9288	33.92	26.1047	61.9879	55.2138	29.8716	28.2071	11.3735	32.9829	32.5856	34.7441	59.5171	42.6764	39.054	38.2478	33.4563	46.4784	75.7171
ST6GALNAC4	21.6632	1	12.8805	28.0803	1	26.0251	64.6878	38.3087	63.3851	54.8626	12.7321	49.8569	46.8585	1	1	2.66051	36.5327	67.1639	58.8353	38.3434	16.1527	15.6317	54.1826	62.5499	43.8371	49.2654	45.0516	66.9746	42.1231	33.6483	44.2433	42.0333	54.0057	50.952	75.7892	37.5882	41.0806	83.7631	46.523	33.9381	55.1506	42.9992	54.0719	66.2275	30.7901	77.4518	59.2354	54.2021	60.4419
PUUC	1	1	1	1	1	1	1	1	1	1	1	1	1	1	1	1	1	1	1	1	1	1	1	1	1	1	1	1	1	1	1	1	1	1	1	1	1	1	1	1	1	1	1	1	1	1	1	1	1
OR52A1	1	1	1	1	1	1	1	3.02571	1	1	1	1	1	1	1	1	1	1	1	1	1	1	1	1	1	1	1	1	1	1.70326	2.30964	1.12936	1	1	1	1	1	2.15159	1	1	1	1	1	1	1	1	1	2.13858	1
OR51F2	1	1	1	1	1	1	1	1	1	1	1	1	1	1	1	1	1	1	1	1	1	1	1	1	1	1	1	1	1	1	1.34625	1	1	1	1	1	1	1	1	1	1	1	1	1	1	1	1	1	1
OR52Z1	1	1	1	1	1.20702	1	1	1	1	1	1	1	1	1	1	1	1	1	1	1	1	1	1	1	1	1	1	1	1	1	1	1.32052	1	1	1	1	1	1	1	1	1	1	1	1	1	1	1	1	1
OR51V1	1	1	1	1	1	1	1	1	1	1	1	1	1	1	1	1	1	1	1	1	1	1	1	1	1	1	1	1	1	1	1	1	1	1	1	1	1	1	2.07677	1	1	1.42399	1	1	1	1	1	1	1
HBB	1	3.00888	332.19	16.196	249.476	1	45.1313	1	28.0137	674.929	1022.43	1716.72	1	1	854.761	1	1	619.389	13.245	1	1	1	1	5.19377	1	1	1	1	1	1	1	1	1	1	1	1	1	1	1	1	1	1	1	1	1	1	1	1	1
ST6GALNAC3	1	26.2931	1	25.3597	1	1	1	6.81651	1	1	19.8411	1	1	1	1	1	1	1	1	1	1	1	4.09826	3.24647	1	4.20634	2.87244	9.18386	7.405	3.2646	7.08729	1	5.01559	5.32745	1	1	1	1	1	1	1	1	1	1	1	1	2.84633	14.1736	1
OR51B2	1	1	1	1	1	1	1	1	1	1	1	1	1	1	1	1	1	1	1	1	1	1	1	2.25653	1	1	1	1	1	1	1	1	1	1	1	1	1	1	1	1	1	1	1	1	1	1	1	1	1
OR51B5	1	1	1	1	1	1	1	8.95814	1	1	1	3.57459	1	1	1	1	1	1	1	1	1	1	1	1	1	1	1	1	1	1	1.87816	1.63152	1	1	1	1	1	4.45038	1	1	1	1	1	1	1	1	1	1	1
OR51B6	1	1	1	1	1	1	1	1	1	1	1	1	1	1	1	1	1	1	1	1	1	1	1	1	1	1	1	1	1	1	1	1	1	1	1	1	1	1	1	1	1	1	1	1	1	1	1	1	1
OR51Q1	1	1	1	1	1	1	1	1	1	1	1	1	1	1	1	1	1	1	1	1	1	1	2.34643	1	1	1	1	1.94399	1	1	1	1.30708	1	1	1.70053	2.06017	1	1	1	1	1	1	1	1.65858	1	1.18324	1	1	1
OR51M1	1	1	1	1	1	1	1	1	1	1	1	1	1	1	1	1	1	1	1	1	1	1	1	1	1	1	1	1	1	1	1	1	1	1	1	1	1	1	1	1	1	1	1	1	1	1	1	1	1
RAC2	1	1	1	1	1	1	1	1	1	1	6.55869	11.0836	1	1	1	1	1	1	1	1	1	1	1	1	1	1	1	1	1	1.84904	1	1	2.69181	1	1	1	1	1	1	1	1	1	1	1	1	1	1	1	1
ZNF548	3.12397	1	55.7668	43.7667	1	45.212	1	10.1337	197.66	105.784	1	34.1666	1	1	56.6085	26.4892	1	33.52	86.649	1	1	5.10071	10.9254	16.7757	11.9888	14.6454	31.4768	14.0941	20.752	11.1973	20.9482	15.3275	18.7434	22.2018	11.0605	24.5764	1	16.987	5.31948	27.2889	11.3369	20.8096	8.62988	15.5487	18.2777	18.2693	9.78584	9.12478	30.3404
ZNF729	14.6667	16.7932	14.0114	23.3133	33.3969	35.1722	24.883	9.69204	54.8059	38.7242	20.3392	9.84856	38.3621	16.6471	44.0807	20.2779	20.7255	25.8973	27.1479	40.4449	18.8906	14.1508	23.6006	30.7809	10.044	12.8221	11.2175	10.4031	12.9795	10.7479	13.6664	10.0535	17.0054	27.719	10.7583	21.4076	15.0449	9.63703	17.5829	9.56797	14.7967	19.1799	15.2567	13.8809	15.8395	18.2685	16.6605	13.47	11.3114
ZNF208	98.7007	57.7691	120.153	80.0987	88.1491	67.2046	146.332	61.0276	68.5782	89.7789	45.0027	60.5438	136.863	56.279	64.0095	81.5178	53.8926	72.6661	93.5857	47.0342	119.757	72.253	30.4407	33.9255	31.8715	30.9727	23.88	28.2281	22.9704	30.996	31.6912	39.1226	34.423	36.0349	25.8434	37.3616	24.9514	22.8174	28.1592	30.1412	30.7814	32.0595	32.8378	23.5183	24.0979	29.2201	28.8726	43.9722	34.4473
VN1R1	1	1	1	1	1	1	1	1	1	1	1	1	1	1	1	1	1	1	1	1	1	1	1	1	1	1	1	1	1	1	1	1	1	1	1	1	1	1	1	1	1	1	1	1	1	1	1	1	1
ZNF211	53.0811	15.5888	7.97013	29.2148	38.8829	18.7055	59.1482	5.30214	11.7507	20.2101	15.8404	39.594	1	9.13731	13.1327	6.72562	5.61068	9.24648	9.8216	14.6954	7.52672	6.96915	4.94532	7.33433	7.77493	3.21904	10.9824	4.03461	12.2993	8.00728	12.2432	13.7003	7.78126	10.6529	6.86827	4.12534	10.2552	5.65168	17.8272	8.95937	17.407	8.0151	5.56914	9.81355	7.55443	5.55859	4.89523	8.84768	8.57748
CYP2C42	1	1	1	1	1.6699	1	1	1	3.52927	1	5.99496	3.41376	1	1	1	1	1	1	1	1	1	1	1	1	1	1	1	1	1	1	1	1	1	1	1	1	1	1	1	1	1	1	1	1.46142	1	1	1	1	1
ST6GALNAC2	1	15.7603	1	4.40667	11.3394	26.1154	2.95852	1	1	1	17.0777	3.12253	7.83937	1	1	1	6.90233	1	1	1	1	1	1	3.369	1	1	1	1.51357	1	2.03694	1	1	1.63136	1	1	2.07741	1	1	1	1	1	1	1	1	2.19114	1	1.23243	1	1.96925
AX2R	1	1	1	1	1	1	1	4.67577	1	1	1	1	1	7.49277	1	1	1	1	1	1	1	1	1	5.07026	4.13001	6.49565	2.25021	7.72384	8.33909	1.9244	3.03221	2.40229	2.154	2.41595	2.64705	1.75531	1	4.40596	1	1.20721	11.6253	1	2.21227	5.43243	2.82069	3.83078	2.71515	1	1
OR5L1	1	1	1	1	3.94844	1	4.14351	1	1	1	1	2.12832	1	1	1	1	1	1	1	1	3.36453	1	1	1	1	1	1	1	1	1.16909	1	1	1	1	1	1	1	1	1	1	1	1	1	1	1	1	1	1	1
WBP5	1	1	1	1	1	1	87.6562	1	1	1	1	1	1	1	1	1	1	1	41.0985	1	16.6596	1	263.155	455.349	427.344	174.315	278.772	464.488	527.165	315.806	468.214	490.304	368.309	241.609	309.713	425.743	417.619	442.781	281.361	401.093	470.068	423.012	317.002	408.639	327.888	314.317	404.7	322.982	273.876
NGFRAP1	1	1	24.6645	55.2912	1	1	94.9786	38.1066	1.04076	1.22667	1	60.625	1	1	30.9818	1	13.7032	1	33.9674	109.192	1	1	515.647	571.123	689.724	474.706	423.855	589.152	376.903	705.769	686.001	676.893	661.451	606.75	399.389	558.682	437.663	397.991	571.344	516.989	491.602	699.881	627.17	675.865	486.645	755.474	629.371	539.519	540.081
TCEAL4	1	1	1	1	1	1	1	1	1	1	1	1	1	1	1	1	1	1	1	1	1	1	46.1815	52.7102	55.7475	37.4365	68.6547	80.04	100.492	69.3259	88.0847	80.4665	56.9661	60.9728	39.1979	66.6061	68.4243	65.1817	71.3963	73.6327	68.4713	50.8861	64.785	78.9838	81.5673	51.8387	61.7056	76.2907	55.2294
TCEAL3	1	1	1	1	1	1	1	1	1	1	1	1	1	1	1	1	1	1	1	1	1	1	8.8848	5.57002	1	6.32336	8.14112	9.18166	9.72637	3.08478	7.44624	7.26149	2.76034	2.53556	6.53421	1	8.7452	17.1852	2.52596	7.96899	4.22801	4.58531	4.67064	4.88595	4.54199	1.49611	6.83895	8.84203	5.51778
TCEAL1	1	1	1	1	1	1	1	1	1	1	1	1	1	1	1	1	1	1	1	1	1	1	1	1	1	1	1	1	1	1.83451	1	1.60476	3.06414	5.20693	1	1	1	1	1	16.8875	1	1	8.92129	1	4.61733	3.4937	1	1	3.41322
GLRA4	1	1	1	1	1	1	1	1	1	1	1	1	1	1	1	1	1	1	1	1	1	1	1	1	1	1	1	1	1	1	1	1	1	1	1	1	1	1	1	1	1	1	1	1	1	1	1	1	1
TMEM31	1	1	1	1	1	1	1	1	1	1	1	1	1	1	1	1	1	1	1	1	1	1	1	1	1	1	1	1	1	1	1	1	1	1	1	1	1	1	1	1	1	1	1	1	1	1	1	1	1
PLP1	1	1	1	1	1	1	1	1	1	1	1	1	1	1	1	1	1	1	1	1	1	1	5.86972	1	1	1	1	1	1	1	1	1	1	1	1	1	1	1	1	1	1	1	1	1	1	1	1	1	1
ST6GALNAC1	1	3.81392	30.4804	1	1	1	1	37.8592	1.08524	36.3489	8.66276	6.9216	43.8629	1	1	73.2334	1	1	3.74225	42.4803	1	18.4955	1	1	1	1	1	1	1	1	1	1	1	1	1	1	1	1	1	1	1	1	1	1	1	1	1	1	1
KCNT2	1	1	1	1	1	1	1	1	1	1	1	1	1	1	1	1	1	1	1	1	1	1	1.58358	2.88501	1.73699	1.07176	1.4365	2.94877	2.17194	1.9119	2.4873	2.31988	1.98224	1.37503	4.46894	2.03634	1	1	1	1	1.36455	1.68921	1.24393	1.6221	1	2.39373	1.98764	1.60027	1.38652
CFH	1	1	1	1	1	1	1	1	1	1	1	1	1	1	1	1	1	1	1	1	1	1	1.07974	1	2.12383	1	1.49614	1.13128	1.44532	1	1.26839	1.86551	1	3.36353	1	1.21841	1	1	1	3.7905	3.32098	5.39028	2.37452	1	1.15462	1	1	3.13839	1.19734
F13B	1	1	1	1	1	1	1.70644	21.2398	1	1	1	1	1	1	1	1	1	1	1	1	1	1	1	1	1	1	1	1	1	1.38329	1	1	1	1	1	1	1	1	1	1	1	1	1	1	1	1	1	1	1
PPAP2B	31.2381	153.502	22.8425	101.882	105.628	45.8384	64.9135	9.95367	88.8805	47.1594	15.0183	60.9983	1	1	1	18.4915	16.6013	1	1	1	15.2791	78.4295	8.83424	6.50943	2.19868	5.16723	12.887	7.0792	4.98583	5.52835	6.42207	9.00195	14.2859	4.60445	7.86869	11.1124	8.00484	6.29923	9.67172	1	30.3094	4.36868	1	7.74507	12.4541	1	23.3775	10.4084	9.10265
PRKAA2	1	1	1	1	1	1	1	1	1	1	1	1	1	1	1	1	1	1	1	1	1	1	5.32085	12.4542	1	1	1.9154	12.0277	5.29115	6.14485	6.0208	5.91402	3.32039	4.74285	1	12.3103	16.1794	4.91587	1	8.28143	6.46419	1	6.12104	5.30011	2.52456	6.45983	4.5835	1	2.35942
C1ORF168	1	1	1	1	1	1	1	1	1	1	1.1099	1	1	1	1	1	1	1	1	1	2.91169	1	1	1	1	1.817	1	1	1	1	2.01604	1.53073	1	1.87392	1	1	1	5.42806	1.59745	1	1.90947	1	1.21236	1	1.89647	1	4.92416	1.46354	3.46233
C8A	1	1	1	1	1	1	1	1	1	1	1	1	1	1	1	1	1	1	1	1	1	1	1	1	1	1	1	1	1	1	1	1	1	1	1	1	1	1	1	1	1	1	1	1	1	1	1	1	1
C8B	1	1	1	1	1	1	1	2.54889	1	1	1	1	1	1	1	1	1	1	1	1	1	1.77621	1	1	1	1	1	1	1	1	1	1	1	1	1	1	1	1	1	1	1	1	1	1	1	1	1	1	1
DAB1	1	1	1	1	1	1	1	1	1	1	1	1	1	1	1	1	1	1	1	15.1637	1	1	5.67353	4.39963	1	1	1	6.09131	1	3.69586	2.68354	1.33978	1	4.77141	1	1	1	2.86688	1	1	12.6924	3.39899	1	1	2.00317	4.41789	1.61895	3.08523	1
CUBN	1	1	1	1	1.19299	1	1	1	1	1	1.30966	1	1	1	1	1	1	1	1	1	1	1	1.12744	1	1	1	1	1	1	1.37178	1	1.11056	1	1	1	1	1	1	1.17093	1	1	1	1	1	1	1	1	1	1
TRDMT1	126.038	47.5423	85.9863	108.992	34.0962	94.7194	72.3069	21.9888	41.5119	38.4337	21.9679	99.664	1	21.4222	50.7488	101.86	46.4582	8.14414	79.7676	1	22.4844	106.561	27.1801	17.6822	19.2575	6.1932	43.5015	27.8924	16.011	15.8172	22.9	18.559	19.1484	13.311	29.427	12.6612	4.91415	11.5125	1	12.4223	33.249	19.1724	19.241	16.7099	20.3335	1.69776	18.3409	14.6405	12.471
VIM	1	1	1	1	1	1	1	43.0982	1	1	1	1	1	142.553	1	1	1	5.93099	1	1	1	1	108.046	174.031	232.319	137.366	193.382	159.213	229.603	174.619	212.675	208.056	162.05	152.186	74.3849	195.978	300.857	260.305	256.695	207.227	180.776	193.757	235.762	261.354	179.218	309.247	141.221	293.569	176.302
ST8SIA6	1	1	1	1	1	1	1	3.90434	1	1	1	1	1	1	1	1	1	1	1	1	1	1	3.05765	3.56292	1	1	1	1	1	1	1	1	2.92104	1	1	1	1	1	1	6.99961	1.30595	1	1	2.21655	3.59473	1.61411	1	1	1
C15ORF29	15.3005	1	23.1275	1	25.5706	1	1	1	1	12.5605	1	13.3918	1	1	1	1	13.6849	1	29.0143	27.7918	20.2319	23.0982	5.18071	11.8148	10.5147	11.5002	15.6089	11.4919	9.86914	16.5645	11.3538	12.3436	17.296	20.2618	7.35154	5.62735	14.6327	10.7446	10.8131	10.6787	17.9973	3.16324	12.3159	5.25423	9.22021	10.9475	18.0389	8.86693	17.1298
C15ORF24	153.035	1	80.183	76.2333	115.575	1.35628	180.764	94.9148	111.268	135.903	48.2875	123.714	1	29.7256	14.0967	37.2407	87.2173	24.4873	88.7525	174.435	37.9453	134.872	93.4342	54.1745	77.6067	68.0252	70.2195	71.9776	36.6545	58.7953	49.5086	70.4283	68.367	61.0923	75.4832	84.2118	59.4384	51.1983	95.6859	63.9391	96.189	64.5248	63.0208	59.1806	59.8474	70.6107	31.2837	75.0727	71.0073
CHRM5	1	1	1	1	1	1	1	1	1	1	1	1	1	1	1	1	1	1	1	1	1	1	1	1	1	1	1	1	1	1	1	1	1	1	1	1	1	1	1	1	1	1	1	1	1	1	1	1	1
AVEN	13.7403	1	1	7.49578	1	1	13.8642	1	12.1435	1	1	9.38056	1	1	1	1	1	1	1	1	1	1	6.91162	1	1	1	22.3371	22.8628	7.74212	9.75085	1	4.74911	2.97184	7.44419	11.2475	6.1478	1	5.76764	11.7343	27.0463	5.92386	1	1	16.5398	11.2903	7.39981	1	2.03851	12.4172
RYR2	1	1	1	1	1	1	1	1	1	1	1	1	1	1	1	1	1	1	1	1	1	1	1.10787	1.03108	1.62877	1	3.29635	1	1	1.14191	1.05225	1.16916	1	1	1	1	1	1.31944	1.39251	1	1.8589	1	1.06192	1	1	1.13392	1	1	1
TMCO5B	1	1	1	1	1	1	1	1	1	1	1	1	1	1	1	1	1	1	1	1	1	1	1	1	1	1	1	1	1	1	1	1	1	1	1	1	1	1	1	1	1	1	1	1	1	1	1	1	1
PACRGL	26.3514	1	1	17.537	1	1	1	10.7485	24.9746	1	24.5299	16.9286	1	1	57.87	1	1	41.1753	22.6913	1	27.9942	37.2038	30.1343	33.2662	9.73046	59.6669	42.3446	83.3641	56.307	34.1572	39.0614	48.9005	47.1984	37.1204	22.9641	35.8801	24.76	38.396	38.126	67.0786	34.508	29.884	44.7047	37.4851	44.654	61.8643	29.6429	33.2667	49.2545
KCNIP4	1	1	1	1	1	1	1	126.131	1	1	1	1	1	1	1	1	1	1	1	1	1	1	1	1.86499	1	1	1	1.42869	1	1	1	1	1	1	1.5962	1.78863	1	1	1	1	9.95445	1	5.36311	1	1	1	1	1	1.52498
GPR125	1	1	1	1	1	1	1	5.92175	1	1	1	1	1	1	1	1	1	1	1	1	1	1	17.5779	6.61997	12.8559	9.93476	8.93435	5.13772	18.3586	18.4752	11.5036	12.3184	21.4566	14.0891	11.3723	14.9047	12.9042	10.1196	13.4685	2.31247	39.7836	10.3116	12.6173	20.9333	20.9387	18.3538	22.1236	22.6946	25.8376
GBA3	1	1	1	1	1	1	1	1	1	1	1	1	1	1	1	1	1	1	1	1	1	1	1	1	1	1	1	1	1	1	1	1	1	1	1	1	1	1	1	1	1	1	1	1	1	1	1	1	1
PPARGC1A	1	1	1	1	1	1	1	1.94158	1	1	1	1	1	1	1	1	1	1	1	1	1	1	1	1	1	1	1	1	1	1	1	1	1	1	1.68718	1	1	1	1	1	1.25961	1	1	1	1	1	1.78795	1	1
DHX15	176	109.56	119.391	224.486	114.638	152.427	105.292	60.7033	91.8863	166.26	137.44	110.303	91.6364	84.8569	211.573	59.6292	62.8704	103.741	161.064	199.037	27.9261	108.075	131.295	166.714	115.529	195.452	133.759	149.18	124.888	110.487	149.98	164.819	174.453	143.579	126.438	165.544	83.3235	133.599	180.514	170.335	144.229	141.43	132.382	79.6947	105.116	148.764	129.362	173.338	167.438
SOD3	1	1	1	1	1	1	1	1	1	1	1	1	1	1	1	1	1	1	1	1	1	1	6.14622	1	1	1	1	1	1	1.59546	1	1	1	1	1	1.80835	1	1	1	1	1	1	1	1	1	1	1	1	1
CCDC149	1	1	1	13.5808	1	1	12.9782	1	1	1	1	1	1	1	1	1	1	1	1	1	1	1	1	3.03298	1	1	1	1	1	1.5212	1	1	1	1	1	1	1	1	1	1	1	1	1	1	4.02588	1	1	1	1
SSNA1	337.261	319.833	180.183	222.086	334.762	179.255	110.79	84.504	124.205	104.372	205.176	167.601	36.8226	147.174	68.7032	156.186	48.8493	176.154	103.648	150.127	46.5318	106.816	232.944	223.73	305.609	224.056	202.708	308.847	382.193	252.125	272.325	254.341	255.317	273.18	263.851	204.928	279.078	390.416	376.151	234.899	284.103	222.521	239.283	252.197	249.622	203.536	265.347	239.528	167.343
LGI2	1	1	1	1	1	1	1	1	1	1	1	1	1	1	1	1	1	1	1	1	1	1	1	1	1	1	1	1	1	2.29006	1	1.54282	1	1	6.38518	1	1	1	1	1	1	1	1.28675	1	1	1	1	1	1
SEPSECS	7.2257	46.3702	1	27.9018	12.2707	1	34.0133	17.1681	43.1483	3.67129	9.4965	19.6874	19.9492	17.7918	23.9464	3.03444	1	7.72424	15.7439	11.9351	38.5481	1.84354	6.87627	1	6.43592	1	6.1569	3.56421	8.21897	6.5247	2.22378	5.57489	8.28875	1.97402	2.28439	7.09677	2.2984	6.87878	1	2.09496	7.29882	1.34927	4.03072	3.41985	1.89379	8.25542	2.27904	1.26725	2.15421
PI4K2B	1	1	1	1	1	1	1	6.88726	1	1	1	5.2354	1	1	1	1	9.85196	1	11.0665	1	1	1	2.85534	6.18316	7.19961	1	5.11238	5.2214	5.77639	5.43613	5.58026	4.80477	1.97409	1.63448	4.70886	6.73487	9.45757	3.16251	7.8049	21.0285	3.47217	4.97557	1.6629	7.25899	9.1929	2.26233	1.54073	1	3.22729
ZCCHC4	1	1	1.90983	28.387	11.5871	1	1.15104	1	1	1	1	8.33109	1	1	1	33.1781	31.7451	1	8.99438	1	1	16.7819	1	1	6.70236	3.12846	1	1	2.86761	5.57729	4.26571	1.32864	2.0507	1	1.50235	6.5296	1	1	8.06585	1	6.08126	1	1	1.82147	5.2008	1.88606	4.49306	5.54696	2.74026
SNAPIN	26.3668	1	43.6465	21.2609	10.1089	1	66.4618	32.7867	71.5679	55.3749	3.43288	22.978	1	23.0373	146.458	1	36.8667	1	5.59844	33.1394	31.1998	34.7502	13.5999	14.7016	17.453	16.6663	5.94192	22.5772	24.4149	17.5952	18.33	29.0481	13.9087	32.069	14.7825	25.3144	5.17701	12.2959	20.0178	3.67534	13.9601	21.3686	23.4305	35.4284	6.31926	13.7542	14.9616	8.93329	15.2389
SLC34A2	1	1	1	1	1	1.30824	1	1	1	36.2044	1.89957	4.69861	1	1	1	1	1	1	1	1	1	2.14292	22.4848	1	1	1	1	1	1	7.29921	1	1	1.45971	1.75103	1	1	1	1	1	1	1	1	1	1.22284	1	1	1	1	1
KIAA0746	1	1	1	1	1	1.59842	1	1	1	1	1	1	1	1	1	1	1	1	1	1	1	1	1	6.42328	3.47501	2.12914	2.04589	3.80046	1.86541	1.87134	2.59456	1	2.43846	1.75292	1	1	1	1.32147	2.88472	2.05228	4.21176	1.62128	4.8032	3.15352	1.96669	3.04818	7.04349	4.29901	1
RBPJ	38.8801	171.927	226.244	80.0806	47.9543	1	1.18728	35.3254	63.2628	48.5733	54.7382	90.6011	38.6483	127.99	150.817	97.6921	97.0381	67.2975	41.5475	103.038	123.279	67.6147	138.109	86.9584	154.31	138.264	89.0734	78.5832	114.365	76.2654	103.647	102.144	120.205	110.347	59.494	127.936	144.563	121.048	94.4795	134.507	129.059	100.92	109.626	104.208	97.5401	98.0975	97.576	94.3713	144
CCKAR	1	1	1	1	1	1	1	1	1	1	1	1	1	1	1	1	1	1	1	1	1	1	1	1	1	1	1	1	1	1	1.61702	1	1	1	1	1	1	1	1	1	1	1	1.52085	1	1	1	1	1	1
TBC1D19	1	1	35.6581	1	19.2908	1	1.35964	7.06613	1	1	2.90659	1.89882	1	1	1	1	16.3437	1	4.74254	1	1	1	10.1725	11.5098	9.06362	28.6464	16.8155	21.1046	16.8334	13.5354	15.4599	11.9262	37.3582	9.18079	5.32974	8.70597	7.26898	8.97364	7.15031	8.77147	14.156	12.96	18.6436	9.42232	18.9369	15.0208	14.8161	17.8849	13.2662
STIM2	1	1	1	1	1	1	1	1	1	1	1	2.38625	1	1	1	1	1.9464	1	1	1	1	4.97938	1.55691	1	1.40942	1.1878	1.43977	1	2.22195	1.7981	1	1.40459	1.86574	1.09943	1	1	1	1	1	1	1	1	1.69032	1.4491	1.68748	2.39499	1.21555	1	1
SNAPC5	3.63432	1	1	30.5037	46.3443	1	49.5812	12.908	16.0627	46.6704	58.8701	20.6925	1	70.4727	1	1	1	43.1898	27.9584	90.6916	39.2487	74.1981	21.3534	47.7236	58.8031	37.5174	22.0794	48.2472	32.0552	54.7616	50.8325	52.4092	40.8488	43.8371	55.1973	33.2427	42.3756	34.6247	34.4453	31.9929	47.063	38.6553	65.2566	50.5447	21.3391	43.1293	58.6654	49.5114	20.9127
FAHD2	45.6909	73.5664	219.631	105.888	60.655	284.117	152.899	110.567	69.8308	189.3	239.298	246.205	115.617	73.408	121.093	40.9769	90.084	127.951	106.249	104.798	80.1886	59.2755	118.06	73.6744	61.8728	246.68	97.4392	121.744	173.321	186.398	152.522	193.681	156.017	241.953	127.014	194.01	273.807	141.091	218.004	110.215	82.8575	129.369	172.68	173.265	107.885	130.526	93.8008	182.988	260.776
KCNIP3	1	1	1	1	1	1	1	1	1	1	1	1	1	1	1	1	1	1	1	1	1	1	1	1	1	1	1	1	1	1	1	1	2.36008	1	1	1	1	1	1	1	4.47601	1	1	1	1	1	1	1	1
PROM2	1	1	1	1	1	1	1	1	1	1	1	1	1	1	1	1	1	1	1	1	1	1	1	5.00692	1	1	1	3.08568	1.86434	1.33488	2.88866	2.3002	1.30701	2.55627	2.21929	1	2.7237	1	1	1	1	4.57949	1.49119	1.73264	2.48986	2.41411	3.10225	2.32255	1
MRPS5	116.111	53.4276	83.3977	133.236	156.376	111.933	152.906	86.8462	211.958	265.855	156.02	188.656	177.665	119.683	115.76	204.389	121.987	180.092	118.183	121.575	168.941	119.398	151.366	145.473	152.823	174.2	144.42	161.876	160.276	162.683	162.938	174.433	139.877	145.959	180.306	130.524	136.002	194.7	109.288	205.154	86.7422	172.615	174.368	157.114	134.739	179.228	152.341	146.046	121.511
OR4C46	1	10.6642	1	1	1.31687	1	1.67628	1	1	1	1.31954	1.45796	1	1	1	1	1.25498	1	1	1	13.0201	1	1	1	1.98263	1.40127	1	1	1.34892	1	1	1	1	1	1	1	1	1	1	1.51289	1	1	1	1	1	1	1	1	1
ZNF79	21.1404	24.8541	28.1254	21.185	63.1167	36.4216	59.9766	16.704	1	39.686	12.7824	11.8998	78.4037	46.3826	33.2898	25.2056	26.7337	2.85426	34.347	2.1214	13.2574	11.1867	16.3043	22.2093	7.31713	22.8652	16.175	12.1449	4.35655	16.4152	18.7555	20.6679	21.7048	19.6988	11.8592	19.3502	4.02199	19.9949	15.1267	15.2059	9.36769	15.315	30.0705	12.9046	22.6849	13.5478	12.9898	20.0485	8.51168
FAM48A	89.2248	134.929	94.7008	41.7414	16.3522	51.2606	71.2262	24.2557	38.88	59.4499	53.4797	84.7698	46.4327	11.6199	36.0263	120.375	56.3451	89.8305	90.2489	139.79	27.2768	8.24374	38.1917	49.2256	63.9208	53.9546	44.7132	68.1651	62.6503	65.5986	69.2427	68.4332	66.7173	63.2531	42.9738	47.7059	68.3866	41.9489	43.8468	38.7754	50.7877	57.3023	64.1274	45.393	45.2717	74.8514	57.5954	57.0448	54.5209
SNAPC3	1	1	1	1	41.4978	1	1	1	1	1	32.2709	1	1	49.1643	1	1	1	33.6144	15.6249	1	9.23475	23.3706	22.8604	22.2429	18.83	13.5849	10.4553	26.5724	25.6434	30.7185	23.51	33.5589	32.3239	30.245	24.1691	26.4076	29.6501	15.599	18.506	40.9301	39.613	19.4131	20.6622	13.1377	22.1831	35.4207	18.8373	26.1268	29.3584
SNAPC2	81.9543	85.0149	33.9243	1	12.0085	53.0319	41.3482	6.41915	1	23.1854	23.5319	13.6808	28.1302	29.3194	106.731	42.9875	1	41.6771	135.223	55.0313	38.8364	17.9266	7.91572	28.0643	34.5023	51.7073	19.7986	53.7091	27.3666	21.1357	32.9014	27.1113	29.8675	30.529	13.0803	21.3596	22.1652	27.4451	14.6432	25.8763	24.9334	18.4141	21.9412	30.7002	21.3255	23.4369	34.843	15.575	36.326
RPIA	527.113	808.341	973.556	751.96	807.688	488.341	779.201	354.713	376.513	360.79	328.427	933.082	1060.56	346.419	198.09	432.519	664.02	783.897	463.722	557.471	598.667	785.358	80.1881	45.1418	40.1218	49.8573	58.9056	62.7473	55.8732	66.9445	55.7974	56.5242	44.1326	43.5699	50.9783	62.1885	41.7078	92.1568	58.1746	31.1923	74.543	49.0761	60.5215	58.5558	55.7143	48.0812	50.4109	39.9027	74.8198
EIF2AK3	1	1	1	1	4.75079	1	1	2.18558	3.59924	1.41705	1.22464	4.17873	1	1	1	14.6228	1	1	1	1	1	1	1	1.15265	1	2.21626	1.23717	1	1.28517	1	2.87105	2.44708	1.34379	2.39302	1.3585	5.30143	1	8.58627	1.54219	1	1	1	3.60075	1	1.3232	1.49088	1	4.76871	1.88158
TSC21	1	1	1	1	1	1	1	19.8409	1	1	1	1	1	1	1	1	1	1	1	1	1	1	1	1	1	1	1	1	1	1	1	1	1	1	1	1	1	1	1	1	1	1	1	3.91914	2.80703	1	1	1	1
FOXI3	1	1	1	1	1	1	5.25454	1	1	8.71614	23.2263	1	1	1	1	1	1	1	15.2676	1	1	1	1	2.26455	6.70911	1	1	1	3.68432	4.62494	2.11765	1	3.61601	2.78488	1	1.70073	4.09682	6.51303	1	1	1	1	5.22298	5.42676	1	1.8543	1.97672	6.01467	3.58427
THNSL2	28.2766	28.0885	1	1	1	1	1	1	1	1	9.86739	1	1	1	1	1	1	1	1	1	1	1	1	4.9082	1	5.08109	6.56359	3.24402	1	8.10075	1.21749	2.29304	1.22459	4.42168	1	1	1	1	5.77379	6.80102	15.7267	1	3.88789	1	1	2.04672	2.62357	1	6.58139
FABP1	1	1	1	1	1	1	3.31071	1	1	1	1	1	1	1	1	1	1	1	1	1	1	1	1	1	1	1	1	1	1	9.2507	1	1	1	1	1	1	1	1	1	1	1	1	1	1	1	1	1	1	1
SMYD1	1	1	1	1	1	1	1	1	1	1	1	1	1	1	1	1	1	1	1	1	1	1	1	1	1	1	1	1	2.48586	1	1	1	1	1	1	1	1	1	1	1	1	1	1	1	1	1	1	1	1
KRCC1	1	1	1	17.3545	1	1.17898	15.6424	9.26196	5.42837	10.9079	44.8495	12.6304	1	1	1	3.36591	1	1	1	1	1	1	1	1	1	1	1	1	5.50458	1	6.63317	2.09626	1	2.9117	1	1	1	3.77677	1	3.6861	1	1	1	1.07108	1	1	1	1	1
CD8B	1	1	1	1	1	1	1	1	1	1	1	1	1	1	1	1	1	1	1	1	1	1	1	1	1	1	1	1	1	1	1	1	1	1	1	1	1	1	1	1	1	1	1	1	1	1	1	1	1
CD8A	1	1	1	1	1	1	1	1	1	1	1	1	1	1	1	1	1	1	1	1	1	1	1	1	1	1	1	1	1	1	1	1	1	1	1	1	1	1	1	1	1	1	1	1	1	1	1	1	1
RMND5A	10.7871	1	4.73968	1	22.0928	16.59	7.04819	24.7881	1	3.38675	11.5028	12.3212	97.1054	1	1	1	3.13374	21.3059	3.79488	1	1	20.3808	1	1	2.60669	4.68698	8.03318	4.82091	6.76661	7.47679	8.79427	4.49826	7.42844	13.8863	3.08397	7.74675	1	7.68377	12.3995	7.72472	9.87965	4.33443	7.21902	5.93235	7.51904	1.42959	21.3188	16.7978	9.68492
RNF103	28.4901	1	7.49885	1	1	1	1	7.35947	24.6972	43.3918	10.1526	10.1089	1	1	1	1	1	1	1	1	1	1	2.11955	2.79282	5.27612	7.9899	4.33704	1	15.7585	6.59469	6.6635	11.0182	8.38772	12.745	11.7907	4.23993	1	4.44304	1	17.681	11.2914	5.58654	8.32569	5.52567	6.49583	5.0712	2.18651	1.27319	8.03387
VPS24	211.716	47.2279	416.946	97.561	247.123	412.241	355.232	113.446	212.264	159.019	188.848	347.703	161.414	398.567	99.0161	61.9018	264.295	213.646	192.032	87.1941	152.182	132.694	127.967	86.5412	85.5946	137.251	92.9599	58.0429	148.74	109.271	131.821	133.403	123.074	122.241	100.247	98.0792	128.056	216.338	74.0591	127.692	80.3998	103.87	103.95	136.026	85.5785	119.48	63.7901	94.1113	81.114
KDM3A	104.461	48.9826	54.9179	42.3809	75.9252	24.1447	88.1889	18.653	162.421	49.9929	84.6161	43.0911	45.9745	60.2679	94.3708	47.6309	4.72923	61.102	74.2384	77.6757	67.7405	13.2493	15.5093	5.45966	15.8292	2.17261	10.5607	11.7752	8.67755	9.00335	9.10179	10.3689	15.3073	9.66676	8.70756	8.47787	14.7239	1.27689	1.68867	1	10.49	10.0711	8.22261	11.4155	8.73869	4.31226	8.99909	10.1826	10.059
REEP1	1	1	1	1	1	1	1	1	1	1	1	1	1	1	1	1	1	1	1	1	1	1	1	1	1	1	7.88676	1	1	1	1	1	2.57571	1	1	1	1	3.32956	1	1	1	1	1	1	3.52095	1	3.51189	1	1
MRPL35	323.386	132.226	382.93	117.187	226.515	41.8413	253.963	145.499	165.796	245.693	277.186	183.162	68.2478	177.73	192.428	297.571	114.97	291.087	323.859	139.867	235.9	240.849	265.573	246.27	173.363	333.197	279.794	238.131	330.154	208.55	247.65	273.983	241.864	222.83	268.363	217.962	284.899	251.652	366.973	214.892	228.183	330.897	240.559	230.159	247.16	170.109	178.117	214.262	263.923
IMMT	221.324	239.835	170.78	309.263	351.319	116.806	67.8282	106.968	474.355	254.483	287.018	216.179	405.1	331.674	115.12	325.867	220.126	418.356	269.146	264.798	237.162	292.671	127.717	125.145	144.928	112.858	124.41	101.506	139.236	115.252	118.556	113.021	129.187	143.393	121.491	116.827	120.268	135.594	77.3997	130.825	126.964	131.707	138.698	113.127	84.0416	115.737	107.942	167.545	133.822
PTCD3	329.926	122.411	129.475	152.272	186.898	113.264	191.972	127.415	254.187	180.936	235.317	148.647	178.418	96.8165	323.538	130.162	159.072	200.471	194.147	132.189	230.289	162.295	92.1061	122.245	109.441	93.1076	86.4148	96.7861	78.0044	86.2543	81.4126	84.8113	81.6873	97.6287	59.9861	91.3148	60.5811	94.7813	123.596	99.9736	64.8186	93.4099	84.111	52.3342	71.6671	111.351	70.1199	138.973	86.361
POLR1A	3.40646	1	1.732	2.8091	8.98269	1	1	1	6.29603	4.00473	16.3687	1.81799	1	1	1	1	2.46023	1	2.78375	1	2.61976	1.27179	7.15005	4.8282	9.06867	5.30037	9.78786	3.69988	6.06383	4.88844	3.97431	3.42624	3.62914	6.27774	5.29549	8.23111	11.1696	7.1266	8.41323	9.7074	6.8217	3.43751	4.12598	6.01799	2.70403	3.86933	6.22132	7.12746	7.65984
ST3GAL5	1	1	6.02993	1	1	100.57	1	6.40072	1	3.77405	12.9007	16.6862	32.9179	1	1	1	1.71096	1	1	1	13.7926	1	5.34846	1.5968	4.18549	9.31976	1	1	1	4.76593	2.67381	2.48884	1	2.53273	1	2.78808	12.7256	1	1	1	2.68699	1	1	8.01178	3.36644	7.52789	1	1.60727	1
ATOH8	1	1	1	1	1	1	1	1	1	1	1	1	1	1	1	1	1	1	1	1	1	1	1	1	1	1	1	1	1	1	1	1	1	1	1	1	1	1	1	1	1	1	1	1	1	1	1	1	1
NKL	1	1	1	1	6.53398	1	1	1	1	1	1	1	1	1	1	1	1	1	1	1	1	1	1	1	1	1	1	1	1	1	1	1	1	1	1	1	1	1	1	1	1	1	1	1	1	1	1	1	1
SFTPB	1	1	1	1	1	1	1	1	1	1	1	1	1	1	1	1	1	1	1	1	1	1	1	1	1	1	1	1	1	1	1	1	1	1	1	1	1	1	1	1	1	1	1	1	1	1	1	1	1
USP39	1	23.6514	103.19	89.5818	76.3998	110.941	1	18.9841	20.4506	39.8547	51.3151	26.6565	48.2868	37.8405	115.67	64.5991	74.6075	60.3606	165.818	12.4049	36.9427	33.0771	46.996	103.277	49.0243	128.173	88.525	79.2629	66.662	76.0879	77.8515	94.2695	86.8615	81.3506	100.231	70.7518	88.2854	95.2117	56.1938	86.4976	103.093	128.063	79.6445	55.8913	60.1454	78.8398	76.6655	102.983	71.8161
SNAPC1	1	34.1043	1	1.81493	30.9201	1	29.9177	16.4052	1	40.8444	22.481	46.8401	111.881	28.7683	100.356	1	2.30939	3.33887	16.604	57.072	10.1024	1	7.2931	12.1597	27.1237	25.9635	8.01037	4.1504	14.1551	16.7481	19.9379	20.0642	22.1383	15.2764	29.2096	20.3924	17.4188	11.6456	6.32863	14.1863	9.06915	27.9882	7.86882	19.6421	23.7183	35.289	19.188	11.6685	24.8935
TMEM150A	1	1	13.7655	1	1	1	1	1	1	1	1	1	1	1	1	1	1	1	1	1	1	1	21.0645	9.35273	14.7304	5.87426	5.33798	5.34897	11.3039	5.24609	10.5853	10.1331	3.8403	7.26779	6.56272	9.18739	15.0624	13.903	10.372	8.96628	20.9903	4.76581	6.19975	24.72	10.4732	1	7.04943	8.51603	10.9694
RNF181	131.359	149.915	197.627	182.522	105.21	111.457	181.712	107.013	124.44	133.55	138.764	137.943	198.353	44.5954	67.6887	151.084	97.8722	105.174	46.4557	116.769	85.8622	78.1289	60.961	61.4957	96.0956	52.0021	62.1629	59.4277	102.949	97.7541	70.1269	95.7579	88.7305	68.4229	83.9588	72.571	95.0025	102.971	79.8366	74.6122	103.72	79.6371	97.5692	92.5993	83.1259	75.0476	81.4227	72.3487	62.1877
VAMP5	1	1	1	1	1	1	1	1	1	1	1	1	1	1	1	1	1	1	1	1	1	1	5.63783	1	8.31685	1	4.32615	1	1	5.32267	7.63026	4.78291	1.97956	3.07192	1	4.58856	1	1	1	1	1	1	7.52875	7.85117	4.30899	1	6.82728	8.29923	1
VAMP8	805.642	275.898	516.863	554.375	579.006	1769.36	701.922	993.674	602.356	527.77	932.787	674.912	74.0937	243.091	538.987	453.84	310.314	206.863	198.162	244.646	346.389	602.288	109.769	37.4506	28.8363	30.5291	10.6459	37.4546	27.3118	87.7539	17.6688	35.1933	27.3598	29.1704	67.2831	42.4834	57.5516	39.536	22.0918	24.8469	18.4842	32.0983	32.6867	36.7818	19.8441	18.3198	39.481	47.9216	28.3985
GGCX	1	1	16.9382	1	1	9.83893	16.1284	1.97998	1	1	8.36568	3.53758	34.292	28.3123	1	1	7.66401	15.6449	1.83161	1	29.1396	1	5.922	6.01919	11.8082	2.15033	9.18646	1.69971	8.7344	10.2609	6.22253	5.10737	6.9371	3.88655	1.9528	2.48229	6.66099	19.8629	10.208	7.87046	2.2209	11.3655	6.58748	6.2154	3.55786	5.66361	4.41983	10.0243	6.58293
MAT2A	132.446	203.208	116.547	138.296	173.443	175.131	401.349	91.1354	28.5008	161.124	125.933	173.262	412.185	24.1388	208.852	75.3134	320.055	184.078	207.775	226.897	159.436	85.1179	450.517	506.376	418.111	350.956	262.064	485.483	301.984	217.866	332.523	318.722	458.192	332.993	252.629	358.441	423.276	363.856	382.435	425.048	403.896	348.739	314.991	171.638	297.769	322.899	281.173	354.991	377.852
SH2D6	1	1	1	1	1	1	1	4.47739	1	1	1	1	1	1	1	1	5.14892	1	1	1	1	1	1.84753	1	4.54746	1	1	1	1	1	1.34131	1.88844	1	2.42347	3.8447	4.00338	1	1	1	1	1	1	1	2.49944	1.35373	1.38768	1	1	1
CAPG	734.633	650.918	660.435	402.984	962.952	602.522	371.084	632.884	73.0807	134.816	640.478	680.598	285.428	151.305	183.324	189.646	294.234	534.474	59.1143	101.432	140.719	369.445	187.213	220.483	166.047	248.871	168	135.41	173.018	208.848	200.892	183.429	192.107	219.179	198.063	179.152	191.699	116.443	143.739	175.86	151.421	203.57	231.595	231.499	176.701	157.346	184.033	227.709	205.753
ELMOD3	1	2.61027	5.2833	9.61908	24.7669	35.574	48.9725	37.7269	1	1	4.4973	8.56733	1	15.8219	1	1	3.33953	12.7361	12.964	1	11.8196	1	12.0406	3.79148	6.49062	6.47208	7.16257	10.6357	8.73272	4.24296	6.78958	3.89828	3.07246	12.0364	6.81996	6.50552	11.3451	1	1	10.9289	8.62025	1.18441	8.19171	9.42258	4.75664	5.5376	12.216	23.3059	6.65581
RETSAT	1.13455	7.32355	1	4.54619	1	1	1	1	3.43099	42.181	8.25405	1	1	1	1	25.403	24.5626	1	1	1	1	2.81809	1	1.27886	1.45536	1	4.16353	1.46661	1.51512	5.26257	4.2596	1.62069	2.2023	6.01077	1	2.83344	2.67935	1	13.2575	1	1	7.73093	3.26749	5.72755	2.85451	3.32863	2.77462	6.58914	3.57159
TGOLN2	48.1875	39.024	148.457	73.981	47.2573	47.0527	17.151	213.991	5.49193	117.313	70.0794	38.4303	9.97238	24.9443	67.0836	97.9479	75.1103	2.72446	38.0915	54.5694	39.6015	37.2046	28.6622	17.0631	18.1167	37.5488	37.9984	38.6952	13.8144	30.0974	29.1824	27.8907	34.7478	42.3154	43.1664	29.1159	35.6012	21.0178	24.5777	47.5218	25.1934	28.6332	21.2061	26.1136	26.7732	32.7547	28.8942	35.0047	37.4177
TCF7L1	5.13326	7.32062	19.1956	30.4131	12.7787	1	16.2683	7.18229	5.71321	11.7988	6.29833	26.4704	19.702	1	1	18.3307	5.05534	9.87093	2.45607	14.8136	17.9262	16.7358	19.4907	38.3557	30.9647	11.5934	21.0078	27.1901	30.2749	33.2404	28.5975	19.1239	22.9246	13.5221	24.9872	22.1324	57.2257	40.8098	22.3113	47.9975	34.7934	63.2426	31.7572	82.09	40.8475	24.8018	44.7303	30.6829	22.5945
SNAP91	1	1	1	1	1.16377	1	9.0203	1	6.75646	1	1	4.56893	1	22.9323	1	1	4.50141	1.72669	1	1	1	1	1	1	1	1	1.63404	1	1	1	1	1	1	1	1	1	1	1	1	1	1	1	1	1.26932	1	1	1	1	1
KCMF1	17.3487	1	39.6678	57.7106	1	42.8366	1.44573	11.708	8.37721	9.12604	14.3027	9.28923	1	19.6249	23.0055	6.41991	67.4282	2.771	1	1	1	1	30.8057	40.5126	50.9838	27.2329	30.1698	27.0364	41.5026	19.921	26.7603	26.0633	21.5712	14.2398	17.1017	32.5686	17.3527	28.8673	22.7951	25.8718	40.0463	35.7615	35.1077	44.1943	36.7715	24.809	34.3849	22.248	31.9807
TMSB10	15352.2	13610.8	14100.5	14153	12283.6	11760.2	9303.61	34873.8	17970.3	10698.7	10063.1	11078.8	4809.26	4568.22	14130.9	23337.2	15948	7883.9	1775.85	23184.4	25007.7	27482.7	7517.12	4911.35	7116.57	9496.75	6977.42	9242.66	11595.9	10818.3	8197	8107.13	6348.56	9090.85	10515.5	9376.99	8929.07	11095	8429.93	6542.76	5326.42	8434.49	7905.16	8025.89	7522.22	6672.94	6906.57	8212.47	6855.08
SNAP47	51.6027	43.7612	14.7339	22.2176	1	22.9094	1	9.33934	1	1	5.90552	25.3531	32.8111	76.6812	4.37418	1	23.3779	51.6393	1	26.9723	26.0428	40.9438	6.52578	3.00324	12.5009	19.6705	18.3514	8.0609	19.9791	10.3469	10.3837	16.4499	23.924	6.41118	3.67301	13.3079	24.3445	16.2588	36.9456	17.8623	12.8736	18.3306	4.78639	16.1255	11.1502	2.39119	13.6871	3.25299	12.1605
SNAP29	88.2159	59.2207	176.414	76.2174	17.0586	94.6223	154.973	66.6785	22.0607	7.38031	33.4543	39.1063	1	1	18.8833	105.219	73.0582	1	9.61669	30.257	57.0054	23.5225	61.3434	24.0003	40.557	27.8322	35.1743	34.2862	36.7411	27.701	33.3511	33.4448	26.0938	39.0073	36.594	53.6561	61.3654	63.6474	28.1365	30.2816	40.2662	51.6474	26.1176	54.436	35.0464	44.7126	41.1649	29.2653	31.104
LRRC3B	1	1	1	1	1	1	1	13.8568	1	1	1	1	1	1	1	1	1	1	1	1	1	1	1	16.8454	7.8965	1	4.35792	4.76035	7.52178	5.41964	4.66057	3.84015	4.02358	1	1	9.57017	28.913	1	1	18.1546	11.562	1	5.5567	5.40599	3.6762	8.80793	7.03198	1.80645	3.94142
POT1	1	1	3.02631	31.7258	53.1436	1	44.3469	4.09917	1	13.9184	11.6155	16.5529	1	48.5357	22.9204	1	27.6863	1.6157	30.1885	19.0191	45.8301	18.3796	16.6493	20.4689	3.98382	13.5582	8.71222	2.14981	4.20813	9.90673	7.61949	6.30885	16.1052	7.53893	7.21915	1	10.3868	13.7535	8.88198	10.2592	25.7155	3.17445	7.01351	6.07532	6.20068	7.46746	9.46234	1	8.46459
GPR37	1	1	1	3.47491	11.7761	1	1	1	1	1	1	1	1	1	1	1	1	1	1	1	1	1	1	1	1	1	1	1	1	1.71753	1.23214	1	1	2.71706	1	2.23855	1	1	1	1	1	1	1	1	2.16892	1	1	1.85345	1
SPAM1	1	1	1	1	1	1	1	1	1	1	1	1	1	1	1	1	1	1	1	1	1	1	1	1	1	1	1	1	1	1	1	1	1	1	1	1	1	1	1	1	1	1	1	1	1	1	1	1	1
HYAL4	1	1	1	1	1	1	1	1	1	1	1	1	1	1	1	1	1	1	1	1	1	1	1	1	1	1	1	1	1	1	1	1	1	1	1	1	1	1	1	1	1	1	1	1	1	1	1	1	1
SNAP25	1	1	1	1	1	1	1	1	1	1	1	1	1	1	1	1	1	1	1	1	1	1	1	1	1	1	1	1	1	4.93169	3.04036	1	1	1	1	1	1	1	1	1	1	1	3.10342	1	1	1	1	1	3.38413
WASL	56.9026	31.135	46.7217	47.1227	36.9473	79.9211	31.2421	47.0279	28.7828	21.9246	17.3321	18.591	57.9307	63.4386	33.7369	58.0431	14.7935	12.819	6.43651	31.9633	39.0944	15.6652	13.1265	11.1974	35.4596	15.4789	26.5351	13.7268	26.967	20.112	21.2668	25.3258	17.9364	16.3501	12.9804	12.845	33.9113	14.6523	38.5698	27.2714	32.1077	24.502	23.5115	26.7922	23.2339	12.2151	21.132	25.2627	21.8121
LMOD2	1	1	1	1	1	1	1	1	1	1	1	1	1	1	1	1	1	1	1	1	1	1	6.21984	1	2.62893	1	1	1	1.83294	1.33137	1	1	1	1	1	1	1	1	1	1	1	1	1	1	1	3.34629	1	1	1
ASB15	1	1	1	1	1	1	1	1	1	1	1	1	1	1	1	1	1	1	1	1	1	1	1	1	1	1	1	1	1	1	1	1.12425	1.70087	1	1	1	3.4929	1	1	1	1	1	1	1	1	3.18782	1	1	1
NDUFA5	1103.66	923.842	458.341	911.783	943.541	1025.67	925.609	610.569	925.596	632.273	1100.55	863.484	810.393	283.299	894.758	517.314	373.555	836.923	339.021	924.661	585.535	1190.76	501.499	622.975	557.529	766.956	716.264	638.47	561.403	677.457	687.008	691.51	589.898	524.572	638.496	678.348	659.343	484.662	551.628	589.682	568.686	703.368	574.751	724.515	600.473	680.515	635.35	616.439	624.245
IQUB	1	1	1	1	1	1	1	1.84256	1	1	1	1	1	1	1	1	1	1	1	1	1	1	2.43404	1	4.12045	4.64562	1.82514	3.70623	3.17541	2.69591	3.16699	5.92721	2.03211	2.26777	5.8746	4.62723	1	1	1.44686	4.34467	1	2.73071	1.47853	4.80173	1.30724	1	5.52313	1	3.97404
SLC13A1	1	1	1	1	1	1	1	8.3455	1	1	1	1	1	1	1	1	1	1	1	1	1	1	1	1	1	1	1	1	1	1	1	1.40038	1	1	1	1	1	1	1	1	1	1	1	1	1	1	1	1	1
TAS2R16	1	1	1	1	1	1	1	1	1	1	1	1	1	1	1	1	1	1	1	1	1	1	1	1	1	1	1	1	1	1	1	1	1	1	1	1	1	1	1	1	1	1	1	1	1	1	1	1	1
CADPS2	1.58691	1	1	1	1	1	1	1	1	1	1	1	1	9.1674	1	1	1	1	1	1	1	1	1	1	1	1	1	1	1	1	1	1.63459	1.74281	1.11885	1	1	6.94107	1	1	1	3.01392	1	1	1	1	1	1	1	1.30262
FEZF1	1	1	1	1	1	1	1	6.19301	1	1	1	1	1	1	1	1	1	1	1	1	1	1	1	1	1	1	1	1	1	1	1	1	1	2.11428	1	1	1	1	1	1	1	1	1	1	1	1	1	1	1
AASS	1	1.14164	17.5563	1	25.5598	1	7.05021	50.7886	1	57.4598	23.9923	18.8765	1	1	1	1	1	20.4965	1	1	1	1	11.515	2.45725	1	3.40603	1.65247	6.76413	6.03134	5.38565	5.67262	5.13666	4.84932	6.34712	1	4.60181	8.90926	8.22428	10.694	3.28457	29.7096	9.14384	6.7277	4.5059	3.23136	5.89036	4.92256	4.1174	7.42854
PTPRZ1	1	1	1.70361	1.63711	1	1	1	1	1	1	1.49412	1.58657	1.92854	1	1	1	1	1	1	1	1	1	1	1	1	1	1	1.27108	1	1	1.11029	1	1.02959	1.17791	1	1	1	1	1	1	1	1	1	1	1	1	1	1	1
FAM3C	86.462	18.0287	1	1	12.7835	35.628	1	108.479	5.76519	19.6646	44.3262	1.90037	1	1	1	22.9683	7.42802	6.68891	1	1	1	16.7807	86.859	47.9127	27.5163	29.543	26.5355	38.9053	31.1981	31.5164	29.2953	34.2175	44.428	22.331	17.9255	53.8033	45.2165	4.97161	65.9847	38.9048	30.8873	72.6085	24.3562	24.1938	30.1595	33.9015	31.3348	41.7143	39.3267
WNT16	1	1	1	1	1	1	1	25.4589	16.437	1	1	1	6.01031	1	10.1405	10.4021	1	1	4.60454	1	33.9106	15.6216	1.53936	1.69346	4.48887	1	1	1.29472	1.68494	1	2.64163	1.91288	1	2.16488	1	3.68784	2.01851	3.00458	1.64116	1	4.63595	1	1.4647	1	1.50213	2.10738	1	1	1
C7ORF58	1	1	1	1	1	1	1	4.43307	1	1	1	1	1	1	1	1	1	1	1	1	1	1	2.26961	1	1	1.39044	1	2.00655	1	1.41379	1.10364	1.15025	1	1.20463	1	1	1	1	1	1	1	1	1	1	1.70704	1	1	1.1094	1
ING3	1	4.03236	3.96117	1.62094	33.2673	1	1	6.36123	1.26037	1	2.44391	24.4015	1	1	1.35505	49.1649	1	1	46.1918	1	14.3292	43.6907	43.3475	35.8741	18.8599	15.2247	14.0112	46.2694	61.9564	21.1207	28.9488	40.7463	24.1946	46.5539	33.5584	32.7431	83.0162	15.7088	10.7409	1.79607	34.3068	25.6295	13.6987	14.3044	14.3853	14.5693	14.7396	36.1427	35.7857
TSPAN12	1	1	1	1	1	1	1	1	1	1	1	1	1	1	1	1	1	1	1	1	1	1	6.57826	1.40137	16.4768	1	1	2.71071	11.6652	6.06514	3.79074	4.86088	11.3897	6.83324	4.13456	1	1	1	1	1	1	2.70081	1	1	5.28335	10.4601	4.33359	7.70193	19.8241
KCND2	1	1	1	1	1	1	1	1	1	1	1	1	1	1	1	1	1	1	1	1	1	1	1	1	1	1	5.6533	1	1	2.75441	1	1	1.83928	2.00973	1	4.14268	1	1	1	1	1	1	7.61072	1	3.04331	4.75256	1	2.00543	1
ANKRD7	1	1	1	1	1	1	1	1	1	1	1	1	1	1	1	1	1	1	1	1	1	1	1	1	1	1	1	1	1	1	1	1	1	1	1	1	1	1	1	1	1	1	1	1	1	1	1	1	4.37198
LSM8	134.058	283.378	73.0516	172.799	236.815	73.9241	257.483	87.7843	281.05	71.1312	110.841	183.354	45.4066	106.289	160.961	87.1425	61.8766	101.056	81.5006	159.724	106.595	69.0938	287.898	209.997	301.699	375.569	269.79	276.259	334.719	222.451	308.708	368.339	257.456	267.727	233.157	262.752	336.338	343.914	294.102	232.61	237.046	239.819	296.246	250.738	243.319	220.646	175.285	273.153	316.82
CTTNBP2	1	1	1	1	1	1	1	1.22604	1	1	1	1	1	1	1	1	1	1	1	1	1	1	2.45775	1.92974	1	1.13395	2.30254	1	1.9929	1	1.31603	1.92978	1.79277	1.91561	1.17739	2.53041	1	1	1.10901	2.93215	7.0321	1	2.24954	4.25827	1.78902	1	1	1	2.38602
CFTR	1	1	1	1	1	1	1	1.79158	1	1	1	1	1	1	1	1	1	1	1	1	1	4.90642	1	1	1	1	1	1	1.46113	1.14472	1	1	1	1	1.05807	3.63247	1	1	3.33919	1	1	1	2.07733	1.04938	1	1	1	1	1
ASZ1	288.014	90.7797	75.5927	70.1644	106.911	15.8274	179.665	45.6038	47.2631	45.7349	169.332	72.8837	33.9453	64.9324	114.69	91.6949	113.145	65.3007	20.2337	39.1765	147.673	61.334	1	2.60365	5.39737	14.2498	3.04783	1	1	2.77161	1.17603	1.52638	4.07935	1.71575	1	1	1	1	1	1	1	1	3.55511	1	1	1	3.51688	1	1
WNT2	1	1	1	1	1	1	1	1	1	1	1	1	1	1	1	1	1	1	1	1	1	1	1	1	1	1	1	1	1	1	1.30975	1	1	1	1	1	1	1	1	1	1	1	1	1	1	1	1	1	1
ST7	1	1	1	1	1	1	1	19.4724	1	1	1	1	1	30.7224	1	1	1	2.9356	7.50182	1	1	1	5.8648	3.10186	4.07669	1	1	11.0649	1.80731	2.67613	2.164	6.321	8.18581	3.35088	7.28983	11.7639	11.844	1	5.26051	1.58008	2.28025	11.032	19.9274	7.04314	5.40981	1	1.84522	1.86157	8.03225
CAPZA2	102.701	86.8657	150.347	157.437	122.88	145.198	56.2636	210.779	166.681	74.1442	115.124	128.6	121.565	218.799	95.3189	54.5151	225.164	95.9874	189.037	145.259	109.846	235.245	154.865	155.301	134.026	154.839	150.296	188.416	116.084	126.048	145.813	162.744	158.551	166.913	109.534	158.754	119.929	83.1058	114.334	182.305	130.74	148.101	152.154	109.53	134.579	141.304	135.987	152.425	178.653
MET	1	1	1	1	2.78169	1	1	1	1	1	1	1	1	1	1	1	1	1	1	1	1	1	3.28002	1	1	1	1.4681	1	1	1	1	1	1	2.08321	1	3.15785	1	1	1	1	1	1	3.3476	1	1.35896	1.71637	1	1	1.72854
WDR64	1	1	1	1	1.26398	1	1	1.18189	1	1	1	1	1	1	1	1	1	1	1	1	1	1	1	1	1	1	1.28114	1	1	2.34317	1.64993	1	1.87523	1.12078	1	1	1	1	1	1	4.10706	1	1	1.54916	1.41175	1	2.45232	1.64714	1
CHML	1	22.8941	1	1	1	1	1	1	1	1	1	1	1	1	1	1	1	1	1	1	1	1	1	4.22679	11.1926	4.87501	1.24754	1.79804	4.31579	3.08071	1.32404	1	2.05298	5.40208	2.01826	1.65255	2.13658	8.80051	4.80586	1.23072	1	1	1.08414	1.56619	3.25121	1	1.12751	2.54096	1.57219
FBXO27	862.492	1171.74	1382.67	454.256	249.486	338.727	526.154	606.556	531.097	1105.11	945.549	1086.36	1361.33	1369.17	5149.41	2662.96	889.553	626.513	1954.08	1288.35	2088.46	2304.01	4.3373	7.71881	6.86349	1	1	6.69626	1	3.95807	4.22206	4.44698	2.75206	6.783	1	1	1	15.2922	1	1	1	1	2.26532	9.86769	1	8.74851	1	1	1
GREM2	1	1	1	1	1	1	1	6.5228	1	1	1	1	1	1	1	1	1	1	1	1	1	1	1	1	1	1	1	1	1	1	1	1	1	1	1	1	1	1	1	1	1	1	1	1	1	1	1	1	1
RGS7	1	1	1	1	1	1	1	1	1	1.2696	1	1	1	1	1	1	1	1	1	1	1	1	1	1.21349	1	1	1	1	1	1	1	1	1	1	1	3.09064	1	1	1	8.83758	1	1	1	1	2.34121	1	1	1	1
FH	553.445	541.169	569.989	465.981	637.25	341.168	466.764	444.65	401.587	545.804	628.383	537.93	431.594	404.381	900.598	1135.78	419.584	511.462	594.612	731.643	821.82	707.817	411.243	306.424	301.116	349.629	272.745	288.434	281.187	293.673	291.489	344.418	307.715	342.503	286.218	318.339	331.962	266.187	318.59	344.545	440.271	273.974	338.258	288.196	244.773	306.984	335.828	323.38	355.561
KMO	1	7.53674	1	1	1	1	1	1	1	1	1	1	1	1	1	1	1	1	1	1	1	1	4.70903	1.23422	1	1	1	1	1	1	1	1	1	1	1	3.26161	1	1	1	1	2.38222	1	1.6672	1	1.85957	1.692	1	1	1
DEGS1	499.569	552.222	158.303	114.585	304.362	6.06672	178.23	149.821	67.8135	345.423	212.758	185.856	651.974	183.504	149.244	197.89	205.688	188.577	76.9375	98.9359	143.704	90.2923	73.8651	22.4226	42.8886	19.5511	28.8987	33.2178	17.6929	43.32	34.599	25.978	39.8541	34.2468	23.5081	31.1247	32.8471	9.13079	40.9637	25.0274	13.6072	1	40.0748	9.75233	9.72453	32.8261	37.971	7.38163	8.38405
NVL	139.634	103.551	142.129	125.683	28.9732	15.9807	58.9183	49.2092	79.8277	111.32	137.204	69.1503	110.966	176.09	45.4798	55.6943	60.1256	54.8605	87.8391	48.7409	144.92	78.2946	45.9666	47.2788	69.3405	59.3002	56.3706	65.8103	65.737	46.3109	67.6862	57.5862	48.1514	67.9704	32.5545	67.2936	59.4972	25.9172	62.358	29.2057	70.1762	54.7196	55.6177	53.6117	41.0376	45.843	61.9383	71.3293	58.2059
CNIH4	138.126	107.796	219.156	200.977	236.773	108.011	77.5438	218.923	69.0667	253.441	82.974	154.953	83.3727	222.42	40.6667	93.3324	138.145	276.024	187.265	69.5868	77.3586	126.743	320.943	247.41	272.088	280.905	253.624	275.784	179.223	234.586	203.551	248.365	229.968	201.462	177.826	259.331	192.433	91.4743	222.057	365.598	277.097	283.718	218.528	232.337	236.678	214.19	235.543	232.004	207.231
WDR26	43.0301	34.4102	1	46.2138	23.0718	10.3435	3.56667	17.2181	6.19085	13.1559	2.42259	10.5116	1	1	46.9742	1	2.35123	1	1	1	3.12195	9.36277	4.44785	1.76721	3.91741	1.42106	1.88349	10.0233	11.6373	11.8026	5.68114	8.33864	10.6607	3.68965	1.8502	6.23825	3.29588	3.83686	4.17854	1	5.37167	4.46112	7.25558	8.36285	4.73642	8.34299	5.0179	4.95273	5.51097
CNIH3	1	1	1	1	1	1	1	1	1	1	1	1	1	1	1	1	1	1	1	1	1	1	1	1	1	1	1	1	1	1	1	1	1	1	1	1	1	1	1	1	1	1	1	1	1	1	1	1	1
SNAP23	139.802	175.765	58.8664	145.088	155.484	145.416	37.5123	79.8255	87.8199	55.667	107.417	182.339	158.724	83.5397	4.4448	130.354	272.169	175.961	217.004	119.132	42.5728	203.767	128.153	66.5907	40.993	104.236	81.3478	120.629	104.637	78.4572	68.263	95.0946	127.16	97.2385	70.8072	82.2348	102.163	150.778	89.0757	70.2142	93.0054	80.527	70.3538	70.325	45.7863	78.7419	92.2992	98.6826	120.087
SNAI3	1	1	1	1	1	1	1	1	1	1	1	1	1	1	1	1	1	1	1	1	1	1	1	1	1	1	1	1.77109	1	1.66146	1	1	1	1	1	1	1	1	1	1	1	1	1	1	1	1	1	1	1
SNAI2	1	1	1	1	1	1	1	2.8157	1	1	1	1	1	1	1	1	1	1	1	1	1	1	1	1	1	1	1	1	1	1	1	1	1	2.45998	1	2.07838	1	3.17995	1	1	1	1	1	1	1	1	2.23701	1	1
TCRA	1	1	1	1	1	1	1	1	1	1	21.0935	10.586	1	1	1	1	1	1	1	1	1	1	1	1	1	1	1	1	1	1	1	1	1	1	1	1	1	1	1	1	1	1	1	1	1	1	1	1	1
SNAI1	124.989	93.5522	552.674	377.182	411.054	1	909.399	333.098	195.541	166.103	204.277	399.502	489.359	37.2202	42.6642	1292.03	376.913	81.2799	122.829	409.732	445.601	68.5784	25.7965	46.6011	29.1201	80.5591	28.7298	32.0897	19.7163	86.5309	30.3197	26.5307	43.2628	71.881	33.2073	29.6901	8.12369	14.5907	29.7852	20.6111	28.1687	28.8548	88.7342	22.6839	28.7075	61.0066	37.1688	38.7565	37.3214
COBL	1	1	1	1	1.3504	1	1	1	1	1	1	1	1	1	1	1	1	1	1	1	1	1	1	1	1	1	1	1	1	1	1	1	1	1	1	1	1	1	1	1	1	1	1	1	1	1	1	1	1
SERPINA7	1	1	1	1	1	1	1	1	1	1	1	1	1	1	1	1	1	1	1	1	1	1	1	1	1	1	1	1	1	1	1	1	1	1	1	1	1	1	1	1	1	1	1	1	1	1	1	1	1
GRB10	78.5798	26.035	31.0315	16.5069	17.1	13.2567	23.5631	1.99282	13.8043	13.8445	33.8357	56.5875	16.2776	1	1	1	2.41292	8.21134	6.94427	1	1	1	1	1	1	1	3.37355	6.24591	1	4.47891	3.20166	1.58735	1.21358	3.13227	1.42231	1.26717	1	1	1	4.4719	1	1	1.19089	7.28239	2.48513	1	2.38016	5.44392	2.08896
SERPINA6	1	1	1	1	1	1	1	1	1	1	1	1	1	1	1	1	1	1	1	1	1	1	1	1	1	1	1	1	1	1	1	1	1	1	1	1	1	1	1	1	1	2.0713	1	1	1	1	1	1	1
DDC	1	1	1	1	1	1	1	2.46064	1	1	1	1	1	1	1	1	1	1	1	1	1	1	1	1	1	1	1	1	1	1	1	1	1	1	1	1	1	1	1	1	1	1	1	1	1	1	1	1	1
FIGNL1	1	24.0534	1	50.7576	17.8848	1	1	1	20.512	1	1	7.17966	1	24.654	1	1	14.5662	1.59767	36.3815	18.669	1	27.0994	6.34939	4.22362	32.6979	7.94673	11.851	6.86623	11.1464	8.80034	10.9663	10.1804	9.63552	9.67996	4.92865	4.66736	27.3271	6.3496	5.12526	5.57657	1	6.23078	8.44541	10.1926	13.3593	1.31318	10.6389	5.93611	18.3406
IKZF1	1	1	1	1	1	1	1	1	1	1	1	1	1	1	1	1	1	1	1	1	1	1	1	1	1	1	1	1	1	1	1	1	1	1	1	1	1	1	1	1	1	1	1	1	1	1	1	1	1
SERPINA4	1	1	1	1	1	1	1	2.53156	1	1	1	1	1	1	1	1	1	1	1	1	1	1	1.23086	1	1	1	1	1	1	1	1	1	1	1	1	1	1	1	1	1	1	1	1	1	1	1	1	1	1
PM20D1	54.9993	89.6067	73.6831	84.056	67.4834	33.2855	20.251	9.61162	23.6486	17.201	21.1215	33.8508	73.8022	5.70098	37.7039	80.8393	1	30.9368	39.7097	62.0401	56.0422	48.7845	1.39143	4.44182	2.01119	4.47436	2.14886	4.16655	1	2.65274	2.05006	1.804	1.36075	3.64939	4.14721	1	5.44874	1	5.6654	1	1	4.94465	4.29525	2.58684	3.1338	4.32577	3.58416	4.51218	1.90007
OR7G1	1	1	1	1	1	1.26222	1	1	1	1	1	1	1	1	1	1	1	1	1	1	1	1	1	1	1	1	2.62349	1	1	1	1	1	1	1	1	1	1	1	1	1	1	1	1	1	1	1	1	1	1
OR1M1	1	1	1	1	1	1	1	1	1	1	1	1	1	1	1	1	1	1	1	1	1	1	1	1	1	1	1	1	1	1	1	1	1	1	1	1	1	1	1	1	1	1	1	1	1	1	1	1	1
OLFR24	1	1	1	1	1	1	1	1	1	1	1	1	1	1	1	1	1	1	1	1	1	1	1	1	1	1	1	1	1	1	1	1	1	1	1	1	1	1	1	1	1	1	1	1	1	1	1	1	1
ZNF382	1.0823	8.24725	1	34.1688	16.7669	1	17.1686	5.55197	11.8004	13.3084	4.16552	12.8714	1	17.3888	24.1646	1	1	2.03736	23.1187	18.8532	1	6.09792	6.4853	3.59946	2.96468	7.03025	1	10.7755	7.23724	6.26072	4.85087	6.37356	4.70473	7.77224	6.46315	4.21003	2.71715	4.96402	5.3377	1.84334	8.42696	5.83699	3.62545	2.81389	5.54112	6.10171	6.02347	5.88418	9.4075
ZNF461	1	4.64562	5.06792	25.4228	3.40659	1	1	1	4.96674	25.8734	17.8198	16.2229	1	1	1	30.2728	3.97604	1	1	1	1	1	1	1	1	1	1.80633	1.28916	2.77372	2.73785	5.628	3.1713	8.96488	5.04146	1.49599	1	1	1	3.30999	9.76495	1	1	1.8907	3.91645	1.72143	6.68572	1	1	8.64997
JARID2	39.0754	22.8834	12.6605	23.4058	14.1987	1.08378	3.51512	7.04835	41.1422	14.9243	18.7455	19.3751	1	5.53272	1	1	1	6.72061	10.7654	1.87858	12.0572	9.94191	20.4309	15.0154	11.8512	5.21981	11.8653	5.55112	12.7521	9.74011	8.30972	6.70011	13.5636	11.7162	6.49472	6.11148	13.7653	10.834	5.6564	8.30329	12.4293	5.47348	11.076	20.6434	13.3975	11.5813	12.3419	10.8191	7.66611
DTNBP1	1	1	15.7165	1	1	1	1	1	3.09179	1	2.6776	6.12202	1	1	1	1	1	1	1	1	1	1	1	2.55464	1	1	1	1	1	1	1.978	1.51748	1	1	2.21511	1	1	1	1	1	1	1	2.50961	1	1	1	1	2.86617	2.05547
MYLIP	1	1	1	1	1.82465	1	1	1.85191	3.96638	2.38463	1	1.64877	1	1	1	1	1	1	1	2.1781	1	1	3.11024	1	1	1.8902	1.82405	1	1	1.69678	1.68971	2.21082	1.4864	3.70145	2.36173	1.80916	1	1	2.65459	1	2.36201	1.45743	1	4.08894	2.61493	1	3.229	2.08547	2.33325
EGFR	1	2.35046	2.11111	9.67631	2.87773	1	52.2461	1	18.0912	1	1.77318	6.68248	1	1	8.79723	1	1	1	9.21327	1	3.74867	1	1	1.71429	1.48317	1	3.17382	1	1	1.3316	1.15453	1.32472	1	1	2.15994	1.23745	1	1	1	1	1	1	1	1	1	1	1	1	1.46177
SERPINA3-1	1	1	1	1	1	1	1	1	1	1	1	1	1	1	1	1	1	1	1	1	1	1	1	1	1	1	1	1	1	1	1	1	1	1	1	1	1	1	1	1	1	1	1	1	1	1	1	1	1
SEC61G	558.649	605.931	571.272	933.345	510.087	1491.71	651.677	1551.68	833.789	422.852	659.919	933.894	400.25	417.641	413.136	966.696	1228.55	861.462	899.236	638.491	685.78	557.107	1378.24	1547.91	1329.56	1371.51	1381.14	1536.95	1728.32	1485.94	1784.65	1733.5	1253.93	1130.84	1441.73	1604.43	1144.97	1595.2	1299.26	1474.71	1277.19	1787.71	1439.93	1806.94	1283.39	1178.77	1362.07	1275.24	1167.64
VSTM2A	1	1	1	1	1	1	1	1	1	1	1	1	1	1	1	1	1	1	1	1	1	1	1	1	1	1	1	1	2.21335	1.2693	1	1	1	1.34755	1	1	1	1	1	1	1	1	1	1	2.14274	1	1.29971	1	1
OR6C2	2.04256	2.06824	1.51215	1	1	29.5583	1	1	9.28764	1	1.32045	1	1	1	1	1	1	1	4.96318	1	1	1	1	1.76007	1	1	1	1	1	1	1	1	1.22852	1	1	1	1.48377	1	1	1	1	1	1	1	1.59111	2.15897	1	2.44777	1
LAYN	1	1	1	1	1	1	1	1.78903	1	1	1	1	1	1	1	1	1	1	1	1	1	1	1	6.96851	1	1	1.63363	1.9797	1	1	3.69091	2.21123	1.80772	2.06373	1	2.42274	1	2.34837	1	1	3.60454	1	2.48834	1	1	1	1	2.7766	6.57179
SERPINA12	1	1	1	1	1	1	18.8096	11.0207	1	1	1	1	1	1	1	1	1	1	1	1	1	1	1	1	1	1	1	1	1	1	1	1	1	1	1	1	1	1	1	1	1	1	1	1	1	1	1	1	1
BTG4	1	1	1	1	1	1	1	7.21098	1	1	1	1	1	1	1	1	1	1	1	1	1	1	1	1	1	1	1	1	1	1	1	1	1	1	1	1	1	1	1	1	1	1	1	1	1	1	1	1	1
POU2AF1	1	1	1	1	1	1	1	21.6494	1	1	1	1	1	1	1	1	1	1	1	1	1	1	1	1	1	1	1	1	1	1	1	1	1	1	1	1	1	1	1	1	1	1	1	1	1	1	1	1	1
SERPINA11	1	1	1	1	1	1	1	1	1	1	1	1	1	1	1	1	1	1	1	1	1	1	1	1	1	1	1	1	1	1	1	1	1	1	1	1	1	1	1	1	1	1	1	1.54633	1	1	1	1	1
SERPINA1	1	42.0807	1	1	19.1865	1	1	1	1	1	1	30.0191	1	1	1	1	1	1	1	1	62.3503	1	12.394	1	1	1	1	1	1	1	1	1	1	1	1	1	1	1	1	1	1	1	1	1	1	1	1	1	1
ARHGAP20	1	1	1	1	1	1	1	1	1	1	1	1	1	1	1	1	1	1	1	1	1	1	1	1.19339	1	1	2.2801	1	1	1	1	1	1	1	1	1	1	1	1	1.39019	1	1	1	1	1	1	1	1	1
FDX1	69.5965	41.8985	110.089	57.849	71.9437	35.2768	136.773	101.953	106.745	37.6089	70.213	30.6343	52.1025	1	58.0186	12.6548	56.5718	66.6271	1	1	4.62236	64.082	91.4509	43.0982	36.5005	92.6407	81.2627	69.5624	46.5719	58.2762	56.0676	51.3369	47.3265	45.9364	71.4861	70.6459	50.929	118.873	42.2357	73.8476	35.1583	55.2412	78.2724	45.2931	30.1839	46.7301	71.5087	36.6326	52.4641
RDX	110.08	43.5602	24.4898	109.288	76.0512	65.5006	1	76.7469	52.9898	45.8333	60.5277	23.6802	81.9532	174.464	39.3803	47.3333	55.7814	20.1521	40.1419	55.5348	1.71243	14.3384	79.3641	12.9047	35.5463	28.6874	27.4595	10.0011	45.6987	28.5639	36.3569	26.307	23.8287	23.1783	37.2916	31.3009	34.0656	32.7694	22.1744	20.699	17.4649	25.1143	35.6959	34.5164	29.1396	30.3282	31.2035	34.0758	31.8599
ZC3H12C	1	1	1	1	1	1	1	1	1	1	1	1	1	1	1	1	1	1	1	1	1	1	1	1	1	1	1	1	1	1	1	1.37795	2.2526	1	4.31119	1	1	1	1	1	1	1	2.21912	1	1.54932	1	1	1	1
EEF1AL3	1	1	1	1	1	1	1	1	1	1	1	1	1	1	1	1	1	1	1	1	1	1	1	1	1	1	1	1	1	1	1	1	1	1	1	1	1	1	1	1	1	1	1	1	1	1	1	1	1
RNASET2	179.204	187.975	244.864	153.408	236.307	56.0666	183.746	114.508	319.375	335.864	128.176	176.505	240.569	18.5815	653.04	983.756	209.393	59.8187	431.807	493.619	772.644	246.463	6.00626	5.56239	1	5.47737	13.0028	8.08315	6.28144	13.0417	4.22531	8.56792	11.0111	17.2423	17.3598	3.97809	13.2034	1	6.32018	13.968	10.6368	1	8.87945	5.40315	5.8246	6.40474	15.9811	13.3575	10.5518
DDX10	26.1165	92.8044	28.4981	120.551	43.5918	39.459	66.9714	15.9509	14.48	3.13263	31.0136	32.4245	3.24384	6.84608	88.3162	19.2068	56.3672	1.54482	27.1651	30.5299	22.3008	59.512	19.8642	34.7923	30.1033	55.1556	45.4979	16.1435	40.9262	29.3435	31.7142	33.9839	44.9092	54.2594	28.8953	17.1268	24.0805	43.3216	24.9668	26.6432	42.5117	19.666	32.5172	25.2957	40.9943	17.1348	12.2005	39.8104	32.8079
EXPH5	1	1	1.51204	1	1	1	1	2.67535	1	1.46696	1	1	1	1	1	1	1	1	1	1	1	1	1	1	1	1	1	1	1	1	1	1	1	1	1	1	1	1	1	1	1	1	1	1	1	1	1	1	1
KDELC2	3.76482	1	1	1	1	1	1	1.85751	1	21.9649	1	7.93386	1	1	1	1	12.0589	1	1	1	4.98418	2.09403	14.0499	5.40233	3.23021	6.24333	5.23523	6.16472	8.56437	6.58982	6.2405	2.59762	5.66588	13.2488	8.84234	6.91797	3.61992	1	14.4691	1	8.32361	6.06399	6.22566	3.29614	1	8.10318	10.3717	16.564	5.00254
C11ORF65	13.5924	1.15411	10.4202	43.3494	6.15999	1	9.8299	5.02853	24.9748	25.9644	14.8671	10.5411	23.0113	1	1	1	1	1	39.3772	1	1	9.65079	3.27328	1	1	1.56719	1	1	1	1	1	1	3.26417	1.45215	2.16402	1	1	1	1	2.61743	4.78925	1.65561	1	3.05952	2.70575	2.15645	1.25634	1	1
ATM	13.6589	9.09629	7.20613	3.13353	5.52588	2.86517	1.06959	3.69551	11.4518	8.18223	2.81636	5.26454	27.1004	5.09808	5.12092	9.62896	3.29261	6.74505	5.77622	3.62656	1.88816	1.35644	5.13052	1.08976	3.48736	2.93438	1.68034	1.71575	4.46906	2.0734	4.36029	2.91227	3.54945	2.29396	2.6072	1.7399	1.92142	1.69969	3.03198	4.10132	3.75106	2.73827	4.25848	1.71971	3.88481	2.32322	3.43246	2.2652	2.33912
NPAT	68.8456	1	16.1383	70.6501	48.0153	67.5167	15.5884	5.38697	2.33931	28.8941	2.11552	17.4994	1	5.74609	8.53646	28.1479	11.7862	35.0142	16.6574	3.55799	41.9514	23.371	12.926	5.51446	6.78126	6.10215	16.3684	8.35559	10.1945	5.16749	4.95796	7.85783	8.74	13.1121	9.06611	11.2794	5.68735	4.11571	5.71323	1.74127	9.33262	3.49233	6.39374	4.91725	10.0693	8.88883	8.59863	5.80801	12.4912
ACAT1	496.099	511.236	963.387	742.308	499.91	359.882	521.848	623.183	408.656	589.268	1183.25	711.747	465.732	492.911	479.555	473.14	612.309	494.292	449.746	284.057	485.89	522.883	154.331	165.99	195.945	205.251	137.523	199.39	146.162	216.68	168.738	207.477	196.739	238.402	125.011	229.639	197.507	147.947	150.844	159.634	187.542	125.582	197.568	149.167	132.535	192.035	165.887	245.025	176.75
CUL5	71.642	16.947	20.0961	2.34256	15.7867	36.369	31.0648	3.78861	19.3659	33.1245	9.38584	12.6185	65.6248	67.4004	39.0976	22.5764	3.76062	13.5965	2.62104	15.0851	7.4361	16.3062	28.6791	25.5149	27.4114	22.4216	46.0135	28.6424	25.1046	23.6061	21.2235	27.2329	16.3081	28.7401	24.4979	22.3019	28.0405	20.2855	23.7259	15.6238	50.3516	26.4905	15.0797	26.8805	24.337	18.4545	35.2771	15.2683	29.1285
RAB39	1	1	1	1	1	1	1	1	1	1	1	1	1	1	1	1	1	1	1	1	1	1	8.25703	1	25.1095	6.64824	6.15808	5.85321	7.34542	12.7064	7.5254	12.3983	6.81744	5.99184	11.4644	14.0009	12.2694	4.1038	8.1171	5.91761	11.0409	14.766	2.88539	5.31038	3.22224	7.90737	5.0191	13.6794	1
SLC35F2	1	1	1	1	1	1	1	2.31394	1	1	1	1	1	1	1	1	1	1	1	1	1	1	19.8526	15.6702	22.6864	1	17.2495	6.96262	20.0746	18.2404	19.2687	20.5969	21.9118	12.9507	5.01457	31.7988	27.5906	11.0204	33.3045	59.0633	54.0531	32.1829	24.5642	24.3679	16.1237	17.3571	23.6065	34.0134	24.6477
ELMOD1	1	1	1	1	1	1	1	1	1	1	1	1	1	1	1	1	1	1	1	1	1	1	4.41473	12.7756	8.05983	1	1	5.39427	3.43894	1.70217	12.3745	8.32023	17.3057	9.15411	1	1	1	3.7562	1	5.93146	6.13859	7.93053	1	3.80379	1	10.8063	11.0046	3.73206	1
ALKBH8	1	1	1	1	20.3464	1	1	3.57832	2.98662	1	45.4696	5.6718	1	20.3557	1	1	23.7773	21.61	27.7547	43.2073	1.17484	41.9957	20.1698	20.5915	19.4167	17.5029	17.2903	21.843	13.1668	23.4894	13.6956	19.3662	15.9767	11.5823	10.9075	8.30288	24.604	15.0087	18.2843	14.7961	16.4631	20.5542	10.4497	12.7471	7.8399	9.1258	14.0645	13.5165	15.4021
CYCS	3512.25	3310.18	3967.64	3927.32	3170.12	2456.26	3804.68	1782.86	2997.95	2101.4	2914.58	2779.55	2003.57	911.773	2007.67	1611.62	1331.42	1765.16	1504.2	2374.27	2508.34	2648.74	1304.23	1357.21	1211.63	1727.7	1514.44	1465.53	1556.27	1429.59	1560.41	1734.02	1248.89	1195.33	1405.66	1219.05	1427.22	1504.57	1369.65	1181.73	1206.68	1381.06	1429.86	1294.06	1196.45	1293.82	1266.67	1400.76	1470.3
CWF19L2	1.86211	3.89491	24.9994	13.2999	40.995	12.384	19.2827	31.4727	25.6525	10.2425	32.0597	41.1314	80.0025	4.4193	40.2777	2.95353	26.3674	3.18679	17.2921	52.4177	35.6864	36.6387	34.2912	21.3624	26.3211	31.6084	12.2244	21.2788	31.5724	20.8025	20.856	22.5726	19.9057	21.5215	21.9576	19.825	23.8444	23.5649	21.2457	21.4812	34.2466	21.8372	35.7827	23.969	19.6301	18.1182	6.15983	19.6045	17.806
AASDHPPT	272.612	90.627	197.037	162.329	73.6197	51.8551	100.315	22.7718	216.161	83.6978	132.489	105.478	194.405	1	63.2757	40.7036	92.2274	114.21	4.0663	22.5567	79.9737	27.5431	118.796	107.316	120.445	104.402	95.1196	80.8151	92.0127	89.807	122.889	120.213	72.8664	91.2326	54.2421	85.4665	95.8091	53.4136	76.8909	134.083	101.095	94.0039	107.702	66.6211	78.9457	108.497	74.7522	113.215	135.571
KBTBD3	7.82143	11.0708	1	3.14337	4.24651	8.24913	18.4013	6.33085	1	6.06927	4.6781	2.10501	12.9867	1	1	20.0151	1	1	1	4.95445	1	1	13.1797	6.51129	10.6406	9.67249	2.7385	13.3615	8.93513	10.1729	9.90883	11.8595	11.9503	9.56405	5.00453	5.36504	4.64287	9.87341	14.2676	17.5834	8.66446	12.0784	11.8002	8.83187	8.32527	5.21272	9.55992	11.3014	9.84953
RNASEN	1	1.0916	30.0798	1	22.0205	20.2366	1	1.8093	1	15.1958	11.3146	15.4348	1	1	1	1	1	1	3.94949	2.75727	2.23079	1.99069	10.7437	7.88108	12.6815	17.0936	5.60434	6.01285	7.60337	10.5642	11.2831	8.71082	8.11083	7.36883	2.95508	8.8341	12.1841	6.50112	5.46006	11.8786	10.747	14.975	9.24351	10.6502	5.06666	14.3281	9.66651	7.27167	8.35355
GRIA4	1	1	1	1	1	1	1.27264	2.13586	1	1	1	1	1	1	1	1	1	1	1	1	1	1	1	1	1	1	1	1	1	1	1	1.23364	1.37415	1	1	1	1	1	1	1	1	1	1.17659	1	1.18476	1	1	1	1
CASP1	1	1	1	1	1	1	1	1	1	1	1	1	1	1	1	1	1	1	1	1	1	1	1	1	1	1	1	1	1	1	1	1	1	1	1	1	1	1	1	1	1	1	1	1	1	1	1	1	1
CASP13	1	1	1	1	1	1	12.3051	1	1	1	1	1	1	1	1	1	1	1	1	1	1	1	1	1	8.14931	38.101	8.78702	1	9.70897	24.2629	5.36628	8.741	17.277	22.6787	10.3266	1	45.593	11.5613	7.3556	8.7146	1	1	19.0111	4.6839	4.65382	2.49471	1	8.44954	21.2257
RNASEL	1	1	1	1	1	1	1	1	1	1	1	1	1	1	1	1	1	1	1	1	1	1	1	1	1	1	1	1	1	1	1	1.63758	1	1	1	1	1	1	1	1	1	1	1	1	1	1	1	1	1
DDI1	1	1	1	1	1	1	1	1	1	1	1	1	1	1	1	1	1	1	1	1	1	1	1	1	1	1	1	1	1	1	1	1	1	1	1	1	1	1	1	1	1	1	1	1	1	1	1	1	1
PDGFD	1	1	1	1	1	1	1	1	1	1	1	1	1	1	1	1	1	1	1	1	1	1	1	6.32554	1	4.39043	1	4.43138	1	1.41002	1	1	3.7859	3.9331	1	1	1	7.96276	1	1	1	1	1	1.48991	1	1	7.81553	7.27569	1
DYNC2H1	1	1	1	9.63859	1	1	1.16594	1.68251	1	1	1	3.31216	1	1	2.09818	1	1	1	1.28689	2.15853	1	1	2.69778	8.70022	3.28207	4.74491	4.00823	5.54142	4.77245	3.07847	5.50195	4.46846	6.46901	4.09469	2.68235	5.55884	7.23078	2.20719	6.81785	7.63546	8.34161	1.49294	5.61921	4.86119	4.89354	5.97536	2.72819	6.11809	6.9729
DCUN1D5	134.854	140.506	36.1684	41.4287	75.2451	1	140.99	54.831	54.4899	81.1588	37.106	47.8368	103.196	94.171	49.2464	79.1298	38.4944	51.8529	76.7192	59.4634	63.0965	20.7214	135.705	154.565	175.615	116.725	107.997	199.147	84.4766	148.583	116.905	156.411	120.701	117.947	58.6269	141.521	172.935	61.1541	105.49	186.68	241.193	132.505	111.241	138.034	123.053	179.78	110.742	132.356	165.335
MMP13	1	1	1	1	1	1	1	61.2766	1	1	1	1	1	1	1	1	1	1	1	1	1	1	1	1	1	1	1	1	1	1	1	1	1	1	1	1	1	1	1	1	1	1	1	1	1	1	1	1	1
MMP12	1	1	1	1	1	1	1	1	1	1	1	1	1	1	1	1	1	1	1	1	1	1	1	1	1	1	1	1	1	1	1	1	1	1	2.28651	1	1	1	1	1	1	1	1	1	1	1	1	1	1
MMP3	1	1	1	1	1	1	1	9.95867	1	1	1	1	1	1	1	1	1	1	7.50865	1	1	1	1	1	1	1	1	1	1	1	1	1	1	1	1	1	1	1	1	1	1	1	1	1	1	1	1	1	1
MMP1	1	1	1	1	1	1	1	1	1	1	1	1	1	1	1	1	1	1	1	1	1	1	1	1	1	1	1	2.77371	1	1	1	1	1	1	1	1	1	1	1	1	1	1	1	1	1	1	1	1	1
MMP8	1	1	1	1	1	1	1	6.36186	1	1	1	1	1	1	1	1	1	1	1	1	1	1	1	1	1	1	1	1	1	1	1	1	1	1	1	1	1	1	1	1	1	1	1	1	1	1	1	1	1
MMP27	1	1	1	1	1	1	1	9.16124	1	1	1	1	1	1	1	1	1	1	1	1	1	1	1	1	1	1	1	1	1	1	1	1	1	1	1	1	1	1	1	1	1	1	1	1	1	1	1	1	1
MMP20	1	1	1	1	1	1	1	1	1	1	1	1	1	1	1	1	1	1	1	1	1	1	1	1	1	1	1.48685	1	1	1	1	1	1	1	1	1	1	1	1	1	1	1	1	1	1	1	1	1	1
RPL35A	1794.05	1353.53	1725.22	1460.08	1374.25	1616	1392.59	1619.09	1153.35	839.824	1237.7	1533.9	742.106	690.993	902.129	1420.14	1291.5	955.935	618.968	1123.7	1189.86	1353.77	1815.69	1927.64	2032.16	2222.71	1948.24	2189.21	2656.05	2491.69	2407.52	2357.54	1875.66	1910.62	2187.17	2169.44	1989.22	2169.93	2153.21	2093.42	1866.44	2284.18	2271.39	2798.94	2181.91	2009.48	1977.33	2204.91	1798.6
MMP7	1	1	1	1	1	1	1	1	1	1	1	1	1	1	1	1	1	1	1	1	1	1	1	1	1	1	1	5.0579	1	1	1	1	1	1	1	1	1	1	1	1	1	1	1	1	1	1	1	1	1
RNASEK	161.73	173.592	252.754	129.247	149.129	294.649	298.951	414.313	198.826	216.197	214.098	158.479	114.974	153.35	149.064	148.816	195.778	110.431	254.27	114.579	126.58	140.246	190.619	206.443	142.859	248.764	90.9528	186.712	107.842	179.69	127.453	138.71	125.09	133.547	133.264	93.3198	109.581	145.483	100.621	83.1675	108.712	130.037	133.782	144.562	110.677	97.8792	195.441	132.646	128.158
TMEM123	1	1	1	1	1	1	1	9.49492	1	1	1	1	1	14.1588	1	1	1	1	1	1	1	1	61.0276	37.5799	63.1208	90.7378	75.93	38.7868	93.6095	69.1231	46.4469	67.1354	44.5044	81.3472	41.5761	32.1315	57.4043	51.129	73.0391	68.0815	41.1232	28.0018	67.1451	46.8619	71.9093	76.7938	42.815	49.1754	110.922
BIRC2	7.65029	1	45.3764	35.9407	7.65841	1	1	1.19454	1	35.2359	13.2896	14.6311	1	15.2675	33.202	1	8.89512	81.8105	28.1498	17.185	21.1192	14.5085	17.0673	13.1896	20.1077	14.1269	23.8194	16.5215	26.9281	18.9445	17.9518	17.7573	20.9476	20.1989	22.4289	28.586	5.96874	14.4996	5.30396	19.5146	14.0653	6.14741	8.35896	14.9564	15.3772	26.2447	27.8232	11.1909	23.5016
RNASEH2C	418.463	274.468	430.724	243.796	287.126	572.887	155.21	187.109	387.853	217.843	329.683	469.562	92.3177	20.7283	286.384	191.447	205.951	295.408	226.838	174	229.164	285.937	346.022	337.828	301.319	387.226	295.63	366.291	257.98	481.157	412.952	389.914	409.797	377.057	412.573	356.627	342.801	238.666	376.126	343.654	281.428	337.603	423.293	455.079	372.794	374.684	305.141	276.102	355.342
BIRC3	1	1	1	15.0105	1	48.0484	1	7.51554	1.80941	20.8357	10.4496	5.61663	1	12.7829	1	1	1	1.92292	1	16.5776	1	1	1	4.48754	4.42339	2.17614	1	1	7.2429	4.68743	4.41407	5.78983	7.31944	7.3911	5.04483	5.45357	6.23417	3.92951	1	1	4.31119	8.64017	1.85754	5.32639	4.51402	2.49249	8.3057	2.44049	6.14075
YAP1	3.55444	1	1	1	1	1.25352	1	4.33342	1	1	6.12086	1.49854	1	8.37433	1	1	1	2.65838	1	10.9985	2.87619	1	8.87484	13.9708	6.86081	2.28358	4.03267	2.75543	4.29741	5.18922	8.78484	6.05702	5.3935	3.16239	1.36032	6.0081	17.6958	1	3.89333	1	7.63915	10.0055	7.87055	7.99087	3.86641	12.1021	8.08715	8.70208	4.21188
RNASEH2B	1	18.623	1	17.2374	55.1179	28.1598	2.2446	17.9959	1	16.3042	22.8474	1	1	1	22.4281	41.8184	33.624	3.36833	1	33.5406	30.4027	16.0317	26.5552	30.8639	43.0725	58.0323	32.9321	54.5801	33.2617	39.7549	43.7217	60.7307	28.6752	40.2765	47.457	32.283	66.3685	26.6452	34.8363	55.6536	51.0716	65.7388	45.1949	42.3015	45.1645	51.4031	42.3295	59.793	51.0222
KIAA1377	1	1	1	1	1	1	1	1.11452	1	1	1	1	1	1	1	1	1	1	1.84879	1	1	1	1.54142	2.64131	1.38894	4.41372	2.04247	1.19003	3.15595	2.54553	4.32959	3.71325	3.13396	4.33225	6.55264	1.1895	2.08179	2.98045	1.35137	2.0515	5.67732	2.40565	4.18911	5.38561	4.8487	5.09406	4.06237	3.9562	7.01689
ANGPTL5	1	1	1	1	1	1	1	1	1	1	1	1	1	1	1	1	1	1	1	1	1	1	1	1	1	1	1	1	1	1	1	1	1	1	1	1	1	1	1	1	1	1	1	1	1	1	1	1	1
TRPC6	1	1	1	1	1	1	1	1	1	1	1	1	1	1	1	1	1	1	1	1	1	1	1	1	1	1	1	1	1	1	1	1	1	1	1	1	1	1	1	1	1	1	1	1	1	1	1	1	1
PGR	1	1	1	1	1	1	1	1	1	1	1	1	1	1	1	1	1	1	1	1	1	1	1	1	1	1	1	1	1	1	1	1	1	1	1	1	1.51875	1	1	1	1	1	1	1	1	1	1	1	1
RNASEH2A	61.0588	27.733	23.4203	64.2442	78.9326	49.15	4.78222	36.764	29.6888	41.4005	15.8464	48.271	55.829	31.2037	101.944	118.315	12.4512	111.411	118.776	28.6926	53.7537	61.1191	50.6654	47.2657	52.8757	72.2825	19.6932	50.6011	35.5245	59.0988	54.7803	52.2442	42.5326	38.4264	49.4791	62.4061	44.517	68.0954	89.7483	42.0868	66.511	56.4323	74.9299	54.714	65.4559	59.6581	58.516	38.6984	56.4098
CNTN5	1	1	1	1	1	1	1	1.46592	1	1	1	1	1	1	1	1	1	1	1	1	1	18.1745	1	1	1	1	1	1	1	1	1	1.16752	1	3.46225	1	1	1	1	2.03108	1	1	1	1	1	1	1	1.09113	2.55353	1
ABCB4	1	1	1	1	1	1	1	1	1	1	1	1	1	1	1	1	1	1	1	1	1	1	1	1	1	1	1	1	1	1	1	1	1	1	1	1	1	1	1	1	1	1	1	1	1	1	1	1	1
CROT	1	1	1	1	1	1	1	18.8017	1.60372	1	1	1.31845	1	1	1	1	1	1	1	1	1	15.2367	2.35607	1	4.1704	9.79005	6.22066	1	1	1	2.35339	2.35383	6.33497	3.75199	4.36351	6.01162	1	2.95965	4.76213	1	3.12929	6.22244	1.68318	1	1.77249	5.12263	3.35484	5.64849	1.81573
RNASEH1	169.532	131.306	43.7278	180.515	283.875	87.4009	81.4904	40.7322	84.1379	100.788	49.0777	167.2	38.9568	55.4071	57.6807	88.4831	70.8737	64.5397	59.1601	1	85.7815	63.8225	48.2393	60.0577	36.7276	46.5944	68.9266	50.9528	50.5746	63.0445	46.002	66.7166	41.1874	58.1116	37.0494	52.7686	79.5759	66.3853	88.9867	53.3761	44.7418	61.1983	84.9969	76.7484	69.4742	41.3273	90.5574	74.931	59.0464
DMTF1	44.2751	27.81	24.4264	1	1	4.82807	5.12168	4.00399	1	13.8359	3.37277	8.94945	1	22.3436	29.2691	1	7.14673	1.34201	20.2973	15.7004	20.8134	8.49788	4.76082	5.09121	2.59134	29.1765	12.4344	7.07859	9.57733	5.24735	10.7459	9.51675	12.556	16.5071	4.12273	14.69	25.3833	12.5748	15.7816	15.8476	4.96985	10.5342	8.27383	7.84628	3.93483	9.50246	9.1234	21.6657	13.9384
KIAA1324L	1	1	1	1	1	1	1	1	1	1	1	1	1	1	1	1	1	1	1	1	1	1	1	1	6.13068	1	1	1	1.24317	1	1	1	1.4501	1.81891	1	1	1	1	1	1	8.58675	1	1	1	1.48241	1	1	3.01398	2.54001
GRM3	1	1	1	1	1	1	1	1	1	1	1	1	1	1	1	1	1	1	1	1	1	1	1	1	1	1	1	1	1	1	1	1	1	1	1	1	1	1	1	1	1	1	1	1	1	1	1	1	1
SEMA3D	1	1	1	1	1	1	1	1	1	1	1	1	1	1	1	1	1	1	1	1	1	1	1	1	4.02911	1	1	1	1	1	1.27076	1.31	1.58605	1	1	1	1	2.01433	1	1.37594	7.17399	1	1	1	1	1.25774	1	1	1
SEMA3A	1	1	1	1	1	1	1	1	1	1	1	1	1	1	1	1	1	1	1	1	1	1	1	1	1	1	1	1	1	1	1	1	1	1.77349	1	1	1	1	1	1	3.03917	1	1	1	1	1	1	1	1.81538
RNASE9	1	1	1	1	1	1	1	1	1	1	1	1	1	1	1	1	1	1	1	1	1	1	1	1	1	1	1	1	1	1	1	1	1	1	1	1	1	1	1	1	1	1	1	1	1	1	1	1	1
SEMA3E	1	1	1	1	1	1	1	6.2433	1	1	1	1	1	1	1.68572	1	1	1	1	1	1	1.87747	1	1	1	1	1	1	1	1	1	1.26094	1	1	1	1	1	1	1	1	1	1	1	1	1	1	1	1	1
CDLC2	1	1	1	1	1	1	1	1	1	1	1	1	1	1	1	1	1	1	1	1	1	1	1	1	1	1	1	1	1	1	1	1	1	1	1	1	1	1	1	1	1	1	1	1	1	1	1	1	1
PCLO	1	1	1	1	1	1	1	1	1	1	6.59896	1	1	1	1	1	1	1	2.52644	1	1	1	2.6728	2.51087	1.22776	1	3.73643	1.83981	4.25444	1.53375	2.10618	1.71829	1.69095	2.69915	1.61217	1	3.18358	1.50933	1.87465	1.27947	1.68352	3.89493	2.32338	3.31408	2.35317	2.105	1.6568	1.96168	1.58174
RNASE7	1	1	1	1	1	1	1	8.17355	1	1	1	1	1	1	1	1	1	1	1	1	1	1	1	1	1	1	1	1	1	1	1	1	1	1	1	1	1	1	1	1	1	1	1	1	1	1	1	1	1
HGF	1	1	1	1	1	1	1	1	1	1	1	1	1	1	1	1	1	1	1	1	1	1	1.10687	2.40656	1.36595	1	1	1	1	1	1	1	1	1	1	1	1	1	1	2.20711	1	1	1.21463	1	1	1	1	1	1
SEMA3C	1	1	1	1	1	1	1	5.161	1	1	1	1	1	1	1	1	1	1	1	1	1	1	1	3.33703	1	3.36194	4.34961	1.40998	1.83471	1.60367	1	1	1.71443	3.63835	1.26193	3.90923	1	1	1	1	1	1.53697	3.03614	1	1.5666	1	1	1	1
CYP4F3	1	1	1	1	1	1	1	1	1	1	1	1	1	1	1	1	2.03856	1	1	1	1	1	1	1	1	1	1	1	1	1	1	1	1	1	1	1	1	1	1	1	1	1	1	1	1	1	1.33419	1	1
NBPF6	11.819	1	2.54472	5.32537	5.64424	20.4298	23.9463	3.24313	1	6.48266	4.39189	4.9076	14.5084	1	3.58482	9.08698	2.40301	6.70303	1	3.56799	2.53601	1.85843	1.45003	1	1	1.5936	1	1	1.46044	1	1.25587	1	1.13912	1.17462	1	1	1	1	1.70308	2.00842	1	1	1.0949	1.88831	1.27641	1	1	1	1
TLR4	1	1	1	1	1	1	1	1	1	1	1	1	1	1	1	1	1	1	1	1	1	1	1	1	1	1	1	1	1	1	1	1	1	1	1	1	1	1	1	1	1	1	1	1	1	1	1	1	1
ASTN2	1	1	1	1	1	1	1	1	1	1	1	1	1	1	1	1	1	1	1	1	1	1	1	1	1	1	1	1	1	1	1	1	1	1	1	1	1	1	1	1	1	1	1	1	1	1	1	1	1
TRIM32	24.5651	1.21206	1	1	1	1	1	5.57301	1	17.2807	1	1.06785	1	23.866	1	1	24.5809	1.18672	15.1059	1	1	12.2081	6.47427	25.8822	6.43884	14.3956	12.6861	4.32709	8.27474	7.12224	6.31656	5.62389	5.40397	6.41904	7.45027	11.4547	13.2273	28.4964	1.18637	4.93872	10.0358	18.7051	2.50327	6.23855	3.80233	14.2843	15.4951	9.64373	12.7919
PAPPA	1	1	1.61424	1.31345	10.8768	1	1	1	1	1	1	1.50983	2.20811	1	1	28.9017	16.1292	6.97185	6.30671	1	6.22399	1	1	1	1.10827	1	1	1	1	1.09646	1	1	1	1	1	1	1	1	1	1	1	1	1	1	1	1	1	1	1
RNASE6	1	1	1	1	1	1	1	4.578	1	1	1	1	1	1	1	1	1	1	1	1	1	1	1	1	1	1	1	1	1	1	1	1	1	1	1	1	1	1	1	1	1	1	1	1	1	1	1	1.62766	1
TNC	1	1	1.84342	1	6.81401	1	2.33664	1	1	1.35415	6.48531	7.66958	1	1	1	1	1	1	1	1	1	1	1	1	1	1.60348	2.76388	1	1.09667	2.2421	1.15777	1.3641	1.09223	4.85561	2.43954	1	5.11812	1	1	1	2.71284	1.76308	1.44677	3.07524	1.41536	1	1	1.39324	1.15828
TNFSF8	1	1	1	1	1	13.5592	1	1	1	1	1	6.1136	1	1	1	1	12.0779	1	1	1	1	1	1	1	1	1	1	1.36192	4.08392	1	2.18446	1	1.88769	1	1	4.03401	1	7.87803	1	1	1	1	1	1.74139	1	1	1	1	1.866
TNFSF15	4.4905	1	1	1	1	1	1	7.54402	1	1	1	1	1	1	1	1	1	1	1	1	1	1	1	1	1	1	1	1	1	1	1.39322	1	1	1	1	1	1	1	1	1	1	1	4.21297	1	1	1	1	1	1
RNASE4	1	1	1	1	1	1	86.214	123.48	1	34.8488	1	1	1	1	1	1	1	1	1	1	1	3.95588	16.4998	29.8227	26.2765	42.8193	23.127	11.5912	7.0646	17.8716	14.7071	12.9087	13.7379	10.7515	14.7815	5.10075	3.42388	21.6976	9.63928	15.7307	7.42222	10.3731	21.9241	14.1053	16.0367	28.3937	9.17376	4.83383	11.4487
RNASE2	1	1	1	1	1	1	1	1	1	1	1	1	1	1	1	1	1	1	1	1	1	1	1	1	1	1	1	1	1	1	1	1	1	1	1	1	1	1	1	1	1	1	1	1	1	1	1	1	1
ATP6V1G1	605.234	406.588	288.971	556.346	156.122	642.419	249.267	221.065	510.936	333.226	413.547	323.543	406.479	875.185	482.561	415.475	391.039	303.595	1162.27	385.335	328.378	439.574	338.665	319.197	206.237	297.381	202.817	301.795	356.303	383.288	292.814	323.129	358.288	348.188	245.512	313.147	269.557	302.13	391.01	335.569	228.945	218.45	263.947	263.782	252.507	336.649	271.023	222.722	350.956
WHRN	1	1	1	1	1	1	1	1	1	1	1	1	1	1	1	1	1	1	1	1	1	1	1	1	1	1	1	1	1	1	1	1	1	1	1	1	1	1	1	1	1	1	1	1	1	1	1	1	1
DTNB	1	7.30174	4.85243	3.30629	2.74228	37.653	13.5979	1	2.62204	22.8952	8.38992	2.72185	1	10.6569	1	1	15.1843	2.80026	1	1	1	1	7.6793	4.17234	4.60951	1	8.42114	4.13035	9.03907	4.77069	5.8225	6.21972	7.26613	4.66493	2.44775	8.89674	1	12.6215	6.12303	1	10.2379	7.89572	10.2937	17.5715	10.3725	7.68032	8.25924	8.04726	4.65383
OR7A10	1	1	1	1	1	1	1	1	1	1	1	1	1	1	1	1	1	1	1	1	1	1	1	1.49171	1	1	1	1	1	1.88358	1	1	1	1	1	1	1	1	1	1	1	1	1	1.04187	1	1	1	1	1.39614
ZNF333	1	1	1	1	1	1	35.1984	1	1	1	1	1	1	1	1	1	1	1	1	1	1	1	3.1723	4.73806	1	3.26969	1.73969	1	2.8955	2.02908	5.1404	1.22653	1	8.24618	1	2.86551	2.65992	1	6.42755	1	1	2.73458	9.29497	1.51629	5.52092	1	4.48047	2.84595	7.22448
EMR3	1	1	1	1	1	1	1	1	1	1	1	1	1	1	1	1	1	1	1	1	1	1	1.45996	1	1	1	1	1	1	1.43238	1.17093	1	2.71765	1.40301	1	4.66367	1	1	1	1	1	1.36202	1.72256	1.55567	2.11867	1	2.6465	1	1
RNASE13	1	1	1	1	1	1	1	1	1	1	1	1	1	1	1	1	1	1	1	1	1	1	1	1	1	1	1	1	1	1	1	1	1	1	1	1	1	1	1	1	1	1	1	1	1	1	1	1	1
CCRK	8.68361	6.2158	43.9389	16.7694	30.542	13.529	19.8983	10.9088	35.5923	13.8379	28.9435	62.4135	9.37181	34.059	52.4987	121.533	28.94	52.6982	204.143	27.4337	53.3793	20.3594	8.51342	3.77406	18.6945	4.66784	6.73655	6.97743	3.44882	5.35223	10.8109	5.11602	8.86357	12.8057	4.6572	7.51862	4.21024	6.08458	14.0876	10.3825	3.49544	10.9599	20.8232	11.2397	3.02052	3.70897	8.93465	19.9887	5.04307
RNASE12	1	1	1	1	1	1	41.5495	31.5671	1	65.3803	34.6897	1	1	1	1	1	1	1	1	1	1	26.9033	1	1	1	1	1	1	1	1	1	3.62607	1	1	1	1	1	1	1	1	1	1	1	1	1	1	1	1	1
GAB2	1	1	1	1	1	1	1.19612	2.02591	1	2.24315	3.02216	2.64576	1	1	1	1	1	1	1	1	1	1	1	1	1	1	1	1	1.65111	1	1.59053	1	1	1	1	1	1	1	1	1.92467	1	1	1	1	1	1	1	1.5132	1
USP35	1	1	1	1	1	4.51798	1	1	1	1	1	1	1	1	1	1	1	1	1	1	1	1	1	1	1	1	1	1	1	1	1	1	1	1	1	1	3.2778	1	2.4366	1	2.72798	1	1	1	1	1	1.29355	1	1.28103
GRID2	1	1	1	1	1	1	1	7.4843	1	1	1	1	1	1	1	1	1	1	1	1	1	1	1	1	1	1	1	1	4.30778	1	1	1	1	1	1	1	1	1	1	1	1	1	1	1	1	1	1	1	1
ATOH1	1	1	1	1	1	1	1	1	1	1	1	1	1	1	1	1	1	1	1	1	1	1	1	1	1	1	1	1	1	1	1	1.10215	2.3034	1	1	1	1	12.1694	1	1	1	1	1	1	1	1.36851	1	2.05826	1
SMARCAD1	4.37401	21.3887	3.49404	12.999	2.58935	27.6837	2.51989	22.2433	29.1794	11.5734	21.3863	15.9385	67.1059	2.7723	5.57229	1.22955	15.9496	5.44692	89.6606	28.0516	8.69926	35.6044	30.2319	12.9612	28.7351	12.9444	18.9717	30.3192	25.2144	27.9143	26.5796	17.266	25.8116	35.3103	14.1106	34.8266	25.7864	15.9529	11.4001	20.9706	9.55246	15.2483	19.8184	16.8924	19.2172	23.7767	16.6713	24.8877	21.2871
PTGDS2	1	1	1	1	1	1	27.4481	1	1	1	6.11962	2.75097	1	1	1	1	1	1	1	1	1	1	1	1	1	1	1	1	1	1	1	1	1	1	1	1	1	1	1	1	1	1	1	1	1	1	1	1	1
PFDN6L	1	1	1	1	1	1	1	1	1	1	1	1	1	1	1	1	1	1	1	1	1	1	1	1	1	1	9.3535	7.10289	1.42327	1	1	3.92931	6.92111	2.07805	1	6.03883	5.47304	11.9987	1	1	1	17.8877	3.24957	1	1	1	1	1.94243	2.27809
OR5H1	1	1	1	1	1	1	1	1	1	1	1	1	1	1	1	1	1	1	1	1	1	1	1	1	1	1	1	1	1	1	1	1	1	1	1	1	1	1	1	1	1	1	1	1	1	1	1	1	1
USP9X	10.464	23.2577	30.4207	16.6685	17.5666	32.8987	6.65683	5.51279	18.8965	15.4616	9.45747	15.7059	9.92271	28.8314	7.87658	1.12428	18.7684	12.9296	30.4251	9.35141	4.94455	7.89745	30.7166	27.1736	33.7943	13.289	21.7416	34.6225	28.5982	21.1271	24.7885	23.5052	29.5876	23.9892	25.0873	28.159	23.8027	14.1032	18.3094	29.9124	26.6038	26.0263	22.9392	27.4828	24.1567	21.6952	37.7218	29.1737	28.1102
MPPED1	1	1	1	1	1	1	1	1	1	1	1	1	1	1	1	1	1	1	1	1	1	1	1	1	1	1	1	1	1	1	1	1	1	1	1	1	1	1	1	1	1	1	1	1	1	1	1	3.99328	1
EFCAB6	1	1	1	1	1	2.50979	1	1.92855	1	1	1	1	1	1	1	1	1	1	1	1	1	4.63675	2.74605	2.92151	1	1.82191	1.17482	1.59093	1	1.32812	1.33006	1.47196	1	2.25749	1	1	1	1.50398	1	1.16378	1	2.99228	1.45806	1.49142	1.26935	1.07283	1	1	2.37371
SULT4A1	1	1	1	5.70619	1	1	1	4.3988	1	1	1	1	1	1	1	1	1	1	1	1	10.2012	1	3.93783	1	1	4.80414	1.74323	1	1.76982	1	1	1.58876	1	1	2.4465	1	1	1	1	4.24898	1	2.25779	1	3.16079	1.84349	1	1.81565	1	4.66848
PNPLA3	1	1	1	1	1	5.37783	1	1	1	1	13.8934	1	1	1	1	1	1	1	1	1	1	1	4.23756	3.24707	14.4054	9.36383	3.71253	3.65637	1	3.51741	4.03746	8.03267	5.40686	3.5005	12.1744	12.6737	5.3122	1	3.57203	1	1.20419	1	9.76272	10.3727	3.32415	1	9.18222	8.32439	8.24577
SAMM50	106.615	177.924	141.286	93.3115	80.3487	29.5672	163.22	94.7648	117.846	69.9978	216.239	105.665	200.287	36.0029	152.267	87.7676	48.8462	196.178	295.553	138.113	175.106	243.362	187.053	189.157	170.285	177.343	154.729	230.587	176.37	230.752	195.906	248.248	179.58	198.835	205.599	193.87	144.288	160.717	146.917	339.256	249.868	251.481	228.534	194.259	200.835	219.921	209.921	239.255	229.14
PARVB	3.92147	37.8967	1	6.39873	17.8128	1	6.26106	8.0355	14.675	2.8717	13.8977	8.72122	1	16.14	26.5488	8.5826	1	20.5437	2.82583	18.4454	24.0201	16.2327	7.11779	6.26217	5.00504	4.01107	2.15953	1.73208	1	8.13031	4.39683	5.0383	1	7.09539	5.68072	2.12214	11.5899	6.63829	10.0798	6.74047	3.54328	11.4092	8.96629	19.9861	6.45091	6.94567	6.49083	7.34812	5.30479
PARVG	1	1	1	1	1	1	1	1	1	1	1	1	1	1	1	1	1	1	1	1	1	1	1	1	1	3.04714	1	1	1	1	1	1.40076	1	1	1	1	1	1	1	1	1	1	1	1	1	1	1	1	1
KIAA1644	1	1	1	1	1	1	1	1	1	1	3.78851	1	1	1	1	1	9.08013	1	1	1	8.17159	1	2.1458	4.87643	2.34442	2.20036	1	10.4566	1.7779	1	3.25228	1	1.74186	1	1	1	1	14.8702	1	1	7.10303	2.27115	3.53717	3.20827	5.40211	1	2.61913	1	1
LDOC1L	1	1	9.53269	1	1	1	1	7.27048	1	1	1	1	10.8071	1	1	1	1	1.63041	1	1	3.03696	1	1	6.2435	2.43999	1	1	1	1	2.80805	1	1	1.37053	2.14966	1	1	1.75272	2.92873	1	10.8199	1	3.11997	1	2.74248	1.5403	1	2.58367	1	1
ARHGAP8	1	1	1	5.24729	1	35.9142	1	1.97614	8.10091	1	5.22005	1	23.0339	26.8051	22.4605	14.4247	1	1.71172	1	1	1.95826	1	4.39604	1	7.00942	4.80103	8.78038	6.53056	2.34932	2.76395	1	5.12072	3.31909	1.56104	2.98267	7.86362	9.997	11.3067	2.57063	3.03643	1.83367	2.4118	2.69634	7.16159	1	1.70125	1.81094	2.04826	1
PHF21B	1	1	1	1	1	1	1	2.20058	1	1	1	1	1	1	1	1	1	1	1	1	1	1	1	1.28323	1	1	1	1	1	1	1.61072	1.3052	1	1	1	1	1	1	1	1	1	1.37684	1	1.30305	1	1	1.39617	1	1
NUP50	340.047	325.521	278.981	133.095	255.745	184.817	5.11522	47.5969	163.349	106.984	78.9997	118.242	38.9254	212.489	181.753	181.227	95.3434	86.9021	99.7394	167.61	223.087	101.989	151.366	199.179	215.427	143.825	123.669	194.042	170.917	158.516	186.066	155.965	135	148.761	113.595	197.089	113.881	165.405	178.369	150.312	169.113	134.957	159.979	151.99	154.545	149.751	153.57	210.65	185.417
RNASE11	1	1	1	1	1	1	1	1	1	1	1	1	1	1	1	1	1	1	1	1	1	1	1	1	1	1	1	1	1	1	1	1	1	1	1	1	1	1	1	1	1	1	1	1	1	1	1	1	1
C22ORF9	1	1	1	1	1	1	1	1	1	1	1.66535	1	1	2.92262	1	1	2.05583	1	1	1	1	1.95822	1	1.39752	1.17547	2.22672	1	1.16491	2.69679	2.17187	1.72266	1.2958	1.48683	2.73098	1.50784	1	1	1	1	3.19738	1.28476	2.63816	2.32807	1.85127	1	1.92329	2.27496	2.7001	2.22691
UPK3A	1	1	1	1	1	1	1	1	1	1	1	1	1	1	1	1	1	1	1	1	1	1	3.23513	1	1	2.52344	2.50436	1	1	1.44461	1.68393	1	1.76367	2.04898	2.2847	2.45203	1	1	1.59368	3.77712	2.17969	1	9.00952	2.70841	2.64172	2.11318	2.74971	1	2.35948
FAM118A	1	1	1	1	1	1	1	1	1	7.81733	1	11.263	1	1	1	1	1	3.23618	1	1	1	1	1	1	2.62942	1	3.96815	1	1	1.44408	1.69552	1.72083	1.53556	1.82486	1	1	1	1	2.82785	1	1	5.10271	2.85181	1	2.25366	3.25985	4.08204	2.61836	1
SMC1B	1	1	12.7148	2.06018	19.7141	1	1.07071	7.96435	5.04459	1	1.2325	3.47795	1	1	1	19.4919	1.68393	1	1	1	17.3569	1	2.44351	3.54286	1	1.28696	3.34502	3.93414	2.98349	2.0761	2.54027	2.72735	1.69623	4.9574	2.26973	1	2.44697	1	1	7.85179	1	2.74657	1.83423	1.50931	2.04628	2.13185	1.83261	1	3.30242
VCX3B	1	1	1	1	1	1	1	1	1	1	1	1	1	1	1	1	1	1	1	1	1	1	1	1	1	1	1	1	1	1	1	1	1	1	1	1	1	1	1	1	1	1	1	1	1	1	1	1	1
RIBC2	1	1	4.29734	1	1	1	1	2.96218	1	1	1	1	1	1	1	1	1	1	1	1	1	1	1	1	1	1	1	1	1	1	1	1	1	1	1	1	1	1	1	1	1	1	1	2.56347	1	1	1	1	1
FBLN1	1	1	1	1	1	1	1	10.3974	1	2.52206	1	1	1	1	1	7.44356	7.9985	31.9542	2.41919	4.73614	1	10.6866	45.2806	28.924	12.0714	15.8225	21.0498	25.1031	36.8579	29.1278	34.7498	24.5662	18.9664	21.6154	32.7474	48.0405	34.1137	51.3288	36.3476	14.1912	36.1097	34.6764	27.6446	54.0581	39.7568	37.7378	35.5027	23.0767	22.7194
ATXN10	43.1504	53.5081	19.9525	44.336	23.9198	60.2973	8.78318	9.7869	1	58.2823	22.7496	32.1945	1	1	1	1	3.20085	1	35.9002	3.20375	23.6284	1	93.2261	67.726	38.3729	22.3791	37.4993	48.703	60.6717	28.9876	39.5243	36.2467	33.2111	28.2971	56.9158	77.3671	65.5293	106.22	59.1089	35.3062	70.2442	44.5899	38.5741	71.516	47.9474	86.3894	22.3349	55.4093	119.215
OR2T12	1	1	1	1	1	1	1	1	1	1	1	1	1	1	1	1	1	1	1	1	1	1	1	1	1	1	1	1	1	1	1	1	1	1	1	1.2995	1	1	1	1	1	1	1	1	1	1	1	1	1
OR51G2	1	1	1	1	1	1	1	1	1	1	1	1	1	1	1	1	1	1	1	1	1	1	1	1	1	1	1.58521	1	1	1	1	1	1	1	1	1	1	2.17761	1	1	1	1	1	1.02667	1	1	1	1	1
OR7A17	1	1	1	1	1	1	1	1	1	1	1	1	1	1	1	1	1	1	1	1	1	1	1	1	3.2249	1	1	1	1	1.37237	1.34199	1	1	1	5.40097	1	1	1	1	1	1	1.61707	1.1599	1	1	1	1	1	1
OR11H4	1	1	1	1	1	1	1	1	1	1	1	1	1	1	1	1	1	1	1	1	1	1	1	1	1	1	1	1	1	1	1	1	1	1	1	1	1	1	1	1	1	1	1	1	1	1	1	1	1
OR7C2	1	1	1	1	1	1	1	1	1	1	1	1	1	1	1	1	1	1	1	1	1	1	1	1	2.60894	1	1	1	1	1	1.17146	1	1	1	1	1	1	1	1	1	1	1	1	1	1	1	1	1	1
NRDB	1	1	1	1	1	1	1	1	1	1	1	1	1	1	1	1	1	1	1	1	1	1	1	1	1	1	1	1	1	1	1	1	1	1	1	1	1	1	1	1	1	1	1	1	1	1	1	1	1
MYADM	18.132	12.1296	1	1	1	1	6.06115	54.0965	1	19.7962	1	6.21016	199.46	91.4434	96.1177	205.932	228.559	208.802	18.4613	256.597	270.131	23.9975	40.7317	68.532	31.3206	9.30939	24.0698	14.6345	20.811	28.4823	31.6921	22.3559	29.1404	30.18	19.6801	41.2621	23.5613	28.9887	46.1512	36.1758	66.7298	34.8974	56.8197	36.4823	42.4166	81.0329	28.4418	20.2817	42.9542
VN1R4	1	1	28.5778	2.60033	12.1171	1	1.51754	1	23.1714	24.3545	1	1	1	1	1	1	8.61924	1	1	1	1	1	1	1	3.32385	1.38293	5.10677	3.50598	2.78535	3.41691	2.83047	2.09871	3.71626	3.20242	1	1	1	1	1	4.03932	1	2.62359	1.3733	5.96573	1.26863	5.04761	1.27174	1	1
PAG2	1	1	1	1	1	1	1	35.6169	1	1	1	2.04576	1	1	1	1	1	1	1	1	1	1	1	1	1	1	4.00225	1	1	4.97237	1	1	1	1	1	1	1	1	1	1	1	1	1	1	1	1.76114	1	1	1
SYNJ2BP	1	1	17.5626	30.5423	17.164	9.88534	18.3025	13.2366	1	9.60316	33.2532	36.5439	1	22.5105	30.5198	109.73	7.34862	6.69833	16.9483	8.926	4.15229	2.87811	13.4063	35.704	22.5502	27.0916	23.5427	18.285	17.5069	30.3591	36.2274	25.2097	34.0401	24.8779	30.7288	14.7739	12.7522	39.6973	30.6642	53.7022	28.9683	20.1975	32.1186	24.7771	25.8746	24.4915	27.4998	24.7151	33.7056
ADAM20	1	1	1	1	1	1	1	1	1	1	1	1	1	1	1	1	1	1	1	1	1	1	1	1	1	1	1	1	1	1.11884	1	1	1	1	1	1.15911	1	1	1	1	1	1	1.29363	1	1.61581	1	1	1.25546	1
RNASE10	1.24315	1	15.4865	1	1	1	53.766	20.4853	1	1	1	10.0397	12.856	1	1	1	1	1	1	1	1	1	1	1	1	1	1	1	1	1	1	1	1	1	1	1	1	1	1	1	1	1	1	1	1	1	1	1	1
SLC8A3	1	1	1	1	1	1	1	1	1	1	1	1	1	1	1	1	1	1	1	1	1	1	3.69206	1	1	1	1	1	1	1	1	1	1	1	1	1	1	1	1	1	1	1	1.97485	1	1	1	1	1	1
CDH10	1	1.35175	1	1	1	1	1	1	1	1	1	1	1	1	1	1	1	1	1	1	1	1	1	1	1	1	1	1	1	1	1	1	1	1.79665	1	1	1	1	1	1.21009	1	1	1	1	1	1	1	1	1
POL	17.7209	2.60738	13.6021	56.0569	18.634	5.21631	29.994	49.33	4.2785	1	6.12281	28.6919	1	18.088	11.5183	4.896	7.71375	1.66428	31.4558	27.3115	18.1251	16.3712	9.03439	8.43664	5.45427	5.25505	14.3287	6.23602	13.2162	7.43273	7.09051	8.7391	8.80479	13.5414	13.7399	10.5244	7.04958	4.21777	14.4398	9.3724	16.4042	11.0686	10.3658	9.41108	8.33088	3.55493	12.8184	10.4297	10.4046
CDH9	1	1	1	1	1	1	1	1	1	1	1	1	1	1	1	1	1	1	1	1	1	1	3.13609	1	1	1.29306	1	1.10627	1	1	1.5394	1	2.08535	1	1	1	1	2.81816	5.41503	1.8539	1	1	1	1	1	3.1854	1	1	1
CSNK2B	152.481	204.5	158.793	249.822	204.404	254.255	192.144	664.892	165.069	133.746	201.266	210.531	406.145	250.557	295.563	375.996	312.744	331.088	156.325	381.981	233.168	423.42	400.437	470.957	323.121	341.997	400.878	410.401	217.844	467.546	449.54	423.842	373.243	319.138	356.549	465.327	450.572	415.38	504.631	434.505	380.189	440.779	478.918	473.621	390.301	448.797	460.721	370.489	408.801
CDH6	1	1	1	1	1	1	1	6.92472	1	1	1	1.15691	1	1	1	1	1	1	1	1	1	1	1	1.25876	8.57877	3.61388	1	4.1557	5.65238	6.56852	4.06323	3.36497	6.8533	4.14095	1	1	3.94279	5.22387	1	1.59288	1	2.74635	1.40807	2.73886	1.37293	1	1.61265	4.69224	4.00924
RNASE1	1	1	14.9479	1	19.6565	1	1	287.249	1	1	1	1	1	1	1	1	1	1	1	1	1	1	2.68961	24.0988	1	13.3097	4.12686	17.8404	5.18431	15.2426	3.4241	4.9177	10.5296	6.43612	5.14471	1	9.30248	18.8994	1	1	17.601	11.6923	9.19973	3.56261	8.41015	3.88135	13.312	1	8.57308
C5ORF22	47.1725	1	1	1	25.4233	29.3299	9.30486	6.93754	1	20.1728	2.53112	2.94687	3.77941	1	4.89622	1	21.9393	1	2.17996	1	1	8.46957	9.30859	14.0193	21.6555	26.1939	10.2879	5.6906	12.4858	7.72294	12.8671	11.5166	16.0762	9.44375	4.19437	19.8275	7.61279	1	9.35074	11.8556	9.99919	9.38152	14.1413	9.09605	10.6666	3.48865	6.90401	10.1766	20.3498
PDZD2	1	1	1	1	1	1.03121	1	9.07268	1	1	3.22337	1	1	1	1	1	1	1	1	1	1	1	1	1	2.45832	1	1	1	1	1.54006	3.02493	1.30429	1	1	1	1	1	1	1	1	1	1	1	1.68008	1.70739	1	1.1988	1	1
GOLPH3	29.2293	26.8364	6.04466	18.6343	6.02379	53.858	1	36.0388	25.7162	8.12258	33.1682	49.5896	1	1	45.5271	29.9822	1	1	43.5223	20.1947	10.964	4.96174	23.0442	23.3459	5.54075	6.98602	8.91101	8.96955	12.2179	14.4537	11.3466	12.7169	15.2067	12.631	8.0428	43.6188	26.8393	2.60007	46.8321	6.00298	23.5035	24.1121	8.43818	18.7779	9.07919	12.4527	15.6545	33.5069	28.9694
MTMR12	9.05578	11.8706	1	2.73413	12.4111	4.41437	1	4.64787	1	22.4352	9.78702	4.28744	1	1	1	22.0411	6.43893	5.66181	4.06048	1	1	1.50963	2.26415	4.27179	7.60431	7.45664	3.9801	2.60606	2.88511	2.85882	3.76578	3.0957	3.40683	2.78692	2.33808	1	1	2.46953	1	2.09595	3.70462	1.38117	4.52463	1.89748	3.04885	1.68919	4.82273	1.74804	3.98037
ZFR	10.8618	76.1773	45.1217	18.7733	88.8205	174.947	46.8902	31.6032	103.675	87.0113	61.6082	59.4646	236.827	60.5289	140.769	36.3869	54.2167	49.7365	108.017	49.5051	26.6691	57.0355	27.1869	23.6574	67.876	26.952	38.1003	40.3155	39.3559	32.1415	39.8624	31.6399	42.9476	39.2036	25.9091	38.6239	20.7532	37.9487	34.0973	36.1581	33.5812	34.6974	25.5669	32.0363	36.5414	35.1703	38.782	64.048	44.3621
SUB1	3079.51	2700.98	3486.95	3070.8	2299.25	1405.66	3046.5	3682.51	1980.95	1805.31	1077.76	1772.42	1138.93	676.903	1390.03	2241.75	1115.42	1055.11	414.68	1503.44	1738.45	1602.29	1393.14	1188.16	1382.81	1436.8	1116.55	1662.83	1309.1	1367.26	1325.81	1246.32	1262.27	1200.23	1074.93	1582.06	1250.62	926.807	1170.53	1103.56	1356.29	1091.55	1235.9	1134.65	1209.58	1108.88	1135.77	1271	1098.1
NPR3	1	1	1	1	1	1	5.98338	8.94597	1	1	1	1	1	1	1	1	2.63983	1	1	1	1	1	3.37406	1	1	1	1	2.94558	1	1	1.65654	1	2.39454	2.20634	1	1	1	1	1	1	1	1	1	1	1	1	1	1	1
C5ORF23	1	1	1	1	1	1	1	1	1	1	1	1	1	1	1	1	1	1	1	1	1	1	1	1	1	1	1	1	1	1	1	1	1	1	1	1	1	1	1	1	1	1	1	1	1	6.33966	1	1	1
TARS	316.793	313.004	258.888	514.125	319.078	430.075	143.853	152.317	666.675	964.998	799.456	719.546	777.099	324.735	139.106	311.908	322.526	534.597	501.124	268.361	415.167	388.488	118.341	156.192	133.834	96.6052	133.458	157.557	170.87	113.301	156.666	168.815	137.798	130.406	115.665	109.237	109.085	132.846	110.107	88.4528	147.713	146.405	121.319	92.097	92.8216	102.673	113.704	148.612	131.994
NDRG3	54.441	22.2923	14.5915	1	73.6709	41.4348	29.0798	15.9381	16.923	30.4171	17.5912	31.3588	1	38.9985	1	17.3667	47.5397	41.9745	22.4938	55.7757	6.16522	32.7982	54.9948	40.6461	27.7753	53.2019	5.97365	42.4484	35.6112	29.7611	38.4204	45.93	41.1836	42.8543	26.874	35.7682	17.2984	40.1078	14.2756	30.9617	27.2413	51.0884	34.271	37.0144	24.9909	54.0409	22.2144	38.2884	37.3747
OR4F3	1	1	1	1	1	1	1	1	1	1	1	1	1	1	1	1	1	1	1	1	1	1	3.25005	1	1	1.19152	1	1	1	1.52999	1	1	1	1.7242	1	1	1	1	1	1	1	1	1.17756	1	1	1	1	1	1
PLXNA4	1	1	1	1	1	1	1	1	1	1	1	1	1	1	1	1	1.76264	1	1	1	1	1	1	1	1	6.86288	1	1	1	2.1637	1	1.46906	1.87369	1.12315	1	1	1	1	7.94921	1.38658	1	1	1	1	1	1	1	4.10078	1.1542
KLHL9	35.6998	1	1	10.0602	1	1	1.13887	2.82743	70.2681	3.27508	19.1927	11.8765	60.7865	1	66.1519	1	26.6308	22.249	1	22.3586	18.8551	13.0349	11.5842	12.9123	17.5705	22.7286	5.82078	7.47376	8.01476	5.86022	10.7204	8.27913	6.98079	12.87	6.04068	10.1257	9.74361	2.71305	4.35287	2.53302	5.64979	8.3412	1	3.68205	7.35095	7.12009	4.14164	7.0548	7.81073
PLXNA3	1	1.38454	2.5377	1.66959	2.14075	1	1	1.33476	1.39699	1	1	1	1	1	1	1	1	1	3.13286	2.41754	1	1	2.29083	1.85936	1.89178	1.06447	1	1	1	1	1.31356	1	1.20432	1	2.47128	1.73587	1	1	1	1	1.15186	1	1.4148	1.40603	1	1	1.41037	1.38964	1
PLXNA2	1	14.503	11.2538	1	6.79642	1	1	5.96442	1	1	1.20109	1	1	1	1	1	1	1	1	1	1	1	1	1	1	1	1	1	1	1	1	1.17462	1.146	1.22181	1	1	2.88725	1.37054	1	1	2.03921	1	1	1.16738	1	1	1	1	1
TF	1	1	1	1	1	1	1	1	1	1	1	1	1	1	1	1	1	1	1	1	1	1	1	1	1	1	1	1	1	2.90262	1	1	1	1.08126	1	1.24614	1	1	1	1	1	1	1	1	1	1	1	1	1
SRPRB	1	1	25.9067	2.33737	54.8014	1	15.188	16.3107	1	11.2482	1	31.1842	7.3646	1	1	1	63.8282	39.1488	1	33.4515	24.6941	12.1053	7.23754	14.3729	11.051	6.83915	6.10932	4.79633	20.3862	9.74228	26.3098	23.2615	2.12642	6.05819	8.49576	6.99738	4.24537	16.1048	40.1323	1	15.3634	15.1615	14.7267	19.1936	9.04797	28.7401	14.01	15.0435	8.68509
RAB6B	1	15.1908	62.7021	26.5951	28.5661	1	28.5422	13.2312	33.7263	1	1	25.8807	15.1962	16.1909	19.7147	19.2551	14.0194	1	1	33.3979	40.8945	23.7663	9.24969	8.88058	11.4395	8.91591	11.1283	8.76878	18.7652	2.5032	8.90731	16.3012	11.8264	8.15836	3.26576	14.9615	24.552	33.3074	12.1779	23.3701	7.35268	8.34687	13.6754	6.52297	11.5109	17.3675	16.1575	5.8681	18.5377
SLCO2A1	1	1	1	1	1	1	1	5.79116	1	1	1	1	1	1	1	1	1	1	1	1	1	1	2.86845	1	1	1	1.48322	1	1	1.54436	1	1	1.6904	1.22111	1	1	2.4027	3.20519	1	1	12.6481	1	1	1.7592	1	3.23324	1	1	3.25666
RYK	41.3132	1	23.3228	29.2097	4.63402	25.3909	16.1562	7.04453	1	28.837	29.8629	1	5.07156	1	22.7646	1.79484	11.2275	2.0685	13.8987	19.1737	1	30.1934	15.8847	9.19005	7.72773	17.9559	11.8943	18.7504	29.3345	13.6085	12.3442	19.0943	10.0961	16.0158	10.9384	18.7584	22.5294	15.974	19.3526	12	20.8634	16.0937	10.9108	27.4445	24.544	13.0731	9.18737	19.7424	25.0148
AMOTL2	1	1	1	1	1	12.2088	4.26977	8.97598	1.29359	6.02834	4.23023	2.15143	1	3.30331	6.71151	30.3044	1	7.04178	12.1751	1.24445	20.6182	3.64494	2.31578	7.58128	7.68361	5.8297	4.41792	2.35348	2.22129	4.78203	4.698	2.05973	2.68052	5.70678	2.88891	1.73056	5.20229	14.0843	8.05513	2.04786	1	5.23292	4.6564	7.16595	3.25891	4.36568	7.15887	4.05054	7.52457
PITPNA	1	1	12.4702	13.263	1	1	1	5.31957	1	1	1.34507	1	12.6316	1	1	1	1	1	1	1	1	1	11.5404	1	14.4677	9.45191	3.73054	5.2101	9.53837	5.50751	2.80207	2.41262	3.3304	5.50317	3.33414	2.54525	19.7245	1.13163	3.24478	9.761	9.85589	4.35551	3.75543	6.48147	4.83276	5.08777	7.90075	2.10263	5.70656
PCNA	2180.11	1854.1	804.458	1747.12	1568.58	262.041	1795.06	481.147	735.388	827.445	318.683	969.577	354.688	268.456	910.664	651.477	749.922	390.44	999.994	1003.46	634.004	1188.93	794.877	470.547	444.279	847.005	553.232	602.895	702.137	642.271	725.015	794.916	729.939	656.325	410.57	604.86	744.101	693.145	546.151	943.38	499.294	554.39	757.774	539.16	532.957	668.499	614.432	762.887	884.764
CEP63	1	2.11891	44.7882	1	6.59485	1	5.94602	12.3723	25.9542	21.8108	10.0277	5.44003	1	2.53741	1	1	1	10.525	5.29009	15.0413	6.02792	6.51617	7.899	8.01697	14.2613	12.1356	6.04307	8.87491	8.58276	5.42577	7.29715	13.0704	12.6504	14.618	8.52383	6.4995	1	3.38825	1	2.89874	9.45225	6.52442	6.21458	7.96077	10.8954	5.23885	4.1959	4.37364	4.63441
KY	1	1	1	1	1	1	1	1	1	1	1	1	1	1	1	1	1	1	1	1	1	1	1	1	1	1	1	1	1	1	1	1	1	1	1	1	1	1	1	1	1	1	1	1	1	1	1	1	1
EPHB1	1	1	1	1	1	1	1	6.09508	1	1	1	1	1	1	1	1	1	1	1	1	1	1	1	1	1	1	1	1	1	1	1	1	1	1	1	1	1	1	1	1	1	1	1	1	1	1	1	1	1
PPP2R3A	1	1	1	1	1	1.92288	3.34681	1	1	1.53399	1	8.66547	1	19.5552	1	1	1	2.07815	3.79367	1	5.92976	1.63596	1.33926	1	1	1.22165	2.55709	3.33478	1.4663	1.66898	1.90989	2.47565	1	1.47693	2.01935	2.83008	1	1	1	1.87221	1.7979	1	1.8663	1	1.97805	1	1.09452	1	2.18158
MSL2	1	2.88141	11.089	1	9.33652	1	1	10.7877	2.7661	8.51819	1	1	135.338	1	1	1	1	1	1	31.957	15.9852	1	6.39648	1	17.0991	5.93674	2.41861	1	11.2395	8.50806	4.47385	6.29556	3.39821	5.74092	1	3.45946	10.0668	1	9.62895	2.72777	16.6231	3.22795	3.89269	5.34654	4.20295	5.02163	12.1026	6.85683	7.01827
PCCB	26.1157	27.0783	172.588	134.862	184.677	58.5288	130.43	116.557	233.299	113.447	83.6803	153.311	1	61.4881	249.747	237.471	115.291	131.711	159.04	157.618	255.623	151.013	38.1915	52.7247	29.1123	50.7806	43.7904	38.5608	54.9621	64.6368	55.2988	50.3034	55.8374	56.0516	26.9473	32.9744	22.0625	61.22	82.924	38.6126	39.8032	65.8512	42.4004	52.3425	35.0883	70.0143	54.3533	53.7247	38.628
CYP2C14	1	1	1	1	2.2085	1	1	1	1	1	3.89357	1	1	1	1	1	1	1	1	1	1	1	1	1	1	1	1	1	1	1	1	1	1	1	1	1	1	1	1	1	1	1	1	1	1	1	1	1	1
NXF2	1	1	1	1	1	1	1	1	1	1	4.7252	1	1	1	1	1	1	1	1	1	1	1	1	1	1	1	1	1	1	1	1	1.46977	1	1	1	1	1	1	1	1	1	1	1	1	1	1	1	1	1
PRAME	1	1	1	1	1	1	1	1	1	1	1	1	1	1	1	1	1	1	1	1	1	11.9433	1	1	1	1	3.44158	1	1.64997	1	1	1	1	2.43171	1	1	1	1	1	1	1	1	1	1	2.28601	1	3.34459	1	1
TCP11	1	1	1	1	1	1	1	1.62219	1	1	1	1	1	1	1	1	1	1	1	1	1	1	1	4.65431	1	1.38584	1	1.72895	1	1	1	1.74396	1	1	1	1	1	1	1	7.78566	1	1	1	1	4.51278	1	2.04309	1	2.29011
GPRASP1	1	1	1	1	1	1	1	1	1	1	1	1	1	1	1	1	1	1	1	1	1	1	1.27896	2.04663	3.73223	1	3.53495	1	3.78336	2.79868	2.76721	2.24977	3.58414	1	1	1.32404	2.6421	1	7.17113	1.53922	1.08162	1.80326	2.55299	1.15322	1.63765	1	3.8775	4.75533	3.7234
OR8I2	1	1	1	1	1	1	1	1	1	1	1	1	1	1	1	1	1	1	1	1	1	1	1	1	1	1	1	1	1	1	1	1	1.3213	1	1	1	1	1	1	1	1	1	1	1	1	1	1	1	1
PCDH7	1	1	1	1	1	1	1	1	1	1	1	1	1	1	1	1	1	1	1	1	1	1	1.7127	1	2.03078	2.94658	1.37938	1	1	4.50878	1.42904	2.59432	4.41704	2.16204	1.83233	1	1	1	1	1	1	1.45535	1.69021	2.53645	4.09642	2.17527	3.23203	2.26167	2.12399
RPS18	3051.83	1793.79	3253.5	2578.95	2038.43	2623.61	1879.16	2314.56	2495.52	1741.43	2133.37	2697.96	1795.74	2268.74	1871.46	2272.66	2620.48	1906.03	1234.58	2407.57	2280.3	3256.25	3015.33	3552.84	3784.3	3894.3	3977.44	4057.94	4688.62	4097.53	3929.11	3876.15	3408.58	3351.5	4699.39	3516.37	3681.34	4156.29	4092.83	3174.93	2854.89	3683.43	3604.12	4368.82	3492.46	3004.91	3539.42	3102.2	3433.15
ARAP2	1	1	1	2.00912	1.2102	1	1	2.73738	1	1	4.53979	1	1	1	1	1	1	1	1	1	1	1	3.5438	1.32635	1	1.20721	1	1	1	1.76078	1.16723	1.1126	1	1.19148	1.17358	1	1	1.41363	1	1	2.52077	1	1	1.12582	1.19188	1.16596	1	1.09277	1
OXNAD1	117.368	157.657	68.5711	69.044	50.3508	1	122.667	76.2427	69.4292	43.2648	35.0329	60.4533	7.6914	18.9237	1	58.9208	52.1535	117.067	88.9227	10.3208	67.9061	124.115	51.2383	46.6187	40.9521	53.5162	34.061	70.6031	47.2732	37.386	35.0839	46.8355	66.6378	74.386	44.9075	62.7029	34.5539	54.366	13.7682	14.4938	69.3597	33.9358	51.7205	44.0737	41.549	61.1185	61.6783	43.069	48.1828
CD68	1	1	1	1	1	1	1	166.024	1	2.21919	14.9797	15.3384	26.3027	1	1	1	16.442	1	1	41.7127	1	1	1.63982	1	7.33184	1	1	1	1	1	1.65462	2.21474	1.49155	1	1	3.65294	1	1	1	1	1	9.35237	1	1	1	3.84106	1	1	1
KIAA1239	1	1	1	1	1	1	1	1	1	1	1	1	1	1	1	1	1	1	2.2001	1	1.48982	1.15254	1.49587	1.68701	1.44904	1.28918	1.51766	2.01227	1.71374	1.36418	1.62279	2.05115	1.17748	1.25594	1	1.38177	1.91933	1.68579	1.83319	1.31932	3.58976	1.6475	1.6553	1.55547	1.16629	1.38841	1.13237	1.42116	1.40961
NNAT	1	30.5778	1	1	1	1	1	109.273	1	34.2776	11.603	1	1	1	1	1	1	1	1	1	1	1	53.2347	160.283	22.4593	42.4586	1	56.4037	41.8736	74.4935	73.8026	38.3409	69.8684	25.9754	25.4221	36.4489	1	82.9132	143.465	69.0425	92.0863	39.3685	77.0918	46.9394	66.0592	127.114	80.6924	68.0154	86.8948
C4ORF19	1	1.41572	1	1	1	30.2702	1	9.43883	1	1	25.1026	1	1	1	126.77	67.6289	1	1	41.3895	1.89908	1	1	33.8687	26.4266	47.1811	18.0114	24.5933	32.1962	19.2084	22.1303	19.002	28.5199	35.7173	25.9656	20.6539	30.5185	39.5086	31.1041	23.1738	16.4204	70.5876	38.9348	22.9687	25.7328	17.8023	37.0899	53.0965	40.5537	20.9768
RELL1	1	1	1	1	15.4361	1	11.7359	10.7852	31.7923	22.0053	1	43.3186	1	42.4318	25.5104	1	109.77	86.5697	26.45	45.0356	25.5733	1	7.6483	10.9963	16.8324	10.8994	1	13.21	9.26242	10.9401	6.96231	11.3989	19.8414	9.19589	12.3746	9.3033	52.3867	9.42399	40.3452	19.6549	7.50003	2.59741	11.9819	4.88434	14.4492	3.94826	14.2574	6.73099	11.8928
PGM2	1	65.5362	290.593	63.965	164.598	66.6631	314.857	403.129	245.659	158.878	530.432	147.999	39.6312	178.907	378.757	304.2	79.6296	97.1847	66.1659	152.44	93.6075	205.889	103.868	106.567	80.0535	83.7173	77.0951	107.788	87.5202	100.956	105.792	92.3892	108.474	127.169	49.4803	145.241	94.0462	96.9862	71.7412	136.02	75.8058	94.7181	95.7651	60.2828	79.7951	114.164	76.1917	125.056	108.364
TBC1D1	1	1	1.77388	1	16.7289	3.16389	1	3.74474	1	1	5.29829	6.02567	1	1	1	1	3.5907	1	1	1	1	1	32.4678	20.4932	8.20448	7.69734	21.5587	10.8416	13.263	8.44384	16.7059	9.90962	6.61572	8.98344	8.15105	28.4287	24.8573	22.9551	43.9038	10.2222	41.2918	20.4688	5.22925	23.2324	27.9162	25.1725	10.2157	9.24677	27.8718
KLF3	1	2.83494	11.1405	19.1245	46.7431	1	26.2625	3.25183	24.1618	1	12.3001	12.689	16.8282	1	27.7851	1	9.58431	3.50642	1	1	21.2216	6.13922	4.15555	2.99336	1	2.4796	3.27454	1	6.2774	3.99249	1.47861	3.23462	2.92433	2.59411	4.08795	2.71281	5.83243	1	1	4.02156	3.02419	1.39923	3.5046	2.16397	1.50927	1	8.87483	4.2605	1
TLR10	1	1	1	1	1	1	1	1	1	1	1	1	1	1	1	1	1	1	1	1	1	1	1	1	1	1	1	1	2.02595	1	1	1	1	1	1	1	1	1	1	1	1	1	1	1	1	1	1	1	1.15287
TLR1	1	1	1	1	1	1	1	5.19824	1	1	1	1	1	1	1	1	1	1	1	1	1	1	1	1	1	1	1	1	1	1	1	1	1	1	1	1	1	1	1	1	1	1	1.33734	1	1	1	1	1	1
TLR6	1	1	1	1	1	1	1	2.35363	1	1	1	1	1	1	1	1	1	1	1	1	1	1	1	1	1	1	1	1	1	1	1	1	1	1	1	1	1	1	1	1	1	1	1.91852	1	1	1	1	1	1
FAM114A1	1	1	1	1	1	1	1	1	1	1	1	1	1	1	1	1	1	1	1	1	1	1	11.8278	4.68348	2.71157	11.5946	5.83729	4.68565	4.83424	4.14152	3.99562	2.86561	3.92791	10.5138	4.3813	3.0917	6.60943	2.90195	1.63518	1	1	1.5288	2.74028	4.51525	5.64811	2.99527	6.37238	7.75594	7.41189
TMEM156	1	1	1	1	1	1	1	1	1	1	1	1	1	1	1	1	1	1	1	1	1	1	1	1	1	1	1	1	1	1	1	1	1	1	1	1	1	1	1	1	1	1	1	1	1	1	1	1	1
KLHL5	1	1	1	1	2.51319	4.05483	3.6321	1.39251	1	1	1.22527	1	1	2.27236	1	1	1	1	1	1	1	1	7.79582	3.17747	5.54255	5.35095	10.7287	6.59408	5.46746	5.36368	5.72395	9.53003	4.82351	7.82337	12.6633	3.52224	3.82825	3.33702	4.50977	2.98136	1	2.04024	7.64129	7.47066	1.36639	9.2905	5.14888	16.5338	9.41356
WDR19	12.718	25.4329	18.9489	2.70538	15.6547	5.47021	4.88846	1.25205	1	2.85688	1	9.43489	44.9345	1	31.0314	6.23716	10.9464	13.7804	1	1	1	8.47384	1.52646	3.67461	7.08587	2.36415	3.53165	2.89515	5.02399	2.00496	4.46224	7.69876	8.55321	12.2345	12.8844	7.40719	8.15841	9.17357	7.89658	10.4167	6.43991	6.10743	5.77446	3.99239	2.43241	2.5913	2.22717	7.65897	8.60067
RFC1	1.9922	23.8229	1.34322	23.9223	47.6969	37.1297	14.4453	10.8961	14.7389	13.8868	9.65684	25.5923	46.5137	25.0115	1	30.1422	22.8711	19.2024	16.8546	40.3352	19.2377	14.5952	29.278	14.0021	36.3779	26.4271	30.5748	16.9277	40.1036	22.0628	39.5153	31.1251	22.7173	20.754	27.2707	20.583	44.0362	36.0205	35.1072	59.3208	23.6314	29.4354	25.0218	32.7682	29.3542	36.3419	33.1291	40.3335	25.6655
KLB	1	1	1	1	1	34.7829	7.75722	1	1	1	1	3.38523	6.00661	1	1	1	1	1	1	10.5183	1	1	5.3023	2.64973	1	3.77382	1.47215	2.83716	2.58837	3.34156	1.89722	3.28942	2.19865	3.43779	3.44808	2.0356	1	1	4.16148	1	1	3.48596	2.269	3.06256	2.18803	1.91687	1.46453	4.28209	1.84791
RPL9	2450.97	2057.28	2252.93	2748.47	2063.99	2639.9	2259.74	1516.54	1945.45	1389.61	2643.7	2655.72	2033.56	1919.3	1285.69	2472.6	2204.95	2000.65	1028.42	2248.97	2031.83	2244.14	3338.95	3502.34	3182.76	3264.06	2806.72	3452.17	2904.96	3442.55	3298.09	3434.35	3035.43	2931.43	3120.48	3133.55	2508.69	3019.59	3679.3	3067.81	2816.01	3376.75	3084.45	3174.06	2840.16	3267.22	2940.22	3274.51	3056.73
LIAS	154.276	123.898	175.691	120.906	177.248	241.761	75.0626	79.6086	203.683	146.629	97.7862	135.912	77.5366	23.0278	1.82034	1	39.2233	72.5997	110.024	32.7856	142.33	234.6	57.3522	46.6492	84.4689	95.9394	58.6047	65.6657	76.9155	77.0872	103.252	78.6349	110.469	70.374	70.5407	78.7203	53.2418	91.2731	53.4075	86.4206	56.1362	94.7704	51.4196	66.4293	69.681	53.911	89.2869	75.2485	73.2388
UGDH	1	1	1	1	19.1482	1	24.5062	19.9165	7.84399	25.3625	12.9269	7.51992	1	49.9841	1	29.8693	1	94.4459	1	24.4696	11.2938	14.841	56.6532	46.1042	42.7609	56.3733	20.1001	27.3965	50.7372	42.3225	37.6304	51.28	57.1335	55.9213	27.384	40.9858	58.4709	58.2633	45.8661	56.7074	16.9706	44.6162	74.8273	20.8985	35.9497	46.3116	36.1755	68.0404	51.1482
NMNAT3	1	1	1	1	1	1	21.4284	1	1	1	1	1	1	1	1	1	1	1	1	1	7.83093	1	13.1535	3.28465	1	3.4582	1	4.93811	1	4.44015	4.6332	1	1	2.41579	3.03459	1	1	1	1	3.85619	8.8561	1	1.8961	3.23974	1	1	1	2.91005	1
NMNAT2	1	1	1	1	1	1	1	4.56946	1	1	1	1	1	1	1	1	1	1	1	1	1	1	10.6973	8.74025	3.44439	6.11574	12.5107	6.14035	5.91635	2.30584	4.16691	3.50323	5.0827	4.01813	3.83499	4.59112	5.68633	1	9.69109	7.63634	1.82134	1	1	3.60778	1	6.04346	2.74935	8.79237	13.8978
UBE2K	98.3174	33.5782	47.9706	21.2947	93.0726	1	190.541	25.3968	50.1853	72.5642	84.2091	124.837	62.3539	90.3571	82.0558	13.3446	107.627	116.013	32.7155	67.505	119.905	81.2661	89.0278	77.1224	54.0618	92.6464	94.8601	86.463	53.6328	74.8188	60.5232	63.0078	78.6428	69.7939	45.8494	73.701	48.9895	55.7649	55.4896	65.8764	20.8927	82.6701	83.4544	82.1858	79.3694	91.4654	102.921	69.2682	93.7057
PDS5A	47.407	3.80471	55.6335	52.8211	47.5268	1.21186	11.8794	11.9628	14.9454	32.7667	8.61963	35.9345	7.37198	7.05068	4.50859	3.92997	14.8499	3.59485	11.6515	7.50089	1.45571	11.9215	26.5736	14.3193	18.3567	9.36155	13.1341	14.3571	20.6211	15.4635	22.4906	16.2549	15.8411	16.2653	10.1499	25.1965	13.5507	10.5984	21.0699	17.6096	25.3698	12.3522	13.2792	14.6508	19.5358	13.4226	14.3968	19.6823	19.7181
N4BP2	2.87571	1	17.8972	13.964	5.19374	1	3.08299	1	9.55137	2.80409	5.90917	6.13313	1	5.48601	6.40093	20.0147	6.63584	4.04056	1	1	3.61291	7.13714	6.52534	4.78124	10.4623	2.80376	7.17174	4.85624	10.2633	4.90393	5.83118	5.35805	9.90599	12.5094	4.47191	9.58072	16.2236	7.31467	6.56165	6.43218	8.1483	5.64668	5.965	3.33154	3.61729	7.86444	7.64327	8.72075	10.0925
RHOH	1	1	1	1	1	1	1	1	1	1	1	1	1	1	1	1	1	1	1	1	1	1	1	1	1	1	1	1	1	2.74902	1	1	1	1	1	1	1	1	1	1	1	1	5.0716	1	1	1	1	1	1
RBM47	37.3984	1.38931	24.8584	28.2126	24.2861	1.24721	1	6.03627	51.4851	2.7397	16.6571	21.0879	1	16.7437	32.1126	1	27.9038	54.9966	31.6496	14.1645	3.37664	1	10.7517	1.10816	8.05319	1	9.4635	1	4.20285	6.31153	4.57416	3.17809	3.07341	4.55055	9.06751	6.15139	3.31241	7.49321	14.8953	1	4.14786	8.1039	4.87094	5.98348	5.05903	8.88522	17.5921	4.17884	1.82406
NSUN7	5.93492	1	1	1	1	1	1	1	1	1	1.52645	1	1	1	1	1	1	1	1	1	1	1	2.4548	7.49487	2.21239	7.22176	1	5.53982	2.51279	2.83029	2.83641	3.43659	3.89702	4.03042	1	4.5606	1	1	9.07556	1	2.97357	2.09436	4.22431	2.2833	3.17724	2.97784	3.73019	2.62877	2.518
APBB2	1	5.29076	1	1	10.0483	1	1	4.36776	1	1	1	1	1	5.74837	1	12.1921	6.45489	1	14.9999	1	1	1	3.8045	16.3734	5.81661	8.94621	11.6182	6.33951	5.79289	9.28177	9.08666	10.0534	13.1414	16.9887	8.02016	9.61247	5.90646	25.1661	34.1527	6.38558	9.77348	8.40988	8.10193	11.1802	7.01511	13.733	10.7057	18.9481	8.72788
UCHL1	1	1	1	1	1	1	19.5819	200	1	8.41511	1	7.02508	1	1	1	1	1	1	1	1	1	1	1138.18	1086.67	1138.43	1223.85	946.698	1338.4	1181.38	1300.6	1199.36	1386.7	1426.83	1126.43	1104.14	1472.94	1413.73	1337.83	1302.63	1203.96	1166.2	1337.21	1102.81	1194.18	891.098	1329.28	1593.04	1238.35	1123.53
MT-CO3	1	1	1	1	1	1	1	1	1	1	1	1	1	1	1	1	1	1	1	1	1	1	1	1	1	1	1	1	1	1	1	1	1	1	1	1	1	1	1	1	1	1	1	1	1	1	1	1	1
LIMCH1	1.16962	1	1	1	13.0731	1	2.03579	1.71715	1	1	1	2.4439	1	1	1	1	1	1	8.79969	1	1	5.50857	1.41419	1	1	1	1	1.20211	1.43967	1.37448	1.14376	1	1	1	1	1	1	1	1	2.48405	1	1.66616	1.3009	1.25288	1.18879	1	1.0581	1	1
PHOX2B	1	1	1	1	1	1	1	1	1	1	1	1	1	1	1	1	1	1	1	1	1	1	1	1	1	1	1	1	1	1	1	1	1	1	1	1	1	1	1	1	1	1	1	1	1	1	1	1	1
TMEM33	137.911	98.3979	11.8646	2.18684	13.7103	1	39.8332	19.0426	45.1457	150.668	53.7174	15.1277	1	94.5526	1	44.6672	94.4626	20.6884	4.64869	55.8674	30.1489	64.9665	121.296	83.2266	36.2521	98.7119	42.4929	102.346	73.3273	72.5648	81.875	85.8946	111.646	103.698	63.4884	82.0896	46.0039	57.6388	54.4626	73.0318	117.608	75.8817	69.4816	37.0011	34.498	105.567	87.183	93.6344	102.576
SLC30A9	13.4989	1	11.4333	16.8656	28.4913	1	16.4134	10.3718	43.3526	17.2491	18.3391	8.51262	3.87628	1	29.1629	29.247	3.24182	14.0932	1	1	23.2123	10.5442	5.08226	11.7384	18.0971	8.99484	8.02385	5.86639	10.6988	9.67941	8.49092	7.72848	16.3243	16.0487	10.0539	14.7275	2.90737	6.71645	7.32601	1	17.3741	12.92	16.9122	15.1158	8.97507	8.48491	21.0321	10.8228	4.76964
BEND4	1	1	1	1	1	1	1	1	1	1	1	1	1	1	1	1	1	1	1	1	1	1	1.25933	1	1	2.83496	1	1	3.9869	1.98497	2.34212	3.18428	4.04946	2.38857	6.73706	1.37939	9.1723	1	2.91682	1	2.16884	3.00996	1.90565	2.23873	4.99215	3.08483	3.31553	1	5.38043
SHISA3	1	1	1	1	1	1	1	1	1	1	1	1	1	1	1	1	1	1	1	1	1	1	1	1	1	1	1	1	1	1	1	1	2.11714	1	1	1	1	1	1	1	1	1	2.28617	1	1	1	1	1	1
ATP8A1	6.03304	1	32.8728	13.4899	10.0517	34.9994	34.0541	48.3168	9.12159	110.028	6.50045	27.122	1	12.2145	1	1	17.4419	1	9.19916	9.2073	18.9578	1	1	1	1	4.32348	1	1	1.84241	1.43412	1.2276	1.21971	1	2.47578	1	1.77617	1.89124	1	9.3559	1	1.10818	1.33559	2.84084	1.27425	1.48306	1	1	1.87082	1.16023
GRXCR1	1	1	1	1	1	27.1624	1	5.63442	1	1	6.19131	1	1	1	1	1	1	1	1	1	1	1	1	1	1	1	1	1	1	1	1	2.64525	1	1	1	1	1	1	1	1	1	1	1	1	1	1	2.94671	1	1
KCTD8	1	1	1	1	1	1	1	3.84005	1	1	1	1	1	1	1	1	1	1	1	1	1	1	1	1	1	1	1	1	1	1	1	1	1	1	1	1	1	1	1	1	1	6.00198	1	4.23987	1	1	1	1	1
YIPF7	1	1	1	1	1	1	1	1	1	1	1	1	1	1	1	1	1	1	1	1	1	1	1	1	1	1	1	1	1	1	1	1	1	1	1	1	1	1	1	1	1	1	1	1	1	1	1	1	1
GUF1	1	2.6101	13.507	1	42.0681	1	1	2.13719	4.70602	1.73	14.8677	9.82689	103.658	18.4772	1	1	1	21.1431	6.26114	1.07209	1	15.794	25.5493	34.8079	18.8793	8.63724	16.8305	14.6734	18.5388	18.2143	16.8772	18.9715	9.30828	13.8869	16.4567	30.1647	3.95602	9.42071	29.9228	38.1841	21.4213	12.5828	15.7271	20.1873	25.5676	17.9468	12.9577	15.3662	17.924
GNPDA2	1	1	2.15566	78.769	1	88.2305	1	1	93.9911	32.3294	44.5476	34.4924	38.8782	39.2766	1	1	12.9358	62.5418	1	21.501	15.2915	22.2672	7.96139	7.53425	8.18514	16.0522	6.30545	9.84957	9.84389	18.6784	10.2621	16.4468	9.01516	14.1819	3.0999	11.0774	4.08298	1	8.30049	32.1112	13.1484	10.2642	12.4506	8.88964	5.96896	10.438	20.3509	15.2891	31.2002
OR5H14	1	1	1	1	1	1	1	1	1	1	1	1	1	1	1	1	1	1	1	1	1	1	1	1	1	1	1	1	1	1	1	1	1	1	1	1	1	1	1	1	1	1	1	1	1	1	1	1	1
PTPRN2	1	1	1	1	1	1	1	1	1	1	1	1	1	1	1	1	1	1	1	1	1	1	1	1	1	1	1	1	1	1	1	1	1	1	1	1	1	1	1	1	1	1	1	1	1	1	1	1	1
NMNAT1	1	33.4256	1	21.837	34.9415	1	1	12.9623	1	1	11.0278	7.88825	1	1	72.5712	1	20.9184	1	1	23.2281	18.5008	16.551	5.84753	18.0356	1	4.38202	7.81655	7.01496	13.861	15.417	13.0452	13.7054	8.30289	12.2647	18.7541	6.78633	5.88455	30.2762	1.80501	23.1439	1	7.07601	6.90712	8.42944	10.5487	13.1369	10.6486	6.95794	8.35369
UBE3C	2.80689	5.2355	1.33878	1	1	2.146	1	1	1	2.17038	1	1	1	1	1	1	1.39535	1	1	1	1	1	2.12985	3.28364	1.81413	1	1.65341	1.8362	1.09647	1.29514	1	1.28447	2.8388	1.51362	2.67729	4.55595	1	1.53045	7.55275	1	3.9808	4.75537	2.3535	2.78431	3.47028	2.61463	2.50942	1.79957	2.10214
NOM1	1	4.12049	1	1	1	1	26.5115	1	1	1	1	1.86605	1	1	1	1	1	1	1	1	1	1	3.70103	2.37879	1	2.17067	1.62076	1	1.7858	1.19494	1.98963	1.11844	1.47829	2.05841	1	1.51859	1	1	3.55053	2.67478	1	1.6049	1.49304	3.16902	2.48736	2.62287	1.50875	1.52306	1
LMBR1	1	1	1	1	1	1	1	1.49753	1	1	1	1	1	1	1	1	1	1	1	1	1	1	2.34822	4.93225	5.70443	1.56437	7.535	1.3335	3.72157	1.67716	1.85488	2.31806	3.82234	3.86877	1	2.65726	3.90228	4.92925	1	6.05966	7.97479	1	2.46093	2.48259	1	1	1	1	4.59254
RNF32	1	1	1	1	1	1	1	3.01846	1	1	1.38479	2.13199	1	1	1	1	1	1	1	1	1	1	2.62798	3.30801	1.96526	5.1485	3.47496	1.18121	1	1.92921	2.20201	1	3.34717	1.76334	1	1	1	1	1	1	1	2.05485	2.32993	2.07185	2.54434	1	1.69674	1.64987	1
NIPSNAP3A	78.2305	49.3463	133.191	170.758	208.621	106.704	100.654	81.0402	159.331	70.903	93.7239	83.3285	78.7164	1	32.2445	110.701	1	1.73659	57.1179	81.6648	93.9318	47.0278	120.265	107.382	102.317	144.573	90.0304	146.838	102.302	141.308	109.811	119.864	111.699	139.702	112.893	151.097	166.043	70.6598	75.604	141.643	74.2552	131.204	148.121	64.3342	88.7282	131.063	94.8213	140.822	135.432
SHH	1	1	1	1	1	1	1	1	1	1	1	1	1	1	1	1	1	1	1	1	1	1	1	1	1	1	1	1.83909	1	1	1	1	1	1	1	1	1	1	1	1	1	1	1	1	1	1	1	1	1
RBM33	1	1	1	1	1	1	1	1.20761	1.07867	1	1	1	1	1	1.59573	1	1	1	1	1	1	1	2.81753	1	1.36406	1	1.93503	1.29551	1.22083	1.13252	1	1.09616	1.54331	1.52991	1.43717	1	1	2.59772	1.2944	1.14146	2.34425	1	1.43243	1.76839	1.422	1.73587	2.30206	1	1.96814
CNPY1	1	1	1	10.7601	1	1	1	1	1	1	1	1	1	1	1	1	1	1	1	1	1	1	1	1	1	3.48066	1	1	1	2.24674	1	1	1	2.70241	8.4575	1	1	1	1	1	1	1	1	1	1.88574	1	1	3.34266	1
NIPSNAP1	1	1	50.2278	81.6007	37.2112	53.2668	121.37	18.5825	57.5996	1	27.6292	10.0579	136.111	1	28.361	23.1622	44.9268	60.4156	46.7122	37.6747	61.729	28.6297	157.655	207.05	163.924	136.113	168.475	205.102	120.436	133.025	161.642	113.421	144.53	169.004	107.998	125.799	172.256	259.474	153.424	163.353	194.278	127.182	109.25	96.3813	119.579	131.649	117.399	127.39	122.355
EN2	1	1	1	1	1	1	1	1	1	1	1	1	1	1	1	1	1	1	1	1	1	1	1	1	1	1	1	1	1	1	1	1	1	1	1	1	1	1	1	1	1	1	1	1	1	1	1	1	1
INSIG1	1	1	13.6757	1	1	1	1	1	1	83.5792	1	2.04651	1	11.7614	38.4904	1	1	216.146	1	11.5249	1	1	35.6615	13.9396	10.1502	14.1773	23.1568	10.9082	37.4239	39.1134	15.1476	19.1146	37.3604	32.8346	16.8807	24.9772	52.7027	20.7814	39.2835	1	21.1424	16.2633	20.5324	16.6549	6.85049	12.6417	36.0809	7.10173	17.3585
HTR5A	1	1	1	1	1	1	1	1	1	1	1	1	1	1	1	1	1	1	1	1	1	1	1	1	1	1	1	1	1	1	1	1	1	1	1	1	1	1	1	1	1	1	1	1	1	1	1	1	1
PAXIP1	1	2.30717	1	28.4165	7.83706	7.83313	18.4938	1.64059	1	11.2823	1	3.05681	14.4522	1	1	7.03521	1	1	1	1	1	6.78254	1.13806	2.48443	1	1.39175	2.62955	1	4.22575	1.15669	4.68783	3.4252	4.26108	3.06549	2.80392	2.38446	1	4.34472	3.25943	1.51846	1.90261	5.66455	4.74132	1.64819	3.68763	9.08348	3.38946	5.25097	2.96933
DPP6	1	1	1	1	1	1	1	1	1	1	1	1	1	1	1	1	1	1	1	1	1	1	1	1	1	1	1.76226	2.65207	1	1	1	1	1	1	1	2.64527	1	1	1	1	1	1	1	1.64352	1	1	1	1	2.9165
NCRNA00171	1	1	5.91338	1	1	1	1	1	1	1	1	1.30344	1	1	1	1	1	1	1	29.3816	1	1	8.44307	5.96968	7.12211	4.00857	16.8464	11.7489	4.97502	2.08411	4.311	4.19895	6.18793	2.80276	1	10.0459	1	1	3.62536	1	1	1	1	2.64139	10.6301	1.83434	4.00528	8.35232	1
ACTR3B	1	2.41733	1	1	1	1	1	1	1	1	1	1	5.11979	1	1	1	4.00017	1	1	1	13.0465	1	16.3014	10.9631	2.76482	1.88254	7.39611	10.9576	6.84629	2.94896	10.0514	8.40816	4.47442	3.15105	1.94501	10.1405	10.0043	21.685	18.8007	1.41158	13.3533	14.8708	5.51987	18.5806	4.51689	11.2756	12.3924	11.6353	12.1469
XRCC2	53.5199	26.3312	107.996	69.6987	19.8313	1	47.0682	11.9521	1	1	14.1756	6.4762	1	99.3573	1	1	15.0443	5.56713	55.904	1	20.4748	40.1543	40.2771	34.5404	32.8556	59.5427	18.6591	31.2465	27.2554	41.9754	31.8101	39.0985	45.027	67.1751	19.0039	51.4992	37.9793	20.1655	20.3884	47.2823	34.9714	39.9985	29.7423	36.8704	41.2745	47.7559	54.6352	31.623	32.4772
CCT8L2	1	1	1	1	1	1	1	1	1	1	1	1	1	1	1	1	1	1	1	1	1	1	1	1	1	1	1	1	1	1	1	1	1	1	1	1	1	1	2.17184	1	1	1	1	1.22458	1	1	1	1	1
MLL3	15.3618	17.0087	22.2134	11.5289	15.8445	3.17655	5.43613	1.6444	7.30696	9.41181	6.65484	15.2105	1.46168	3.03641	7.86032	2.9314	9.6363	1.65243	26.7523	1	8.19956	2.83129	3.06989	2.53924	4.40335	1	2.78396	1.85621	2.95224	2.45219	1.91047	2.32345	2.2171	3.54191	2.11733	3.00303	3.49915	1.21779	1.86852	1.22196	2.52369	1.52946	2.41985	3.6173	2.54854	3.15467	2.75484	2.97611	3.16797
GALNT11	1	1.20624	42.3972	143.258	119.343	34.0832	100.813	100.918	81.5654	348.896	49.0019	68.4477	4.37761	366.362	1	1	69.6877	39.0291	1	19.5795	119.945	34.8158	45.3109	7.20486	5.6043	14.636	11.2519	19.7041	21.9126	12.2563	9.96584	8.26948	7.45824	13.3292	9.40773	13.9251	1	16.0439	19.6211	15.129	9.35491	5.93961	17.3266	14.7686	9.34883	13.5615	10.373	25.3407	25.483
GALNTL5	1	1	1	1	1	1	1	1	1	1	1	1	1	1	1	1	1	21.4929	1	1	1	1	1	1	1	1	1	1	1	1	1	1	1	1	1	1	1	1	1	1	1	1	1	1	1	1.93383	1	1	1
LILRA6	1	1	1	1	1	1	1	1	1	1	1	1	1	1	1	1	1	1	1	1	1	1	1	1	1	1.2746	4.91744	1	1	1	1	1	1	1	1	1	1	1	1	1	1	1	1	1	1	1	1	1	1
REPIN1	1	1	1	1	1	1	1	1	1	1	1	1	1	1	1	1	1	1	1	1	5.75885	1	1	7.33943	3.5672	3.01212	2.46456	3.3043	1	2.5656	2.06686	2.87097	1.29464	1.84214	7.43319	1	1	1	1	1	2.56072	1	5.68598	3.54223	3.53098	2.32757	3.92493	1.91578	2.26651
RARRES2	1	1	1	1	1	102.845	1	51.4459	1	183.771	1	1	1	1	1	1	26.6209	1	1	1	1	55.1987	7.2602	1	1	1	1	4.33822	1	8.50947	1	5.16798	7.00223	2.73977	1	1.6652	1	1	1	1	1	1	7.11782	1	1	3.20903	3.80113	1	1
C7ORF29	26.2783	1	1	1	1	1	1	1	1	1	5.92084	4.83884	1	1	1	1	1	1	1	1	1	1	1	5.43346	1	1	1	1	1	1	1.46981	1	1.60395	1	1	1	1	4.12802	1	1	1	1	5.56062	1	1	1	1	1	3.12724
ATP6V0E2	18.4309	1	1	12.9137	21.4782	1	10.3151	31.0924	43.1907	37.0479	24.6119	27.2852	4.36782	10.8154	31.1879	25.281	4.17153	19.1219	22.6261	9.12319	32.5218	16.4348	22.5731	13.3824	20.7508	15.5005	2.8135	22.1119	20.9263	16.6358	11.8521	22.8519	15.6698	21.0651	21.6958	6.50071	18.4611	32.035	14.6611	5.23522	9.01749	32.1375	11.7515	20.7017	8.968	27.5048	19.4476	30.7332	21.1085
ZNF862	1	1	1	1	1	1	1	1	1	1	1	1	1	1	1	1	1	1	1	1	1	1	1	1	1	1	1	1	1	1.10241	1.46828	1	1.48655	1.61394	1.43997	1	1	2.85071	1	1	1	1	1	2.29645	1	1	1	1.2073	1.50366
SSPO	1	1	1	1	1	1	1	1	1	1	1	1	1	1	1	1	1	1	1	1	1	1	1	1	1	1	1	1	1	1	1	1	1	1	1	1	1	1	1	1	1	1	1	1	1.03735	1	1	1	1
NCRNA00083	1	1	1	1	1	1	1	1	1	1	1	1	1	1	1	1	1	1	1	1	1	1	1	1	1	1	1	1	1	1	1	1	1	1	1	1	1	1	1	1	1	1	1	1	1	1	1	1	1
ZNF467	1	1	3.78342	7.96555	1	1	1	1	1	1	1	1	1	1	1	1	1	9.07384	1	1	1	1	1	1	1	1	1	1	1	1	1	1	1	1	1	1	1	1	1	1	1	1	1	1	1	1	1	1	1
KRBA1	1	1	1	1	1	1	1	1	1	1	1	1	1	1	1	1	1	1	1	1	1	1	1	1	1	1	1	1	1	1	1	1	1	1	1	1	1	1	1	1	1	1	1	1	1	1.26799	1	1	1
ZNF746	1	1	1	1	1	1	1	1	1	1	1	1	1	1	1	1	1	1	1	1	1	1	1	1	1	1	1	1	1	1	1	1	1	1	1	1	1	1	1	1	1	1	1	1	1	1	1	1	1
ZNF777	1	1	3.59816	1	1	1	9.99248	1	1	1	3.41292	1	1	1	1	1	1	1	1	1	1	5.01966	1	1	1	1	1	1	1	1	1	1.29801	1	1	1	1	1	1	1	1	1	1	1	1	2.9941	1	1	1.19842	1
ZNF783	1	1	1	1	1	1	1	1	1	3.38186	1	1	1	1	1	1	1	1	1	1	1	1	2.69523	1	1	1	1	1	1	1	1	1	1	1	1	1	1	1	1	1	1	1	1	1	1	1	1	2.877	1
ZNF212	1	1	1	1	1.32958	1	1	1	4.49827	1	1	1	1	1	1	1	1	6.82813	1	1	1	1	1	2.32922	1	1.63117	2.5076	1.84558	2.29992	1.89459	1	1	3.16859	1.60617	1	1.97064	7.72159	2.96632	6.65631	3.34238	12.9629	3.74888	2.94209	3.41906	1.74747	1.85942	2.57293	1.78179	3.48278
VPS41	106.834	43.591	90.0794	58.9651	62.315	184.522	37.4839	28.3594	133.153	93.7591	101.711	97.953	1	202.295	26.9427	55.1521	59.1034	45.9953	73.3727	85.3852	82.5177	61.2637	32.9363	70.5591	53.2785	62.7177	29.9225	72.0312	68.3995	54.7812	48.0074	54.2559	72.8933	73.9543	61.5507	65.1993	44.4341	107.145	70.6522	48.6656	66.0435	66.1109	43.9999	43.5848	40.2415	55.3946	63.3627	46.9951	54.8853
POU6F2	1	1	1	1	1	1	1	1	1	1	1	1	1	1	1	1	1	1	1	1	1	1	1	1	1	1	1	1	1	1	1	1	1	1	1	1	1	1	1	1	1	1	1	1	1	1	1	1	1
C7ORF36	1	18.499	1	22.2295	1	1	19.4522	22.0384	1	14.6996	42.566	31.856	1	1	1	114.939	35.0572	1	21.6223	25.9085	1	58.1274	45.2213	31.5789	41.236	36.0507	34.7767	33.8762	20.4544	16.9607	33.7486	16.0094	22.4569	21.862	15.5116	39.7796	30.677	27.9853	12.9455	15.3474	7.33441	8.42523	8.76702	20.9434	29.2057	20.9065	30.5106	37.7601	12.4965
RALA	337.235	267.447	217.565	174.685	246.163	173.544	279.745	148.657	140.258	85.8583	219.683	213.592	95.6047	265.858	148.98	76.8319	93.3506	76.088	68.6779	161.466	51.6608	88.3017	206.023	203.946	239.31	311.164	213.454	219.141	318.32	243.819	199.595	208.337	188.342	205.097	233.721	284.636	317.142	462.512	281.411	250.67	146.88	229.295	323.68	276.674	244.872	213.563	193.432	249.151	194.72
CDC2L5	1	2.6372	6.45075	7.80337	2.4303	1	10.5963	3.37583	2.48026	12.2493	3.23206	7.56602	5.68224	3.92123	1	4.26363	1.6806	1	8.41596	1	1.81186	1.67945	1.50092	1.47994	8.40058	5.75201	3.69041	1.75567	4.85963	5.59515	4.77033	3.65544	1.62162	1.70914	3.14449	4.09599	1.85356	1	8.66072	3.00835	2.13123	1.86859	3.80552	6.19369	5.96607	5.04063	7.32587	2.06765	2.21701
CCR6	1	1	1	1	1	1	1	1	1	1	1	1	1	1	1	1	1	1	1	1	1	1	1	1	1	1	1	1	1	1	1	1	1	1	1	1	1	1	1	1	1	1	1	1	1	1	1	1	1
C8ORF59	1	1	1	1	1	1	1	1	1	1	1	1	1	1	1	1	1	1	1	1	1	1	1	1	1	1	1	1	1	1	1	1	1	1	1	1	1	1	1	1	1	1	1	1	1	1	1	1	1
FGFR1OP	27.9734	121.722	60.5447	1	39.6545	17.0297	1	16.7039	86.5414	35.7491	49.7064	40.6877	22.7134	14.3346	1	84.6299	1	36.074	57.5839	37.7397	29.7628	26.7201	49.8701	92.2726	79.2151	52.1018	56.5429	45.9567	41.0934	32.5272	50.8363	45.9986	54.1193	67.417	45.9065	38.2971	97.9655	70.5633	39.4014	45.7657	82.2796	68.3495	26.5674	62.8602	31.7918	88.8286	54.7661	76.8784	66.1857
NAV3	1	1	1	1	1.24683	1	1	1	1	1	1	1	1	1	1	1	1	1	1	1	1	1	1	1	1.14617	1	1.1317	1	1	1	1.07597	1	1.09755	1	1	1.07133	1	1	1	1	1.06084	1	1	1	1	1	1	1.32294	1.05247
RPS6KA2	1	1	1	1	1	1	1	1	1	1	1	1	1	1	1	1	1	1	1	1	1	1	1.59677	3.53809	1	1	1	1	1	1.73538	1	1	1.46832	1	1.63348	1	3.26978	1	2.48227	1.65748	1	1	1	4.90269	1	1.39569	1.54091	1	1.25342
BRP44L	623.939	611.418	556.719	471.778	514.877	415.516	422.97	181.245	489.531	358.895	482.992	747.08	131.629	88.9927	398.855	748.017	104.907	230.246	562.202	891.331	775.632	276.759	506.331	627.331	714.716	1113.25	690.465	746.758	894.642	892.72	738.834	877.306	733.714	963.751	841.663	749.829	686.15	685.296	862.278	768.903	616.382	769.994	904.112	718.681	694.688	824.722	729.964	854.5	840.166
SFT2D1	468.732	542.257	601.198	529.272	594.917	362.534	587.568	373.932	484.758	583.525	244.516	384.544	630.596	155.038	546.032	942.715	277.237	546.714	310.067	623.465	657.584	571.327	196.579	178.355	294.416	356.782	206.285	275.498	252.831	238.822	247.42	287.914	255.106	300.406	260.813	273.668	363.371	262.627	339.367	194.559	224.58	212.648	280.71	196.247	145.366	180.038	157.972	326.638	273.999
T	1	1	1	1	1	1	1	1	1	1	1	1	1	1	1	1	1	1	1	1	1	1	1	2.0757	5.38665	63.1322	28.4517	3.35133	19.3543	46.2742	39.1536	33.0374	32.3077	58.859	43.418	6.57576	56.4664	13.6223	22.6872	24.1545	9.1366	44.4588	60.174	69.326	49.5485	20.2658	6.35438	81.5344	40.0134
OR4C16	1	1	38.1713	1	11.9554	1	1	2.26025	5.96882	1	5.3894	1	1	1	1	1	1	1	1	1	1	1	1	1	1	1	1	1	1	1	1.27068	2.22026	1	1	1	1	1	1	1	1	1	3.51369	1	1	1	1	1.84142	1	1.62931
SGEF	1	1	1	1	1	1	1	5.40841	2.12543	2.07073	1	1.72526	1	1	1	1	1	1	1	1	1	1	9.55339	6.83701	12.6369	4.92256	3.63629	6.72675	10.1334	10.3969	16.4967	8.28738	6.0298	7.03817	5.60826	6.1502	8.09636	13.7808	7.64139	7.12075	11.0328	14.7175	7.1442	12.6261	14.1642	4.81486	6.09834	16.6391	10.6023
DHX36	23.8748	1.832	8.09696	13.551	23.641	16.4939	15.7184	2.99865	48.0833	1	17.1429	7.05104	6.86112	1	1.9172	3.47426	3.51789	15.6266	17.9276	1	20.3317	24.3601	23.625	8.06151	13.1993	18.3161	5.56996	12.5387	18.2275	7.36579	15.4166	14.3884	12.6538	10.3416	9.07774	18.3479	17.1441	5.26723	17.092	14.8336	26.7604	9.21736	11.8494	21.8617	22.2811	10.1847	20.0265	13.8298	20.666
GPR149	1	1	1	1	1	1	1	1	1	1	1	1	1	1	1	1	1	1	1	1	1	1	1	1	1	1	1	1	1	1	1	1	1	1	1	1	1	1	1	1	1	1	1	1	1	1	1	1	1
MME	1	1	1	1	1	1	1	17.5092	1	1	1	1	1	1	1	1	1	1	1	1	1	1	33.1617	1	9.93269	9.03202	1.84857	15.1635	9.29451	10.5944	8.35774	9.7586	10.8115	10.2122	1	11.41	7.35	14.7581	18.615	9.29159	8.30716	11.2552	11.7382	6.07733	10.2522	11.4008	13.9404	9.99814	12.4933
PLCH1	1	1	1	1	4.31526	1	1	2.82841	1	1	1	1	1	1	1	1	1	1	1	8.00749	5.47057	9.21101	6.14575	14.8392	6.72832	8.84265	4.49653	11.4329	7.77679	5.01161	6.54056	6.38913	6.89315	8.80921	9.90565	8.71383	15.3803	16.9727	3.21219	4.24317	8.82522	9.88205	5.15192	7.74853	4.88076	6.30654	9.02551	6.30145	7.26197
C3ORF33	1	1	1	8.00604	1	37.7355	27.0219	6.4615	1	1	1	1	1	1	1	15.7819	1	1	1	1	1	1	16.0607	2.91439	1	8.20959	2.12822	7.37476	2.47061	8.69266	3.31234	5.73573	5.48766	3.20201	1	3.85104	7.23491	1	3.84227	6.69283	7.86972	1	4.88558	11.8202	2.66927	3.18167	4.50124	9.39796	5.02286
SLC33A1	1	18.7642	9.19014	20.6081	43.1562	181.421	1	11.6261	42.6165	51.6965	49.0527	39.8122	4.03115	19.6303	113.349	1	44.7778	36.6633	81.9239	53.3653	92.5346	84.8378	17.8734	19.4332	19.1376	13.6102	11.13	9.44795	19.4294	10.3748	18.4389	11.3882	13.8788	20.3245	6.0793	11.2078	8.23144	8.81043	31.6756	10.7647	10.4667	10.541	18.6507	11.8499	8.1099	10.3544	28.9845	17.4493	12.4872
GMPS	43.6976	15.8606	41.9078	210.997	68.2834	154.992	162.57	100.838	83.0707	74.9548	171.876	69.8946	236.317	96.2353	166.366	289.796	137.059	365.524	493.633	328.727	126.251	159.075	135.518	136.597	162.945	181.116	182.602	132.805	153.461	166.316	171.812	176.938	154.665	192.673	114.851	155.616	87.319	226.866	124.948	182.38	162.697	195.588	166.023	138.541	157.682	164.29	186.631	148.038	181.946
VMN2R1	1	1	1	1	1	1	1	2.19064	1	1	1	1	1	1	1	1	1	1	1	1	1	1	1	1	1	1	1	1	1	1	1	1	1	1	1	1	1	1	1	1	1	1	1	1	1	1	1	1	1
NAV2	1	2.78591	1	2.05709	7.32499	14.7127	1.23678	4.31778	1	12.5148	3.35357	1.06057	1	1	1	1	4.67918	1	5.13039	2.97524	1	1.88439	6.85793	6.08796	6.53084	15.1344	7.09937	4.40698	6.31734	6.3353	5.1075	4.93468	7.12587	10.8536	4.19592	5.5279	6.5078	3.57297	3.97533	3.47683	6.58146	4.7187	8.14108	10.6103	9.8599	4.17994	12.0364	13.9631	9.04591
SSR3	225.89	293.643	222.469	338.382	251.838	388.433	413.747	571.728	371.488	690.003	245.813	196.267	414.073	391.098	255.45	271.317	619.134	552.637	121.752	234.901	273.701	189.788	249.93	309.292	342.345	307.086	381.425	423.229	347.736	327.546	309.887	390.373	284.164	246.844	239.777	313.531	264.181	333.927	283.26	307.736	417.294	360.049	302.424	347.255	288.055	328.526	300.572	291.128	369.956
TIPARP	1	94.793	2.21529	1	1	1.82028	51.7801	273.362	3.15524	8.13937	14.0333	25.1147	1	1	39.298	1	1	1	69.745	1	35.0995	1	1	2.0261	1	4.75921	1	2.31623	1	11.7356	2.81391	2.07955	4.09255	9.04079	3.29904	1	4.09006	7.9733	10.83	6.49656	1	1	6.35609	1.40152	4.45182	2.09795	3.91731	1	2.64873
LEKR1	1	1	1	1	1	1	1	3.475	1	1	1	1	1	1	1	1	1	1	1	1	1	1	2.93679	1.98911	1	1	1	3.03516	1	1	1	1	1	1	1	1	1	1	1	1	1	1	1	1	1	1	1.74312	1	1
NAV1	5.28705	1	1	5.7206	7.53539	22.5557	24.832	1	1	1	1.27908	6.2417	1	1	1	1	1	1	4.72168	4.41453	1	1	6.33964	6.71123	10.1038	16.5898	9.58028	7.85108	7.63829	8.99192	8.38297	10.8332	10.2647	7.81295	6.18634	9.80855	6.05099	7.78032	12.2756	11.1838	12.6077	13.0034	15.8858	18.5906	12.1568	16.0032	8.82484	12.7653	8.4221
CCNL1	164.358	55.6099	105.019	198.711	130.834	256.407	170.706	30.2724	118.43	216.729	103.146	74.3706	96.0413	238.835	204.379	43.2234	157.67	76.375	190.635	91.7693	65.1709	25.102	16.3349	34.0444	48.1345	63.9985	51.9824	42.9643	58.4491	52.7635	44.8011	53.7889	59.546	74.7268	39.6633	34.8636	48.1557	33.1646	14.5884	77.3956	63.8429	45.3504	39.1148	41.7092	36.3094	76.2196	61.9846	42.333	34.8904
VEPH1	1	1	1	1	1	1	1	1.30759	1	1	1	1	1	1	1	1	1	1	1	1	1	1	1	1	1	1	1	1	1	1	1	1	1	1	1	1	1	1	1	1	1	1	1	1	1	1	1	1	1
PTX3	1	1	1	1	14.2126	1	1	1	1	1	1	1	1	1	1	1	1	1	1	1	1	1	1.93318	1	1	1	1	1	1	1.44675	1.55836	2.75197	1.68753	3.35013	1	1	1	1	1	1	1	1	1.4132	4.19129	1.31469	1	1	1	1
NAT9	50.3056	1	1	1	34.5377	34.3348	1	7.30751	5.41209	6.89276	1	16.1894	19.0363	1	1	1	5.28363	4.00136	1	1	5.25115	1.71121	29.9479	6.42967	7.14145	15.2777	11.9783	13.5663	6.76518	15.0874	3.28301	13.6309	14.637	17.8816	9.3952	4.09639	10.1836	8.04904	17.066	13.3706	1.61102	3.02897	17.4249	16.0562	18.9511	8.23693	19.9617	8.46991	11.6117
SHOX2	1	1	1	1	1	1	1	2.23476	1	1	1	1	1	1	1	1	1	1	1	1	1	1	1	1	1	1	1	1	1	1	1	1	1	1	1	1	1	1	1	1	1	1	1	1	1	1	1	1	1
NAT8L	1	1	1	1	1	1	1	1	1	1	1	1	1	1	1	1	1	1	1	1	1	1	1	1	1	1	1	1	1	1	1	1	1	1	1	1	1	1	1	1	1	1	1	1	1	1	1	1	1
NAT8B	1	1	1	1	1	1	1	1	1	1	1	1	1	1	1	1	1	1	1	1	1	1	1	1	1	1	1	1	1	1	1	1	1	1	1	1	1	1	1	1	1	1	1	1	1	1	1	1	1
MLF1	1	1	1	1	1	1	1	63.2795	1	1	1	9.18394	1	1	1	1	1	1	1	1	28.0781	1	9.5424	19.98	12.5013	7.27725	11.1792	13.538	8.90505	14.2966	10.6205	15.7348	14.9081	16.9354	13.9062	21.7977	19.4442	14.1094	5.61037	3.8459	27.9761	5.6177	16.4068	12.9356	7.2362	38.329	5.72379	11.6699	9.59171
GFM1	48.7455	72.153	36.027	89.5561	80.1817	71.1562	30.8274	64.789	1	16.2591	49.4878	39.475	49.9529	10.4806	35.8904	79.8432	1	1	13.6112	65.5735	41.4136	7.87351	37.3414	55.2103	53.6495	59.1459	55.0894	55.1525	53.4449	55.1598	62.446	55.9122	38.8945	59.2914	48.073	71.518	44.7729	48.4107	46.8622	64.3936	62.8317	51.962	39.8033	42.1001	40.9441	82.2082	58.8488	66.8487	82.184
LXN	195.667	395.632	311.75	351.509	108.853	306.382	131.642	125.174	97.5144	119.639	125.645	154.958	104.349	57.4762	485.365	288.449	141.249	288.58	270.716	380.25	196.762	372.567	125.967	109.054	229.892	57.1199	92.3503	105.32	140.982	124.715	164.339	142.721	162.573	85.9414	37.2177	125.075	79.7143	39.6922	75.7317	139.467	151.288	164.392	150.715	146.016	166.122	179.482	133.349	102.808	196.074
RARRES1	1	25.7913	1	14.2122	1	1	1	241.859	24.0238	1	1	1.51756	1	1	1.53537	1	5.80978	1	1	1	1	1	12.0238	31.7337	4.69801	18.8506	32.895	16.8598	3.18686	9.25602	15.808	16.3479	14.1765	11.1297	4.71643	27.384	9.51646	1	9.42483	19.8934	43.6131	12.8351	6.91547	11.0119	12.3838	6.38845	12.8699	9.70515	6.39801
MFSD1	1.97256	26.6976	73.0605	54.2496	2.18944	113.506	68.1708	166.114	33.6651	120.517	22.2387	42.1178	1	302.296	1	1	62.2141	125.314	76.9407	52.2899	147.732	85.435	12.3322	18.7439	18.4761	10.8396	10.67	12.1807	10.9126	13.8174	12.3627	20.8908	21.2126	16.6143	3.22425	13.0159	1	4.21854	19.7248	10.497	43.1755	6.11847	20.6902	14.2352	11.6014	8.60227	18.6232	15.7997	20.8548
P2RY4	1	1	1	1	1	1	1	1	1	1	1	1	1	1	1	1	1	1	1	1	1	1	1	1	1	1	1	1	1	1	1	1	1	1	1	1	1	1	1	1	1	1	1	1	1	1	1	1	1
IQCJ	1	1	1	1	1	1	1	2.54642	1	1	1	1	1	1	1	1	1	1	1	1	1	1	1	1	1	1	1	1	1	1	1	1	1	1	1	1	1	1	1	1	1	1	1	1	1	1	1	1	1
RPS27	4151.99	3680.14	3450.75	4249.4	3526.88	4639.9	3791.47	3731.81	2767.03	3117.01	4076.42	3530.62	2169.4	4599.51	2060.85	3664.89	3204.2	2967.49	1637.4	4023.27	2767.68	3580.21	3640.9	4194.94	3514.18	4151.32	3768.2	4567.67	3692.96	5578.87	3942.91	4129.89	3935.5	4446.41	4955.25	3857.24	3220.13	2335.05	3890.15	3485.23	3392	3877.2	3877.43	4147.07	3662.36	3694.4	4502.85	3609.86	3560.81
SCHIP1	1	1.34089	1	1	1	1	1	1	1	1	1	1	1	1	1	1	1	1	1	1	1	1	4.90249	1	5.37263	2.2957	9.14022	1	12.155	2.98805	5.34414	5.79121	3.73134	5.27412	2.99241	1	3.21815	4.05809	13.991	1	6.35898	3.00277	1.52934	3.42282	1	1	1	1	5.18942
IL12A	1	1	1	1	1	1	1	1	1	1	1	1	1	1	1	1	1	1	1	1	1	1	1	1	1	5.77237	1	1	1	1	3.39636	1	1	3.26995	1	1	3.46161	1	1	1	1	1	1	1	1	1	1	1	1
NAT6	1.52031	1.39325	1	1	6.64281	9.91432	11.4808	11.1995	1.90721	5.64269	4.55348	7.90265	26.4679	1	1	16.5202	10.3273	20.2392	12.1681	26.9728	38.7279	7.10264	6.00118	16.8568	5.39787	1.63856	2.7345	4.93592	3.95038	7.65204	7.31871	9.09156	7.55448	6.24817	3.25609	9.17446	1.92774	7.42808	1	8.38949	4.12069	9.31522	9.93219	9.82318	9.44171	6.14168	16.4587	10.9698	5.97935
NAT5	533.875	343.93	204.767	235.923	144.191	284.707	350.111	260.914	236.015	375.279	253.931	282.344	536.86	150.913	321.694	191.249	156.11	279.309	252.559	300.18	341.742	453.258	352.785	291.503	366.246	492.105	359.333	299.929	419.604	389.434	278.097	394.954	304.949	333.237	374.442	371.355	255.518	229.895	363.511	417.663	363.606	385.735	385.721	296.484	287.331	365.95	249.418	451.14	467.193
IFT80	1	1	1	1	1	1	1	1.30816	1	1	1	1	1	13.2025	2.568	1	1	1	1	1	1	1	35.5895	28.1579	28.4008	21.6216	23.0304	23.8357	19.1188	15.0502	27.3147	20.7121	31.0638	29.9759	11.412	24.1177	3.02368	5.34647	1.68433	16.5792	24.6629	22.3543	23.1848	11.1911	16.3257	12.2338	18.9357	23.6858	15.4392
MICB	1	1	1	1	1	1	1	1	1	1	1	1	1	1	1	1	8.62559	1	1	1	1	1	2.91727	1	1	1	1	7.02926	1	1	1.59606	1	2.16091	1.84181	1	1	1	1	1	1	7.07164	1	1	2.53993	1	1	1	1	1
SMC4	271.127	176.937	62.4751	143.327	66.3469	30.7948	54.9344	47.6343	28.6462	92.363	24.5886	43.7821	61.7136	77.8766	70.8313	34.8348	24.6903	46.9638	117.169	118.833	115.607	105.66	77.3588	121.636	149.429	108.336	94.5819	85.1701	132.311	94.7333	119.839	120.692	89.8605	101.255	79.3313	83.5926	72.0656	67.2297	120.099	122.291	126.095	118.394	120.268	156.085	115.145	97.0219	94.1331	97.8223	108.933
TRIM59	33.6458	1	1	13.5517	1	1	1	108.965	27.5856	1.12344	1	10.7986	1	1	8.28976	1	1	1	1	1	20.2228	1	8.65571	33.4023	16.858	32.1525	35.0625	69.5786	27.6402	16.0779	23.6247	32.2498	27.8972	48.5213	27.9985	25.5792	15.92	16.4546	39.2857	12.4398	19.4874	16.9635	31.8917	30.4176	14.5296	24.1418	51.2905	27.5306	7.0111
NAT15	1	1	17.197	4.46354	16.7161	1	32.8216	4.65688	1	24.5301	19.5291	1	1	1	41.7977	5.02346	2.11886	1	12.0555	1	30.723	1	11.0239	11.2187	26.576	24.8516	9.57471	5.30261	1	10.4892	10.4489	3.86138	7.65109	8.56304	6.19651	10.1294	16.9621	36.4351	11.0052	15.4011	2.63071	23.8794	6.55252	14.008	2.05057	11.2604	9.96754	13.3239	19.7864
NAT14	1	1	1	1	1	1	1	1	1	1	1	1	1	1	1	1	1	1	1	1	1	1	1	1	2.26956	1	1	1	1	1	1	1	1	1	1	1	1	1	5.33844	1	1	1	1	2.32089	1	1	1	1	1
ARL14	1	1	1	1	1	1	1	1	1	1	1	1	1	1	1	1	1	1	1	1	1	1	1	1	1	1	1	1	1	1	1	1	1	1	1	1	1	1	1	1	1	1	1	1	1	1	1	1	1
PPM1L	1	1	1	1	1	1	1	1	1	1	1	1	1	1	1	1	1	1	1	1	1	1	1	4.88932	1	1	1	1	1	1	3.95477	1	1	1	1	6.42666	1	1	1	1	6.56773	1	2.93006	5.03283	3.57532	1	1	4.95957	3.29946
B3GALNT1	1	1	1	1	1	1	21.2795	18.7595	1	27.0536	15.8465	1	1	1	1	1	1	1	1	1	1	1	13.9009	12.992	25.334	9.2736	8.34248	35.2468	8.98539	29.5401	14.1432	20.5407	14.3889	44.9479	16.1347	11.6958	21.8891	5.30657	30.0877	38.6282	14.7673	13.0373	35.4821	7.3192	23.9778	32.126	5.75744	23.6736	31.7522
NMD3	104.564	110.165	33.499	55.0376	31.4027	43.1594	180.695	31.5722	85.2735	86.2445	63.4662	51.7426	117.789	78.2592	36.3533	1	54.3328	18.4452	25.0356	1	47.1407	29.8178	46.8597	42.6236	33.9858	20.6722	66.3569	55.709	34.2522	49.5569	40.7231	50.0313	37.0627	53.1767	26.6847	45.9262	55.8621	38.78	78.8974	63.8495	55.2563	49.6021	38.7527	24.7005	54.2111	43.3801	40.6685	42.086	41.2216
MAD2L1BP	1	1	1	29.7072	12.4852	1	1	29.7365	1	18.4123	19.7731	35.924	1	1	1	1	13.2876	1	22.8532	23.4005	9.1225	17.797	11.7901	1	9.90365	7.84547	2.14815	13.075	10.371	13.5792	8.42227	13.7912	12.7326	9.20366	4.40978	18.7037	4.92527	7.84307	11.1891	6.87892	1	13.6249	7.2863	5.34212	9.86612	12.8896	18.2912	15.5655	7.17669
SSSPTB	1	1	1	1	1	1	1	1	1	1	1	1	1	1	1	1	1	1	1	1	1	1	1	1	1	1	1	1	1	1	1	1	1	1	1	1	1	1	1	1	1	1	1	1	1	1	1	1	1
NAT13	103.885	158.456	69.7692	218.23	68.5692	38.3424	182.506	174.28	226.578	122.138	90.483	110.565	91.1693	208.794	245.994	314.196	169.234	165.752	123.064	113.312	150.705	131.703	141.234	161.064	119.17	200.352	102.691	123.685	119.118	125.909	104.669	116.478	130.502	135.405	78.707	143.169	197.403	132.774	140.022	135.744	62.566	122.275	109.933	57.5261	99.5934	124.434	107.575	106.118	178.464
OTOL1	1	1	1	1	1	1	1	1	1	1	1	1	1	1	1	1	1	1	1	1	1	1	1	1	1	1	1	1	1	1	1	1	1	1	1	1	1	1	1	1	1	1	1	1	1	1	1	1	1
GDPD4	1	1	1	1	1	1	1	1	1	1	1	1	1	1	1	1	1	1	1	1	1	1	1	1	1	1	1	1.1521	1	1	1	1	1	1	1	1	1	1	1	1	1	1	1	1	1	1	1	1	1
POF1B	1	1	1	1	1.26264	23.9125	65.884	23.8029	7.15697	56.8586	8.59793	8.99626	1	1	1	1	1	1	1	16.2729	1	1	1	2.42082	1	1	1	1.2497	1	1	1	1	1	1	1	1	1	1	1	1	1	1	1	1	1	1	1	1	1.20298
ZNF711	1	1	1	1	1	1	1	3.37175	1	3.98333	1	1	1	1	1	1	1	1	1	1	1	1	2.77769	2.56223	1.98841	11.9886	2.41287	2.38744	8.13461	6.36243	7.26036	5.32517	3.91393	5.66323	2.86654	8.94251	12.3194	3.02024	6.1365	7.92914	8.30573	2.43678	8.08257	4.98889	4.44254	9.60606	5.02003	8.12084	12.2811
MEP1B	1	1	1	1	1	8.8611	1	11.3709	1	5.98591	15.9051	13.8452	1	1	1	1	1	1	1	1	1	1	1	6.61027	1	1	1	1	1	1.26722	1.55094	1	3.80538	1	1.30894	1	1	1	1	1	1	1	1	1.37668	1	4.52358	1	1	1
SATL1	1	1	1	1	1	1	1	1	1	1	1	1	1	1	1	1	1	1	1	1	1	1	1	1	1	1.96058	1	1	1	1	1	1	1	1	1	1	1	1	1	1	1	1	1	1	1	1	1	1	1
APOOL	1	1	1	1	21.7564	25.3896	65.2362	53.4657	32.1165	7.11952	44.8644	26.3284	1	25.89	80.4711	26.0621	5.47225	25.211	15.4283	88.7495	22.051	86.1446	24.1893	54.5136	109.078	37.7482	37.6845	50.7022	63.5181	58.9315	56.1128	71.5951	73.8714	36.4546	39.3935	47.8146	90.1934	45.9776	34.8428	14.6668	8.34317	21.1342	57.0354	55.685	37.2853	64.3482	40.71	50.3568	66.1573
HMU	1	1	1	1	1	1	1	1	1	1	1	1	1	1	1	1	1	1	1	1	1	1	1	1	1	1	1	1	1	1	1	1	1	1	1	1	1	1	1	1	1	1	1	1	1	1	1	1	1
NAT12	5.55709	16.5253	1	1	1	1	1	1	1	5.35945	1	1	6.71984	1	1	1	1	1	1	1	1	13.403	8.77846	1	8.94024	3.68312	1	2.98724	4.61984	1	2.94507	5.73159	1.53326	3.47101	2.57381	10.2815	2.31471	1	13.9645	6.70878	1.64841	1	4.37787	1.77235	3.52354	1	3.84526	7.75196	7.11778
STAT4	1	1	1	1	1	1	1	5.13715	1	1	1	1	1	1	1	1	1	1	1	1	1	1	1	1	1	1	1	1.17098	1	1.07889	1	1	1	1	1	1	1	1	1	1	1	2.95279	1	1	1	1	1	6.26177	1
ATP6AP2	67.1864	117.224	188.384	95.6655	130.283	589.404	690.178	1353.21	609.425	1812.82	408.539	391.816	306.329	906.408	392.166	233.184	646.228	383.609	683.675	389.524	442.904	377.346	129.644	99.6896	80.5289	131.527	70.7329	90.6389	78.0474	90.2744	105.195	128.003	127.281	139.684	81.3924	120.549	131.347	137.869	148.294	91.6673	124.723	66.0829	157.453	83.651	56.0227	78.6505	69.0978	93.736	90.7879
NAT11	2.86113	1	1	9.81406	27.805	1	1	1	1	14.341	1	1	1	1	1	16.5028	20.0758	1	28.6704	1	14.7922	1	11.0594	6.29545	3.26833	22.6923	10.0005	6.95169	5.94482	9.44211	11.3742	7.25279	2.81657	5.16475	3.57357	1.47813	36.6664	20.4426	5.837	13.5448	9.25417	18.8861	11.079	13.1102	2.61161	10.9867	25.2978	13.1451	12.1076
CXORF38	1	1	1	1	1	1	1	23.3818	1	1	1	1	1	1	1	1	1	21.0404	1	1	1	1	23.8663	42.9018	52.6537	50.7111	93.0466	72.0539	40.5138	43.6472	35.9224	45.2728	42.2217	31.7953	31.0205	19.843	40.8729	69.5645	48.7851	14.7139	24.679	37.0694	27.0345	40.8399	23.6367	38.5256	40.0387	39.0414	29.0618
MED14	1	1	4.864	14.6136	1.94431	1.9917	15.0228	3.18932	2.09702	22.2222	4.38142	14.8618	3.40781	1	1	1	15.5168	1.20552	1	1	8.35346	1	12.2407	4.65983	7.76382	15.2782	3.2228	5.10966	6.07728	4.67692	9.06661	8.62659	7.84264	8.89213	9.90382	9.64606	7.2362	5.24774	5.29514	5.64934	5.45254	7.83857	16.808	13.6097	9.26409	3.72116	12.0158	6.72361	6.5624
RPS3A	3413.89	2722.88	2942.37	3175.1	2389.96	2901.25	2908.25	2377.9	2480.25	1784.29	2639.49	3252.16	1675.79	1840.94	2314.04	2126.3	2158.09	3103.61	1409.68	2396.52	2013.65	2766.59	4916.55	4868.79	4671.42	5151.39	4851.8	5590.75	5718.82	5723.23	5385.97	5453.57	5096.31	5132.59	5193.59	4903.87	4174.35	5786.67	5972.42	4875.57	5095.04	4640.05	5004.24	4895.51	5041.65	4996.51	4281.36	4748.04	4846.5
NAT10	67.7458	2.15953	26.4569	26.3313	30.6853	42.0284	43.8259	2.96714	18.8555	34.6418	26.6642	41.3756	46.8695	76.9261	34.0267	94.7973	49.1903	29.7731	72.8669	56.4703	62.8393	13.049	44.9189	47.6376	51.9984	64.9249	47.0924	55.0567	58.2851	52.7937	38.7635	30.9419	27.9565	53.9446	43.9419	38.7314	33.291	82.2559	53.7815	54.7795	51.16	46.1669	43.3131	40.9567	35.6135	54.6027	56.3476	59.9149	53.4669
C2ORF85	1	1	1	1	1	1	1	1	1	1	1	1	1	1	1	1	1	1	1	1	1	1	1	1	1	1	1	1	1	1	1	1	1	1	1	1	1	1	1	1	1	1	1	1	1	1	1	1	1
PDCD1	1	1	1	1	1	1	1	16.8512	1	1	1	1	1	1	1	1	1	1	1	1	1	1	1	1	1	1	1	1	1	1	1	1	1	1	1	1	1	1	1	1	1	1	1	1	1	1	1	1	1
NEU4	1	1	1	1	1	1	1	1	1	1	1	1	1	1	1	1	1	1	1	1	1	1	1	1	1	1	1	1	1	1	1	1	1	1	1	1	1	1	1	1	1	1	1	1	1	1	1	1	1
GAL3ST2	1	1	1	1	1	1	1	1	1	1	1	6.29892	1	1	1	1	1	1	1	1	1	1	1	1	1	1	1	1	1	1	1	1	1.71129	1	1	1	1	1	1	1	1	1	1	1	1	1	1	1	1
D2HGDH	14.2348	12.4886	14.1275	2.19294	12.8394	22.7405	1	17.9847	13.5592	1	26.0371	4.14571	52.2592	1	28.6529	35.2938	46.5215	14.8939	1	1	11.6753	4.79467	5.3965	4.0102	1.43931	5.65161	3.89092	1	5.01479	1.52778	4.02557	3.04987	1.66538	10.8263	2.42976	8.83262	26.1078	2.62506	1	13.1093	1	11.1937	1.71024	5.91116	3.31064	9.36456	5.78275	12.7473	10.5602
ING5	1	1	15.2387	18.6056	5.66517	9.1287	26.807	3.57173	14.1412	23.2098	5.86788	1	28.6612	1	1	46.3259	1	29.0997	24.7476	50.0465	18.4309	10.6658	8.32558	19.0514	3.04559	12.4756	11.0159	8.7918	6.84052	5.86744	4.21595	3.0265	9.72691	7.38429	1	6.76982	21.3934	6.9437	7.28243	7.45882	6.67924	1	4.28655	5.44547	6.17319	3.14037	6.43703	6.43521	7.52569
DTYMK	276.113	339.81	187.768	120.291	210.453	168.716	168.606	95.2204	173.1	125.199	124.058	249.624	185.267	10.8615	183.993	115.777	84.2808	143.19	150.61	208.108	249.819	150.968	212.394	244.624	157.679	197.393	195.93	234.675	207.508	286.313	229.976	255.944	232.409	243.037	258.081	262.097	203.371	169.552	274.148	259.185	297.834	247.737	302.082	359.998	326.934	235.716	311.323	343.948	220.166
ATG4B	49.3122	47.9504	57.5111	44.1674	50.5919	21.1482	1	17.2349	44.3918	63.6438	12.7984	21.3956	38.021	1	202.319	55.8235	54.0253	13.5741	57.2232	23.913	74.8306	10.0766	61.6755	70.2203	75.9522	51.0637	79.2434	50.1355	49.7965	68.0617	56.5715	54.0006	35.7985	51.3402	46.9395	55.1735	70.0049	92.3313	69.8182	35.8832	40.9527	61.748	69.1235	49.6671	41.325	24.1659	60.1894	57.6945	55.4178
THAP4	1	24.1692	14.6625	25.4792	30.029	10.4607	1	8.8858	5.39061	6.02527	7.12957	7.37396	35.2717	1	2.98535	6.30856	1	1	1	1	27.8374	12.4117	9.16878	9.84163	12.9956	3.42497	17.2238	2.40764	12.3613	11.6407	15.1581	5.85565	4.9378	9.24275	6.62916	5.47919	17.3262	16.1178	9.94956	7.86792	16.4472	31.9672	21.7996	13.7379	7.16648	11.2855	9.73833	10.4702	6.13735
BOK	1	1	1	1	1	1	1	1	1	1	1	2.20285	1	1	1	1	1	1	1	1	1	1	1	5.83679	1	1	3.31196	1	1	1.78363	1.79005	1	1	2.44758	1.90756	1	1	1	8.44157	5.7573	6.83225	1	1	4.22359	6.00615	4.1092	1	1	3.65661
STK25	25.1207	11.7911	10.8411	14.3677	11.0538	9.79792	8.78719	7.03123	18.0354	12.0135	11.1652	24.5943	35.8327	20.1778	1	42.6163	12.8416	9.87005	17.0769	54.1442	30.9003	26.1468	67.7911	54.7829	74.1625	26.0706	32.6957	41.1707	43.2598	31.7293	46.9418	32.9146	31.3197	44.9382	13.5466	55.3465	65.8069	45.3984	39.3521	66.8175	57.5024	58.9885	55.568	59.7302	40.7261	49.6066	38.1559	57.688	57.6149
FARP2	1	1	1	1	1.7744	1	1	1	1	1	1	1	1	1	1	1	1	1	1	1	1	1	1	2.78678	1	1	1	1	1	1	1	1.14613	1	1	1	1	1	1	1	1	1	1	1	1.18284	1	1	1	1	1
2-Sep	89.6855	176.328	148.238	169.827	106.514	80.7553	45.075	87.0291	214.602	214.41	172.84	150.216	79.8439	233.055	169.413	81.9582	126.296	283.124	184.272	399.264	103.663	171.94	133.185	128.724	121.025	87.217	99.2703	68.5837	78.0833	82.594	72.4531	63.103	67.3294	87.1819	79.4753	123.934	188.855	146.063	86.5623	47.8472	116.184	116.096	101.785	70.2756	37.3265	126.561	125.082	104.033	143.519
HDLBP	1	1	1	2.92304	5.19414	7.77351	12.4432	6.79117	6.0975	1	5.47745	1	8.76116	12.2168	7.16422	2.21561	30.6251	7.64295	3.92175	7.5969	5.09954	7.87193	29.6796	41.0295	11.7779	8.75098	17.3665	9.78447	8.18786	8.47877	7.51005	6.59176	13.1534	9.22011	9.67308	21.7693	31.4197	10.7563	17.6423	21.1566	17.6427	14.3413	12.215	15.9257	12.5949	20.5747	13.3383	14.9498	35.297
PPP1R7	12.3505	35.8985	33.14	31.952	48.9749	28.9713	83.2085	75.5756	43.5177	104.206	198.711	154.579	68.8496	31.8257	1	79.3718	61.2706	65.1249	22.4267	33.3751	52.0325	15.7171	46.4165	42.1775	53.1669	54.3131	63.4816	69.7797	59.9517	62.3823	75.9769	65.608	55.3228	54.3589	74.7487	64.4819	66.0786	62.0771	77.1572	96.2137	50.3596	43.5208	48.6796	74.353	63.3448	50.1646	52.1932	56.851	46.1011
PASK	1	1	1	1.28294	1	1	1	1	1	1	1	1	1	1	1	1	1	1	1	2.97001	1	1	3.4935	1	2.2303	1	2.37177	2.20243	1	1.8682	2.18019	1.73536	1	2.95969	1.33031	1	2.63964	3.00475	1	1	1	2.65831	2.37461	1.95446	3.7569	2.18203	2.84601	2.9246	1
MTERFD2	1	1	1	1	1	1	1	4.32178	1	1	2.28757	1	1	1	1	1	1	11.1759	1	1	1	1	4.71609	3.033	1	1	4.1917	5.66464	2.30818	4.11263	1.78303	1	3.4923	2.48817	2.38242	4.27379	7.60283	1	1	3.09774	1.668	1	3.81215	1.80671	1	1.68234	5.31428	1.56956	3.78851
SNED1	1	1	1	1	1	1	1	1	1	1	1	1.16552	1	1	1	1	1	1	1	1	1	1	1	1	1	1	1	1	1	1	1	1	1	1	1	1	1	1	1	1	1	1	1	1	1	1	1	1	1
CROCC	2.41216	1	1	1	1.14903	1	1	1	1	3.01372	1	1	1	1	1	4.27305	1	1	4.4036	1	1	1	1	3.7161	3.78302	1	2.60198	2.42611	1.4997	1.22893	1.59021	1.2053	1.56025	1.4358	2.48789	1	1	3.93791	1.39256	1.64084	2.98919	1.63093	1.8838	2.8964	2.5667	2.34824	1.70589	1.52324	2.0869
C2ORF54	1	1	1	1	1	1	1	1	1	1	1	1	1	1	1	1	1	1	1	1	1	1	2.51362	1	1	1	1	1	1	1	1	1	1	1	1	4.96515	1	1	1	1	1	1	1	1	1	1	1	1	1
AGXT	1	1	1	1	1	1	1	1	1	1	1	1	1	1	1	1	1	1	1	1	1	1	1	1	1	1	1	1	1	1	1	1	1	1	1	1	1	1	1	1	3.53521	1	1	1	1	1	1	1	1
KIF1B	1.97285	6.69104	2.04736	16.0259	5.52987	1	1.63298	1.65333	1.16406	1	9.16791	1.2071	19.039	4.26489	20.2812	1.8971	14.8811	1	6.09543	1	4.7445	2.44882	5.87203	6.25355	5.81517	1.70811	5.1592	3.87758	5.97138	3.66157	6.69965	2.45838	4.1262	5.21418	5.48007	5.70703	13.7784	5.69445	5.75577	4.44843	5.79894	5.58793	3.67458	5.1764	5.64494	4.81051	7.01894	4.72442	5.75994
AQP12B	1	1	1	1	1	1	1	1	1	1	1	1	1	1	1	1	1	1	1	1	1	1	1	1	1	1	1	1	1	1	1	1	1	1	1	1.77357	1	1	1	1	1	1	1	1	1	1	1	1	1
GPR35	1	1	1	1	1	1	1	1	1	1	1	1	1	1	1	1	1	1	1	1	1	1	1	1	1	1	1	1	1	1	1	1	1	1	1	1	1	1	1	1	1	1	1	1	1	1	1	1	1
RNPEPL1	1	1	1	1	1	1	1	1	1	1	1	1	1	1	1	1	1	1	1	1	1	1	2.76736	1	1	1	2.3967	1	1	1	1	1	1	1	1	1	1	1	1	1	1	1	1	1	1	1	1	1	1
ANKMY1	1	1	1	1	1	1	1	1.57649	1	1	1	1	1	1	1	1	1	1	1	1	1	1	1	1	1	1	1	1.50613	1	1	1	1.21394	1.16588	1.12328	1	1	1	1	1.54548	1.51461	1	1	1.25668	1	1	1	1.30341	1.18198	1
GPC1	1	1	1	1	1.53025	2.58911	1	1	1	1	1	1	1	1	1	1	1	1	1	1	1	5.47605	1.2937	1.32043	1.78008	1	2.59396	1.39015	1	1.44149	2.18667	1	1.85651	1	1	1	2.69896	1	1.69057	1	1.86914	1	1.75708	2.1823	2.21868	1	2.47523	1.80625	1.30671
OTOS	1	1	1	1	1	1	1	1	1	1	1	1	1	1	1	1	1	1	1	1	1	1	1	2.55256	1	2.32692	1	1	1	1	1	1	1.8461	1.50982	1	1	1	1	1	1	1	1	1	1	1	1	1	1	1
MYEOV2	976.911	586.033	888.286	699.87	873.497	536.078	602.862	932.424	512.25	345.795	460.064	620.421	329.893	206.073	288.392	425.371	417.047	208.277	215.34	414.309	394.021	668.505	274.995	368.23	415.419	449.728	400.716	278.343	473.693	516.319	435.771	436.531	406.171	419.907	389.257	367.077	517.588	374.341	543.769	491.685	276.043	468.691	438.616	534.108	361.553	336.777	466.842	386.47	315.614
OLFR12	1	1	1	1	1	1	1	1	1	1	1	1	1	1	1	1	1	1	1	1	1	1	1	1	1	1	1	1	1	1	1	1	1	1	1	1	1	1	1	1	1	1	1	1	1	1	1	1	1
OR6C68	8.30049	1	1	1	1	1	1	1.77982	1	1	11.6092	1	2.99008	1	1	1	1	1	1	1	1	1	1	1	1	1.4154	1	1	2.01466	1.14127	1.3312	1.5853	1	1.24862	1	1	1	1	1.42423	1	1	1	4.96919	1	1	2.55067	1	2.48374	1
OR1L3	1	1	1	1	1	1	1	1	1	1	1	1	1	1	1	1	1	1	1	1	1	1	1	1	1	1	1	1	1	1	1	1	1	1	1	1	1	1	1	1	1	1	1	1	1	1	1	1	1
OLFR1030	16.6189	31.8775	13.2001	1	7.18929	1	135.82	15.8595	1	40.8639	29.9758	32.212	1	1	1	3.79386	3.02219	5.35455	1	17.243	2.00333	1	6.04473	1	1	1	1.55753	1	1	1	1	1	1	1	1	1	1	1	1	1	1	1	1	1	1	1	1	1	1
TNFSF11	1	1	1	1	1	1	1	1	1	1	1	1	1	1	1	1	1	1	1	1	1	1	9.97577	1	3.79429	1	1	1	1	3.53697	2.25492	5.98934	7.17462	1	3.0479	3.48748	16.6944	7.15607	3.50573	8.0356	8.88487	5.60279	3.05827	11.4346	1	6.60292	1	1	1
NAT1	1	1	42.4348	51.8297	100.656	1	74.401	23.9692	22.4923	36.5508	1	148.82	69.1355	49.963	385.492	630.259	122.248	45.6061	403.184	263.762	188.061	422.785	2.3963	1	1.47641	10.089	1	1	1	7.20096	1.36523	1	3.58702	1	1	1	1	1	1	1	1	3.58112	3.98354	1.73598	1.56117	1	1	1	1.08491
CWC15	204.271	169.747	47.0805	207.787	110.902	198.115	80.291	189.343	98.789	135.679	130.652	168.907	23.2226	77.8306	278.162	80.6444	126.406	227.984	139.328	198.695	226.432	54.8827	172.237	158.773	226.391	248.41	198.927	237.277	216.791	192.774	257.007	262.619	231.822	224.217	204.752	250.493	206.692	151.132	198.767	224.548	197.108	260.971	173.814	192.294	201.082	220.638	221.203	243.53	259.721
ENOX1	1	1	1	1	1	1	1	1	1	1	1	1	1.72431	1	1	1	1	1	1	1	1	1	1	1	1	1	1	1	1	1	1	1.11255	1	1	1	1	6.62702	1	1	1	1	1	1	1	1	1	1	1	1
CCDC122	1	1	1	1	1	1	4.7306	1	1	8.67847	1	1.28809	1	1	1	1	1	1	1	1	1	1	1	1	1	1	1	1	1	1	1	1	1	1	1	1	1	1	1	1	1	1	1	1	2.20045	1	1	1	1
C13ORF31	19.9664	39.1609	1	20.5566	1	1	1	3.06501	1	1	1	1	1	1	1	1	1	1	1	1	1.96854	1	1.90343	1	1	1	1	2.78767	1	1	1.93861	2.24391	1	1.79423	1	3.88056	1	1	1	1	1	1	1	4.15643	1	1	1	1	3.14658
SERP2	1	1	1	1	1	1	1	1	1	1	1	1	1	1	1	1	1	1	1	1	1	1	1	1	1	1	1	1	1	1	1	1	1	1	1	1	1	1	1	1	1	1	1	1	1	1	1	1	1
TSC22D1	1.80037	1	1	2.16266	1	1	1	1	13.2459	1	1	1	1	1	1	1	1	1	1	1	1	1	1	1	6.9418	3.18393	6.45495	1.69069	3.45279	1.37472	2.01141	2.18803	1.94043	1	1	1.28196	10.4644	4.76513	4.86755	4.10761	4.81863	1.98045	2.37237	2.12037	5.50522	2.44009	5.42887	1.71452	1
NUFIP1	18.5829	148.583	60.584	69.5119	80.2088	61.7898	74.9429	50.87	130.61	84.4602	110.983	42.5172	39.9347	36.5739	26.4221	79.4629	50.3393	35.8745	95.0067	71.3398	85.7702	95.4502	60.5913	69.5452	103.326	58.0362	64.4758	80.7479	56.1389	72.3982	83.7006	98.5962	63.141	58.709	39.727	71.821	72.7068	47.3714	77.6155	61.8046	53.4869	76.3961	76.5869	84.5871	56.5853	82.2241	47.8664	86.3428	45.2759
KIAA1704	88.7711	29.2428	59.1229	30.3616	38.9718	45.1444	71.7371	12.2854	62.8381	19.5253	14.2599	82.3735	1	17.3801	32.0828	1	52.4496	28.1993	47.0821	10.1471	35.2041	68.6594	38.8343	23.3642	41.2804	49.1504	27.4143	43.0422	44.9467	37.2616	39.753	35.7689	32.3802	36.1188	40.6828	38.749	36.9471	42.2127	63.5855	36.6333	19.0412	27.4911	35.4661	29.5367	31.8699	22.3266	36.4593	39.0702	30.0659
GTF2F2	7.67697	14.2045	17.9291	69.7077	26.887	1.10677	16.5893	14.4341	54.0353	38.1938	60.1719	3.42814	1	43.1216	32.1991	76.4229	32.0419	22.9225	63.0652	33.6673	28.5959	70.0524	74.4632	87.5463	90.9428	62.9754	88.0378	109.172	135.853	100.135	96.8199	114.457	87.014	88.7459	72.9991	89.9138	127.037	72.635	73.7488	93.8665	103.776	100.499	89.1947	80.5663	67.0652	94.1291	78.2506	76.7549	85.4296
KCTD4	1	1	1	1	1	1	44.5459	1	1	1	1	1	1	1	1	1	1	1	1	1	1	8.22977	1	1	1	1	1	1	1	1.15155	1	2.84888	1	1	1	1	1	1	1	1	1	2.14717	1	1.41488	4.05264	1	2.31519	1.55988	3.50343
TPT1	802.69	548.477	1064.53	716.176	462.798	509.007	461.361	960.93	307.617	265.704	401.958	385.891	307.462	443.561	335.13	254.684	376.894	328.06	150.851	268.318	321.139	331.86	499.18	334.425	374.98	303.559	527.778	392.675	454.035	438.959	354.505	371.069	334.886	248.399	266.44	447.952	377.925	243.658	445.046	466.702	446.916	561.016	346.351	374.327	476.291	423.884	467.5	528.875	492.982
SLC25A30	21.9944	25.8324	25.9085	8.40039	22.9895	41.2726	3.51263	7.42982	1	4.11411	28.302	12.9644	1	1	1	1	28.2906	28.6668	28.1282	35.6625	1	1	204.365	212.969	193.786	83.7088	140.45	155.732	189.66	107.22	177.469	141.349	181.596	117.476	82.9048	144.788	180.723	196.773	196.932	148.186	224.506	148.887	112.719	83.7576	129.643	113.773	139.878	126.725	127.304
COG3	7.63203	1	10.276	5.65785	7.39255	8.62096	13.8198	8.30693	6.87635	8.46724	12.9294	1	44.7646	17.802	1	1	31.1521	1.22156	18.1888	6.43436	1	1	5.94588	1.87376	6.72602	5.34939	5.16166	2.50161	2.70278	11.4957	2.45324	3.19195	9.77744	6.16432	9.52592	4.13429	1	1.69288	1	5.542	2.1071	2.50844	11.3452	4.36546	4.50307	7.82305	10.9168	14.1996	4.65833
SPERT	1	1	1	1	1	1	1	1	1	1	1	1	1	1	1	1	1	1	1	1	1	1	1	1	1	1	1	1	1	1	1	1	1	1	1	1	1	1	1	1	1	1	1	1	1	1	1	1	1
SIAH3	1	1	1	1	1	1	1	1	1	1	1	1	1	1	1	1	1	1	1	1	1	1	1	1	1	1	1	1	1	1	1	1	1	1	1	1	1	1	1	1	1	1	1	1	1	1	1	1	1
ZC3H13	39.4609	14.7951	30.9674	10.9321	26.2892	64.2122	19.3779	11.1621	20.8315	17.6905	8.25587	21.0728	53.2131	12.5017	8.44454	8.19907	14.6116	12.8354	17.687	11.4448	17.6789	5.99905	17.2208	12.5608	27.8046	19.7403	24.8184	11.0493	28.2387	19.0636	20.8437	14.8468	19.2418	24.8396	18.6675	10.0335	15.5138	33.3112	27.6726	16.2054	19.0959	11.4274	11.4045	21.6653	20.4198	11.8314	27.1518	14.6633	23.9778
CPB2	1	1	1	1	1	1	40.4531	1	1	1.08589	1	1	1	1	1	1	1	1	1	1	1	1	1.66827	1	1	1	1	1	1	1	1.52126	1	1	1	1	1	1	1	1	1	1	1	1	1	1	1	1.48694	1	1
NASP	401.393	353.65	75.8935	698.303	431.935	261.451	173.885	168.949	470.526	597.679	280.209	347.033	782.418	164.872	753.51	906.397	145.154	345.331	410.349	465.049	302.568	356.685	683.748	632.086	865.687	677.608	702.031	592.151	779.801	574.707	613.683	507.474	688.233	545.409	496.442	459.681	845.149	939.766	670.775	831.244	648.727	740.433	539.691	731.132	644.994	523.396	707.796	736.473	672.25
LCP1	1	1	1	1	1	1	37.8694	5.86844	1	1	12.8378	1	1	1	1	1	1	1	1	14.3686	1	1	1	1	1	1	1	1	1	1.40623	1	1	1	1	1	1	1	1	1	1	1	1	1	1	1	1	1	1.87928	1
LRRC63	1	1	1	1	1	1	1	1	1	1	1	1	1	1	1	1	1	1	1	1	1	1	1	1	1	1	1	1	1	1	1	1	1	1	1	1	1	1	1	1	1	1	1	1	1	1	1	1	1
NARS2	9.57943	47.9028	1	105.487	30.4064	81.2844	64.7813	3.69048	184.694	28.186	47.7986	47.2722	1	25.4403	105.142	1	70.6887	21.6302	94.9698	11.5581	36.6835	67.5844	14.0818	13.7339	44.8005	22.3453	33.4679	20.5338	45.7751	37.6413	36.7892	38.1079	24.7464	26.4005	20.9726	32.1409	18.7952	20.4193	30.3178	49.6537	40.2346	36.7919	49.3144	30.158	22.6725	39.3605	32.9489	51.2001	40.2219
LRCH1	1	1	2.38136	1	1	1	1	1	1	1	1	1.5755	1	1	1	1	1	1	1	1	1	1	1	1	1.66052	1	1	1.30927	1	1	2.1028	1.47446	1	1	1	1	1	1	1	1	1	1	1	3.1453	1.37577	1	3.13233	1	1
ESD	148.666	141.953	200.193	183.708	163.41	273.8	84.3045	123.795	307.844	126.025	323.118	204.408	198.335	142.029	248.149	226.77	239.439	198.046	136.76	141.07	120.736	163.855	309.19	202.287	135.636	230.781	167.516	273.791	223.659	263.245	251.386	283.98	270.811	239.2	236.149	255.457	220.585	170.155	202.732	297.514	279.949	184.87	232.196	244.193	244.84	294.387	204.034	252.3	294.044
HTR2A	1	1	1	1	1	1	1	1	1	1	1	1	1	1	1	1	1	1	1	1	1	1	1	1	1	1	1	1.52375	1	1.68545	1	1	1	1	1	1	1	1	1	1	1	1	1	1	1	1	1	1	1
CNGB3	1	1	1	1	1	1	1	1	1	1	1	1	1	1	1	1	1	1	1	1	1	1	1	1	1	1	1	1	1	1.04892	1	1	1	1	1	1	1	1	1	1	1	1	1	1	1	1	1	1	1
CPNE3	1	18.8004	55.3274	1	20.5272	37.1401	39.4235	23.7987	41.2472	24.6274	100.846	51.6636	70.3204	5.22063	8.35665	16.6425	28.8286	23.1575	32.807	22.3446	15.7806	28.0648	58.0035	65.55	39.6765	54.7387	60.9655	38.4735	59.8746	44.6171	48.1706	51.365	51.1786	54.4563	36.4202	46.488	42.4245	30.7	55.0012	53.065	62.7723	34.1429	56.7311	41.7046	57.2065	60.2063	39.6796	61.5138	54.3447
FAM82B	94.1966	125.109	148.934	149.671	143.028	86.9316	25.7654	65.7165	70.448	124.433	62.6986	119.598	1	1	24.3782	36.2175	87.0274	65.155	29.5748	87.0303	128.124	101.226	86.2661	51.2449	75.1877	88.4943	76.178	81.738	58.4927	83.1698	70.0051	70.5235	75.246	89.9339	44.1228	73.1531	51.1846	51.6296	59.3395	65.7615	36.6743	76.1932	60.0192	75.1352	64.9731	94.8417	69.9314	86.862	58.0792
WWP1	36.06	31.2883	18.7248	58.053	21.5101	1.46179	61.1936	11.8693	34.4907	28.7335	4.81158	3.0009	4.8102	1	1	1	65.2703	6.78372	1.63637	1.13874	1	1.26211	4.82163	11.5656	5.18314	8.35712	9.82077	8.87265	17.3926	6.90818	5.91828	5.60597	3.22497	5.24141	2.59352	11.3921	19.704	6.27689	1.38827	10.7866	5.18318	1.94239	8.61791	5.82903	4.80587	6.40637	5.16924	6.23218	5.41005
SLC7A13	1	1	1	1	1	1	1	1	1	1	1	1	1	1	1	1	1	1	1	1	1	1	1	1	1.992	1	1	1	1	1	1	1	1	1	1	1	1	1	1	1	1	1	1	1	1	1	1	1	1
ATP6V0D2	1	1	1	1	1	1	22.2824	8.62538	1	1	114.478	1	1	1	1	1	21.416	1	1	23.1578	1	1	20.5832	45.9601	23.1834	19.7773	17.2068	34.4931	13.4191	20.428	17.0881	24.3869	23.1489	25.99	9.83612	15.3159	9.58277	35.8294	30.7861	18.2404	34.7029	7.64853	9.12396	9.5103	7.06123	13.2781	15.8884	8.1885	18.0916
CA2	94.805	86.3976	12.839	121.749	274.01	1	42.7822	64.8747	1	25.3127	17.6969	106.54	1	1	1	1	1	1	1	4.47119	1	1	18.131	1	1	1	1	1.26297	1	12.5467	2.66635	1.87777	3.44279	3.90105	9.37228	5.07815	1	1	1	1	3.52278	1	2.62182	1.8385	4.06727	1	1	21.6086	1
CA3	1	1	1	1	1	1	1	1	1	1	1	1	1	1	1	1	1	1	1	1	1	1	5.53877	1	9.59991	1	1	1	1	1	1.4732	6.24209	3.09256	3.21146	6.36418	6.04715	7.23016	3.38501	1	1	1.25471	4.17484	1	2.64711	10.1941	1	1	1.97026	4.06688
DCTN4	1	28.4548	9.50188	7.2051	13.435	10.4223	27.2308	7.76937	4.72891	18.5361	13.5353	40.9801	1	1	36.1892	25.031	30.2671	5.46551	10.227	1	18.893	17.5844	34.5812	29.314	22.8934	28.229	14.0046	26.7708	22.7379	20.4671	29.9005	21.517	24.9484	23.686	16.9138	18.9448	25.5032	28.3386	37.4896	33.0801	22.7187	26.6265	21.7496	23.7955	12.0414	37.566	28.7995	23.5442	40.386
CA1	1	1	1	1	1	1	1	1	1	1	1	1	1	1	1	1	1	1	1	1	1	1	1	1	1	1	1	1	1	1	1	1	1	1	1	1	1	1	1	1	1	1	1	1	1	1	1	1	1
CA13	1	1	1	1	1	1	1	1	1	1	1	1	1	1	1	1	1	1	1	1	1	1	6.9296	3.2695	1	1	8.99262	2.63412	1	4.93492	4.54919	6.17516	6.91173	3.34558	1	1	1	1	5.26012	1	1	3.73744	7.73423	2.35907	2.94995	4.68323	4.84893	1	1
E2F5	4.31815	1	1	1	2.39147	15.3887	1	1	1	1	2.3901	2.01056	1	1	1	1	1	2.70615	7.97607	1	1	2.82284	4.47457	7.89025	4.71629	9.50249	1	15.8098	8.65523	5.1965	4.27198	10.0381	8.96918	6.14552	8.46984	8.01938	9.76671	3.15884	9.13	2.96846	10.0621	1	6.9437	5.9251	6.20528	14.574	11.2756	1.46546	11.6476
LRRCC1	8.57428	82.4673	6.28329	27.1541	36.9192	88.249	92.6168	9.83973	68.9436	21.348	79.5255	33.5438	52.1934	12.9276	35.9861	49.873	29.1117	1.60816	46.9989	26.9626	29.2576	33.0258	33.3706	27.1038	56.702	45.6084	20.6393	36.5281	44.7134	29.8442	31.8168	32.1782	38.2205	26.2151	16.9289	33.349	16.7434	24.4847	42.404	17.9988	35.7816	35.8785	25.7771	26.4839	26.7276	39.2003	38.2259	27.3438	25.8837
RALYL	1	1	1	1	1	1	1	1	1	1	1	1	1	1	1	1	1	1	1	1	1	1	1	1	1	1	1	1	1	1	1	1	1	1	1	1	1	1	1	1	1	1	1	1	1	1	1	1	1
ATP12A	5.79652	1	1	1	1	1	1	2.7174	1	1.05237	1	1	1	1	1	1	1	1	1	1	1	1	1	1	1	1	1	1	1	1	1	1	1	1	1	1	1	1	1	1	1	1	1	1	1	1	1	1	1
RNF17	1	1	15.7479	1	1	1	1.61987	9.05224	1	56.3044	5.57001	23.7835	1	1	8.13971	1	2.66634	1	36.7957	10.3916	1.13942	1	1	1	2.02273	4.04145	1	1	1.67092	1	1.32235	1.90432	1.9637	1	1	1	1	1	1	1	1	1.47991	1	1	1	1	1	1	1
CENPJ	1	1	23.9598	18.3288	8.3455	21.9116	1.94173	4.0168	1	8.72817	7.98733	9.99778	2.80992	1.47666	1	1	1	1	1.63321	1.13105	3.23603	9.00667	5.68116	3.35171	12.8979	6.99999	21.2686	3.59981	21.3381	6.77354	7.56897	8.28655	6.51306	5.70222	8.62359	5.63641	19.6893	9.0109	18.5623	10.626	5.95228	9.91021	9.54427	8.76938	13.4756	5.63403	11.4723	5.43938	9.37356
PARP4	8.05321	1	3.38612	1	1	5.31404	1.97121	1.73085	1	2.83363	1.93027	1	1	1	1	1	1	1	1	1	1	1	1	1	1	1	1	1	1	1	1.06155	1	1	1	1	1	1	1	2.19706	1	1	1.25955	1.08105	1	1	1.13078	1.30149	1	1
MPHOSPH8	189.294	63.1898	83.9991	173.413	59.4357	45.9287	86.6892	10.3764	91.8091	82.9035	109.585	180.28	21.6446	15.2648	14.7391	96.4544	22.258	23.2745	58.3912	12.6756	84.976	29.5882	24.9949	16.4151	35.3376	67.6425	36.1535	34.4067	70.6804	37.489	38.9919	31.1973	43.8827	37.2107	41.6538	32.3783	44.5556	36.0414	47.2596	59.5054	39.1193	56.8274	35.7508	63.4606	48.489	27.5644	68.9422	51.7434	33.5291
PSPC1	133.446	92.0091	88.2548	97.6627	90.2547	61.3395	126.502	3.07079	60.1206	17.1215	20.9725	68.5715	1	1	5.49649	1	4.6666	1	4.48585	7.23727	3.95783	13.3828	33.3612	10.8201	39.1302	9.89652	28.9319	15.3335	44.5544	27.0371	26.3426	24.1837	20.3144	27.2225	25.8209	18.0948	33.5825	33.6894	36.8114	12.6753	39.8564	16.2017	31.1104	32.1034	36.6348	31.7472	36.2311	20.6241	31.0896
ZMYM5	30.1193	1	24.2923	36.63	1	1.09484	16.8602	20.8719	10.374	9.23648	1	27.883	1	28.293	1	10.6591	1	39.0134	4.2505	1	12.9301	11.2013	27.3915	34.1617	19.0909	22.1019	32.8094	31.4065	38.2732	23.4676	19.4354	36.8542	17.7376	23.8558	29.9857	35.7292	1	13.0079	9.50456	50.6481	27.0754	31.6991	20.5434	19.1347	35.1731	28.1014	16.6254	33.5249	15.9213
ZMYM2	65.6934	13.6667	18.4903	7.59358	6.45498	7.99565	5.80364	7.3299	19.9725	17.9699	36.0016	16.543	1	24.5569	15.3969	12.0435	18.0739	9.78967	15.3117	11.4827	12.5249	1.05294	24.8574	28.0649	16.4957	34.4092	21.2472	23.1309	22.6741	23.2068	17.3159	16.4344	36.4208	20.6211	14.4184	29.5352	43.3902	21.2277	20.776	14.9823	23.6863	22.5381	17.2808	23.7037	21.5729	15.063	33.1119	20.6119	23.2121
GJB2	6.92636	18.5431	5.82313	1	4.35318	1	1	1.86836	1	1.11678	1	3.28903	1	1	1	1	4.13931	1	1	1	3.74587	1	1	1	1	1	1.6973	1	1	1	1	1	1	1	2.04391	1	1	4.45926	1	1	1	1	1	1	1	1	1	1	1
GJB6	16.2015	6.09445	24.212	1	7.27252	1	1	5.3259	1	1	1	6.20332	1	1	1	1	13.6432	1	1	1	8.09912	1	1	1	1	1	1	1	1	1	1.92104	1	1	1	4.03849	1	1	1.77232	1	1	1	1	1	1	1	1	1.04844	1	1
CRYL1	4.97124	1	1	1	1	1	1	8.16486	2.04353	3.7386	10.2	1	1	1	1.82987	1	4.34703	1	1	1	1	1	10.201	4.00408	6.01725	6.59414	1	1	3.81098	4.39223	6.68174	7.55915	6.45575	15.7835	14.7688	10.6814	9.15015	3.33976	1	17.9239	5.1739	11.93	5.57725	5.25436	10.2403	6.8133	10.8206	1	8.66003
IFT88	1	47.4133	1	1	1	1	3.47922	6.27044	3.02316	13.2914	38.4909	1	1	31.8106	39.3093	1	17.8974	3.45951	1	1	30.9703	6.9189	7.40989	13.9596	6.82462	23.2067	15.5012	13.7189	9.68201	18.0786	8.63467	10.5429	21.7548	13.5651	2.9963	11.3624	18.5281	16.021	2.29056	29.0381	3.61925	6.47953	8.99309	16.7878	5.78709	3.68889	12.2844	11.8467	11.5454
XPO4	106.909	2.81898	64.8726	15.0934	33.098	3.04302	25.9249	2.31944	1	13.5929	23.6565	21.0001	35.1221	1	1	7.61392	33.5599	10.1938	27.7229	30.3519	55.6325	9.66896	31.1745	5.80378	26.1074	29.6975	23.0673	19.2353	15.7102	16.653	16.698	15.9947	16.2695	20.5548	15.6607	22.2589	26.9613	22.1264	24.7191	22.9137	31.1365	31.5658	17.9838	22.83	17.4315	29.0978	16.6462	17.9921	30.9633
LATS2	1	1	1	1	1	1	1	1	1	1	1	1	1	1	1	1	1	1	1	1	1	1	1	2.44829	1	1	1	1.18246	1	1	1.14289	1	1	1	1	1	1.61231	1	1	1	1	1	1.45892	1	1	1.43664	1	1	1
SAP18	1450.06	1373.12	1009.17	1255.77	1513.75	944.846	1109.9	864.188	1035.21	812.465	1416.81	1618.79	1012.03	678.36	1320.95	840.99	629.357	1187.44	911.59	717.728	1076.98	1229.19	1064.77	1092.29	1150.18	1170.21	1018.94	1189.07	1204.36	1272.1	1274.16	1392.17	1041.87	966.257	1090.6	1053.27	1063.8	1077.69	1314.49	1410.68	1192.32	1301.3	1308.71	1382.2	1245.29	1226.45	1174.76	1204.46	1039.02
SKA3	43.6672	1	9.11787	75.1033	20.5569	31.2389	11.8035	5.83979	44.2485	15.8652	7.71669	18.4637	37.5069	18.1031	19.6722	1	10.3099	1.34369	15.671	15.7817	26.3412	24.9664	16.9889	10.7136	8.20518	7.29225	14.9005	7.51566	8.66197	10.9469	10.4512	8.59682	14.2191	10.7918	6.50795	13.2757	9.52922	22.3298	9.75114	18.958	5.96999	14.6155	15.6923	8.77641	11.8033	13.7586	7.87598	20.2299	8.51971
ZDHHC20	8.85754	1	15.9114	10.5979	10.6342	4.23448	24.6132	1	32.9281	14.3153	5.38399	10.2052	15.3351	1	1	1	17.5689	1	1	1	1	10.1732	21.1545	20.4984	8.9391	12.7621	8.63635	14.4385	11.082	1.72608	10.6654	8.016	10.8175	11.4839	8.33105	11.4737	14.0983	7.0709	11.2289	1	11.7789	18.4912	8.22913	5.9223	4.83	16.1984	4.62741	16.47	17.4441
EFHA1	1	1	7.92725	2.03947	9.15591	3.10805	1	1	1	1	2.5284	1	1	1	1	1	4.28249	1	1	1	1	1	7.42423	2.26542	2.56544	3.04312	1	3.84952	2.35656	2.57964	2.43689	1.87559	1	2.76618	1	6.93663	1	1	3.00471	2.38462	2.25585	2.24109	5.22434	2.19841	3.5071	4.77451	1	1	4.35261
FGF9	1	1	1	1	1	1	1	1	1	1	1	1	1	1	1	1	1	1	1	1	1	1	1	1	1	1	1	1.56185	1	1	1	1	1.93663	1	1	1	1	1	1	1	1	1	1	1	2.2679	1	1	1	1
SGCG	1	1	1	1	1	1	1	1	1	1	1	1	1	1	1	1	1	1	1	1	1	1	1	1	1	1	1	1	1	1	1	1	1	1	1	1	1	1	1	1	1	1	1	1	1	1	1	1	1
SACS	1	1	1	1	1	1	1.23668	1	1	1	1	1	1	5.9969	1	3.97241	1	1.21047	1	1	1	1	2.65698	1.2462	3.88839	2.21333	1.07436	1.59528	2.85893	1	1.71837	1.6194	1.14162	1.54821	1.37438	1.54411	2.16276	1.36634	1	2.42534	3.89089	1.47158	1.68816	2.03005	2.1298	2.19353	1.74682	1.73344	2.82267
TNFRSF19	1	1	1	3.72679	40.2249	1	1	6.04878	12.7	27.5214	1.53854	1	1	3.77251	23.1835	1	1	1	17.4325	16.2258	7.11881	2.55285	1	2.36942	3.65764	1	3.60793	1	1	2.49689	1.62515	1	1	3.11959	1	1	4.75831	2.64661	2.73742	1	1	3.75452	3.62001	2.18418	1	2.38211	1.9024	1.23366	1
MIPEP	18.9108	62.231	11.5027	28.8528	14.2284	44.0935	5.01823	12.7501	3.07288	9.98766	5.47326	33.9907	5.02859	1	1	23.0655	16.5411	10.8573	27.2044	28.5579	19.6759	15.86	40.7386	43.0831	1.79538	7.5066	27.7615	8.13653	15.1648	18.1486	16.9935	9.57353	8.62673	14.6236	16.3816	51.3558	13.64	33.7753	39.2812	20.8141	45.0292	17.6579	26.3847	25.013	15.987	33.689	9.15408	14.4913	39.3552
C1QTNF9	1	1	1	1	1	1	1	5.64788	1	1	1	1	1	1	1	1	1	1	1	1	1	1	1	1	1	1	2.68181	1	1	1	1	1	1	1	1	1	1	3.54943	1	1	1	1	1	1	1	1	1	1	1
PCOTH	1	1	1	1	1	1	1	1	1	1	1	1	1	1	1	1	1	1	1	1	1	1	1	1	1	1	1	1	1	1	1	1	1	1	1	1	1	1	1	1	1	1	1	1	1	1	1	1	1
SPATA13	1	1	1	1	1	1	1	1	1	1	1	1	1	1	1	1	1	1	1	1	1	1	1	1	1	1	1	1	1	1	1	1	1	1.08786	1	1	1	1	1	1	1	1	1	1	1.1974	1	1	1.1799	1.61251
FAM123A	1	1	1	1	1	1	1	1	1	1	1	1	1	1	1	1	1	1	1	1	1	1	1	1	1	1	1	1	1	1	1	1	1	2.3336	1	1	1	1	1	1	1	1	1	1	1.38579	1	1.76644	1	1
MTMR6	9.43272	80.8526	1	1	7.26698	22.6296	22.0344	2.13265	7.33613	18.4621	48.3662	17.0694	1	59.1681	28.3454	1	26.4339	33.9986	1	16.8378	22.3706	1	6.2152	18.0595	12.3526	12.1093	19.0988	5.83144	9.59895	11.9006	11.7709	12.753	14.6696	18.8288	10.7387	29.6308	31.8134	9.21534	20.3264	8.44385	32.3829	18.2988	20.9165	14.677	7.56848	3.48361	23.0136	12.2257	26.3262
NUPL1	22.2652	60.9548	4.15006	14.3953	35.1395	1	59.6879	5.09239	18.6723	10.4923	10.8817	26.373	6.20025	4.98992	1	1	39.117	15.3675	50.4774	34.0629	20.1942	24.3654	80.0084	60.1121	53.7236	45.4727	50.6804	61.869	67.5641	65.0527	46.3488	53.1131	58.9825	70.6268	47.7496	74.7881	63.6285	123.42	30.5461	63.638	53.1091	64.206	51.6357	36.8511	40.9329	64.4686	69.2566	56.3332	89.1688
ATP8A2	1	1	1	1	1.81503	1	1	1	1	1	1	1	1	6.07757	1	1	11.1897	1	1	1	1	1	1.0535	2.81958	1.88591	1	1.26936	1	1	1	1.76095	1.11519	1.41911	1.41762	1	1.33782	1	1.59353	1	1	1	1	1.32574	1.15184	1	1.14998	1.31065	1.66774	1.25217
RNF6	1	1	1	10.1001	1	1	1	1	1	1	1	2.44843	1	1	1	1	1	1	1	1	1	1	1	3.20312	1	1	1	1	1	1	1	1	3.18753	1	1	1	3.97998	1	1	2.34912	1	1	1	2.1808	1.37814	1	1	1	1
NARS	1346.58	1722.77	660.331	939.519	1051.96	1130.45	695.171	410.54	1398.11	1451.44	1901.7	1554.55	1334.63	938.676	1490.32	646.755	1092.45	1023.69	1501.05	544.755	738.667	935.987	281.109	312.264	276.666	265.311	305.209	272.313	292.09	255.283	334.286	320.147	387.909	286.889	233.269	324.004	262.36	308.039	303.077	289.374	301.811	227.661	317.536	183.481	270.599	323.477	261.007	277.097	314.471
CDK8	1	1	1	2.20405	17.4106	14.7212	1.30711	1	1	1.17138	2.33221	8.00229	41.7787	1	1	1	2.48058	1	4.45284	7.3524	11.4328	2.94463	9.47358	4.4628	15.8121	4.65939	8.37719	5.48942	7.44672	7.47435	6.96551	5.59073	4.85145	3.11729	1	6.3152	1.96595	6.22026	7.60217	8.77517	8.02724	10.2943	6.86679	7.61459	10.031	5.60055	2.68618	9.32812	4.85386
WASF3	1	1	1	1	7.19303	1	1	1	10.0777	1	1	1	1	1	1	1	1	1	1	11.9875	8.44157	1	3.27524	1	4.73765	1	1.33364	1.85152	1.8982	1.27381	1.9895	3.2336	2.53668	3.01432	2.18195	1.65948	1	1	1	2.05571	1	2.18576	2.29125	1.8995	3.46909	1	1	3.4469	2.45649
GPR12	1	1	1	1	1	1	1	1	1	1	1	1	1	1	1	1	1	1	1	1	1	1	1	1	1	1	1	1	1	1	1	1	2.41732	1	4.02736	1	1	1	1	1	1	1	1	1	1	1	1	1	1
USP12	1	1	36.2375	1	7.63468	1	1	1	1	8.03377	10.8027	1	1	1	1	1	2.02972	1	1	1	1	1	1	1.62411	1.49228	1	1	4.69237	2.62193	1	2.56709	2.31291	1	1.63094	1	2.01939	1.2576	1	7.97788	2.11226	2.07138	1.89394	4.87289	1.73519	3.69847	1	1	1.92075	2.514
RPL21	2516.44	2598.55	2414.22	2668.65	1931.07	2527.9	1902.7	1902.02	1380.32	1204.02	2098.63	2139.71	1000.44	1790.91	1490.12	1338.84	1745.15	1466.59	684.459	1552.28	1830.13	1867.39	3701.84	3795.39	3839.94	4116.74	4098.93	4143.69	5011.29	4686.64	4202.64	4303.12	3217.33	3857.72	4828.51	3882.31	3567.72	4446.6	4376.04	3659.59	3413.19	4158.26	3973.77	4571.13	3942.1	3692.34	3702.05	3897.61	3197.54
RASL11A	1	1	1	1	1	1	1	96.8891	1	1	1	1	1	1	2.21856	1	1	1	1	1	1	1	22.0374	27.9202	16.936	23.0076	3.6153	21.5729	15.9288	22.4629	15.4728	18.519	21.3016	18.5362	17.2978	29.7785	16.2987	18.1242	13.3752	15.6619	17.1464	15.1291	9.58654	10.301	23.3062	9.9008	24.1583	19.6382	10.7367
GTF3A	34.9165	109.718	55.5625	49.399	60.986	4.34344	1.89542	7.58893	76.3831	20.0893	28.3102	69.2924	1	126.988	1	48.6224	17.7269	41.8391	29.6336	16.3719	72.4537	40.3734	55.2584	86.2556	54.682	46.0405	59.6568	46.1594	63.0915	57.8943	68.8898	76.4583	72.8029	67.8492	63.8079	63.8552	87.9062	81.6857	91.1521	72.349	58.6809	63.3212	56.3499	71.2781	70.6931	52.4174	82.5737	50.4655	61.0148
MTIF3	74.743	4.46004	68.5078	67.7434	63.5496	8.22458	1	8.35675	65.0651	55.3758	15.9048	11.5147	1	1	1	42.6314	9.40229	39.7666	98.4757	6.63231	50.4344	50.6219	12.9622	18.7949	38.1157	37.9597	9.15065	41.5501	35.0952	26.4231	23.9251	32.6467	24.7129	29.6603	37.8767	19.0243	18.7275	24.8821	28.2891	17.4606	17.586	24.4119	24.7097	29.8319	15.3098	21.6999	27.4198	24.6736	26.35
LNX2	2.3407	1	9.67213	1	19.6415	2.7081	10.2966	3.46974	1	7.48503	1	2.99436	1	1	7.82482	1	5.82153	1	5.85494	1.66345	1	1	3.04913	4.40245	7.61527	1	1	5.27978	2.65551	4.6853	3.123	2.16807	2.97513	4.21349	1.91392	2.56288	1	1	1	1.71296	1	2.84014	3.43331	1	2.77814	1.8253	1.99796	3.53412	1.65891
POLR1D	65.6626	95.0048	78.5433	136.566	60.7203	94.3822	88.3302	60.9213	45.8744	33.5504	36.1356	73.6044	54.2023	85.699	25.3926	126.541	41.1454	78.5814	71.096	89.3142	59.174	52.4297	94.1129	104.5	128.774	102.693	114.907	144.591	75.9662	114.38	110.958	118.917	112.691	113.567	102.208	145.277	149.041	57.8018	98.6014	121.01	112.968	137.876	144.969	104.021	113.342	112.114	98.5405	112.696	107.636
NARG2	1	5.90984	1	47.5593	23.8423	1	3.22179	3.8361	18.1046	4.22968	19.8704	15.702	1	10.2329	1	1.70123	19.7158	1.0964	34.1807	2.46669	17.8137	16.6637	7.72971	12.3258	28.8408	7.67339	28.436	6.11727	12.9624	14.4419	10.093	16.439	15.2373	8.9595	6.21016	3.50528	13.2982	5.97865	6.72055	10.388	6.59439	25.7275	14.9158	9.66585	9.18819	11.6329	6.65003	7.32875	20.7595
GSX1	1	1	1	1	1	1	1	1.41378	1	1	1	1	1	1	1	1	1	1	1	1	1	1	1	1	1	1	1	1	1	1	1	1	1	1	1	1	1	1	1	1	1	1	1	1	1	1	1	1	1
PDX1	1	1	1	1	1	1	1	1	1	1	1	1	1	1	1	1	1	1	1	1	1	1	1	1	1	1	1	1	1	1	1	1	1	1	1	1	1	1	1	1	1	1	1	1	1	1	1	1	1
CDX2	1	1	1	1	1	1	1	1	1	1	1	1	1	1	1	1	1	1	1	1	1	1	1	1	1	1	1	1	1	1	1	1	1	1	1	1	1	1	1	1	1	1	1	1	1	1	1	1	1
PRHOXNB	1	1	1	1	1	1	1	1	1	1	1	1	1	1	1	1	1	1	1	1	1	1	3.41021	1	1	1	1	1	1	2.38659	1	1	1	1	1	1.16854	1	1	1	1.97128	1	1.33013	1	1	1	1	1	1	1
FLT3	1	1	1	1	1	1	1	1	1	1	1	1	1	1	1	1	1	1	1	1	1	1	1	2.06007	1	1	1	1	1	1	1.21876	1	1.57552	1.36127	1.05903	1	1	1	1	1	1	2.01774	1	1	1	1	1	2.06471	1
NARG1L	32.749	11.4512	16.5891	3.28081	44.6344	22.1303	1.81539	10.2288	67.6437	12.5723	6.00902	10.1559	49.023	1	1	3.40825	36.971	10.0126	6.71146	1	14.1652	1.4405	16.0965	21.9887	14.8571	23.5003	9.65227	12.7972	20.8158	7.95172	13.2953	13.7935	15.8852	14.0443	17.2779	2.86361	9.26415	7.93161	14.6017	16.6104	25.9301	11.593	13.9297	10.3522	11.9629	16.1323	6.28632	15.46	11.839
PAN3	11.9129	1	4.74263	8.11299	6.55262	14.6731	26.2043	9.27417	21.7229	15.0482	14.7171	8.03117	26.8959	1	3.70313	1	1	4.24987	7.33738	1.32173	1.13387	8.87629	5.84298	1.44386	11.7285	1	3.49253	4.33695	4.69377	1.12264	3.42404	3.9519	4.4657	5.10458	1.78953	2.13319	6.69196	1	11.4669	1	3.31165	1	2.12135	1.77907	2.01214	7.70515	1.59413	4.45999	6.30259
FLT1	1	1	1	1	19.9385	2.79849	1	2.67853	1.6891	1.60232	2.19074	1.13911	1	1	1	6.06985	14.5628	1	1	1.71781	1	1	2.98632	2.92008	2.6006	1.77965	1.90334	4.21645	6.73214	3.63412	4.87187	4.32402	3.25957	2.74711	1.10769	2.56436	1	6.38929	4.18969	2.88724	6.5742	7.77249	4.41755	8.07783	4.04563	2.69866	7.40116	2.32907	1.88694
POMP	720.749	547.269	777.767	473.186	773.795	381.293	747.551	535.929	392.887	320.541	372.734	379.941	164.375	387.784	392.052	430.771	346.99	517.224	265.809	473.799	427.697	482.926	654.875	642.64	628.345	600.847	687.897	714.508	504.862	821.106	679.891	752.916	677.523	565.998	592.179	629.09	491.411	256.851	564.861	657.881	733.119	741.573	652.609	731.892	631.971	659.431	787.585	685.043	605.322
SLC46A3	10.6307	59.8547	96.3843	37.8099	87.8579	8.84726	1.88617	32.4537	3.21597	64.1099	23.7914	37.6815	6.73085	1	1	29.093	26.1233	1	1	11.2729	17.5344	1	1	3.9487	1	1	3.15177	1	1	1.73288	1	2.56541	1	4.33256	1	1	1	1	1	1.79064	1.91481	1	1	1.28	3.27665	1	3.24009	6.21722	7.30901
KIAA0774	1	1	1	1	1	1	1	1	1	1	1	1	1	1	1	1	2.27114	1	1	1	1	1	1	1	1	1	1	1	1	1	1	1	1	1	1	1	2.03101	1	1	1	2.46334	1	1	1.19063	2.06097	1	1	1	1
SLC7A1	1	1	1	1	1	1	1	1	1	1.21838	1	1	1	11.4396	1	1	1	1	1	1	1	1	1	1	1	1.82888	1.48289	1	1.39484	1.40297	1	1	1.35461	1.30833	1	1	1	1	2.15526	1	1	1	1	1	1	1	1	1.33311	1.52817
UBL3	21.7407	42.046	29.1806	9.20579	34.0761	118.527	173.315	21.0608	4.63727	63.269	1	86.587	48.7141	1	40.2438	94.4205	21.4258	12.328	2.30464	31.8558	39.1658	54.1277	12.6388	27.5839	47.8066	34.2169	22.3099	19.9775	68.8718	22.5866	24.1736	29.2163	13.9079	24.6915	31.0753	28.2705	69.3559	42.852	1	31.0687	28.2829	18.3455	18.1693	20.3563	24.8802	14.0182	29.2171	17.885	22.5136
NARG1	156.5	88.6144	34.5938	4.94165	62.1781	30.9529	22.817	21.5832	15.0522	29.0504	20.4876	37.5588	4.20801	21.257	56.264	76.3282	22.7989	19.8673	61.4926	19.6026	125.173	34.1392	123.936	92.7431	116.05	85.1963	77.5264	51.5897	74.5138	54.4756	70.0395	67.3143	60.3238	74.2794	59.0296	56.0367	47.8034	63.1478	85.635	52.1507	74.5559	78.5153	76.8752	54.8342	53.1313	57.7676	65.5728	82.3886	86.6496
HMGB1	4181.74	4507.68	2081.62	3994.72	4000.97	1665.96	3361.6	2297.1	2485.63	2286.44	2259.37	2188.23	2982.53	1040.67	1918.7	1640.87	2025.66	2896.87	612.135	2089.36	3673.02	3631.35	1815.25	1755.13	1686.28	2547.67	2040	1824.54	1955.66	2287.17	1939.55	2160.86	2176.85	2078.77	1859.71	1906.34	1725.69	1114.44	1613.5	1845.06	1692.56	1667.8	1866.95	1852.19	1959.06	1942.14	2053.62	2294.68	2124.97
SERINC5	26.0675	1	1	1	3.92245	17.1941	39.6888	52.0961	1	1	3.5862	3.95178	87.7512	7.32641	1.37168	7.61059	2.50104	13.628	1	1	14.9833	19.6074	7.28915	11.2224	13.8601	6.76137	1	3.40918	4.54546	4.78812	2.61766	3.07607	5.14384	9.08004	2.95905	6.79125	31.3723	16.6401	1	1.43538	3.44483	16.4579	6.0621	4.29223	1.35371	5.58943	3.9332	6.93479	7.80055
THBS4	1	1	1	1	1	1	1	1	1	1	1	1	1	1	1	1	1	1	3.44927	1	1	1	4.97066	3.92498	4.90666	1.69304	2.76647	1	2.6626	2.71385	5.73836	3.29309	1.88091	2.45498	5.83123	2.53651	2.84801	1	11.721	3.8285	3.07878	1.63759	10.2952	8.7493	3.6507	1.3545	3.93906	3.92773	8.8778
MTX3	1	2.87263	2.16184	1	14.9173	1	46.4855	5.05427	44.881	14.158	22.5974	10.4313	1	1	1	4.59787	1	21.1807	1	1	1	1	1	3.83888	8.34014	1	2.58681	10.2013	3.60079	8.1166	5.27328	4.22132	6.07831	7.48673	1	7.60242	1	1	4.7095	2.35427	4.30829	5.09807	1	3.62748	2.04515	14.3276	7.33697	8.87902	4.20407
CMYA5	1	1	1	1	1	1	1	1	1	1	1	1	1	1	1	1	1	1	1	1	1	1	2.21509	1.0867	1.33607	1.16374	1	1.18294	1.41398	1	2.07886	1.64283	1.36044	1	1.90027	1	1	3.24602	1	1	1.07201	1	1.49456	1.38248	1.49863	1.24426	1.26918	1.51629	1.15551
PAPD4	6.99231	153.313	71.1341	110.64	29.9708	79.1799	91.7973	23.7403	88.1139	58.4789	32.7834	81.3679	75.0835	48.1549	104.277	1	50.575	23.265	39.2194	30.0134	21.6278	1	46.3176	41.7452	45.8471	53.3366	33.9648	40.5757	42.8954	50.2193	52.0305	43.2225	55.3901	29.6688	23.1877	53.9335	49.2602	29.106	42.9136	15.1322	25.5979	32.4224	34.4156	34.7278	33.5743	41.1578	39.5296	24.3018	51.2675
HOMER1	1	1	1	1	1	1	1	1	1	1	1	1	1	1	1	1	1	1	1	1	1	1	6.00692	12.2701	10.0984	9.13589	12.4324	13.3149	7.21764	5.46843	11.6707	5.66671	5.79961	5.96774	4.29911	8.7104	1	6.33687	1	9.12492	7.59459	2.60734	9.91957	21.4191	10.6927	2.49793	5.95679	2.80873	4.83565
JMY	1	1	1	1	1	1	1.38615	1	1	1	1	1	1	18.2692	46.0772	1	1	1.88177	1	1	1	1	1.33352	1	4.24505	1	2.9854	4.01064	2.78173	1.7505	1.33499	1.18355	1.3913	1.99026	2.59593	1.51896	4.65979	1	2.48268	1	2.14793	1	1	3.15008	1.20928	1	1.41757	1.12265	2.26587
BHMT	1	1	1	1	1	1	1	1	1	1	1	1	1	1	1	1	1	1	1	1	1	1	1	1	1	1	1	1	1	1	1	2.13826	2.42955	1	1	1	1	1	1	1	1	2.88588	1	1	1	3.39088	1	1	1
BHMT2	1	1	1	1	1	1	1	1	1	1	1	1	1	1	1	1	1	1	1	1	1	1	1	1	1	1	1	1	1	1	1	1	1	1.48853	1	1	1	1	1	1	1	1	1	1	1	1	1	1	1
DMGDH	1	1	1	1	1	1	1	1	1	1	1	1	1	1	1	1	1	1	1	1	1	1	1.20383	1	1	1	1	1	1	1	1	1	1	1	1	1	1	1	1	1	1	1	1	1	1	1	1	1	1
ARSB	1	1	1	1	1	1	1	4.40621	1	9.06536	1	1	1	1	1	1	1	1	1	1	1	1	1	1	2.79841	1	2.65152	1.30685	1	1	1	1.22762	1	1.45068	1	1	1	1	1	1	1	1	1	1	1	1	1	1	3.52741
LHFPL2	1	1	1	1	1	1	1	23.7281	1	1	1	1	1	13.194	1	1	1	1.34906	1	1	1	1	5.91715	1	2.09225	6.67106	8.31047	1	3.1592	8.01344	7.29822	2.86258	3.61321	4.56966	1	5.07059	3.42415	1	1	3.11978	1	3.05076	3.78481	6.07809	1	1	1	4.42003	8.23731
SCAMP1	1	1	1	1	1	1	1	1	1	1	1	1	1	1	1	1	13.1504	1	1	1	1	1	4.81216	1	1	1	1	2.38835	1	1	2.25939	2.95477	1	4.24191	1	4.30607	4.00374	1	1	10.9757	1	3.30947	1	1	2.43958	7.3788	4.20547	1	1
AP3B1	1	29.8374	27.2504	34.149	26.0255	35.6207	21.5957	4.70271	68.7443	40.5483	32.4475	24.9478	1.7231	34.0807	70.2895	1	43.2931	15.894	27.4709	7.91521	20.4934	23.0721	21.7579	30.5857	36.8348	30.7625	22.4964	33.6849	24.1796	17.1088	24.3813	24.4695	35.4179	30.7867	22.5273	25.614	27.2962	24.4115	36.09	29.6984	34.129	30.2322	28.4798	13.666	26.2116	29.3901	20.7281	20.4971	28.6918
TBCA	44.6384	1	229.582	139.85	62.2775	54.06	93.2123	93.5076	24.5047	49.3399	69.5932	58.7511	38.6523	44.9507	103.07	36.9787	111.139	41.1655	107.598	33.3212	51.8293	127.39	287.69	249.135	288.977	275.246	298.133	312.304	268.168	388.473	301.116	355.797	230.999	308.185	270.111	287.697	338.382	148.235	266.758	362.88	250.724	283.403	298.892	314.255	276.054	272.608	420.061	287.811	262.71
OTP	1	1	1	1	1	1	1	1	1	1	1	1	1	1	1	1	1	1	1	1	1	1	1	1	1	1	1	1	1	1	1	1	1	1	1	1	1	1	1	1	1	1	1	1	1	1	1	1	1
WDR41	23.6995	29.8396	6.56007	86.6027	2.68129	60.7169	72.7553	7.81458	37.2917	6.7868	20.5604	35.8538	51.6307	47.2398	1	1.30742	21.3031	15.1799	21.4703	19.8589	28.3336	14.4772	18.6841	28.9103	28.4497	60.9552	29.4328	48.6175	28.6465	34.3758	44.7197	37.6826	49.736	61.5627	48.4163	45.1846	28.2918	3.74619	44.3391	63.7171	25.5952	47.2558	26.493	38.5775	27.4703	53.8298	31.2471	50.2631	62.2167
PDE8B	1	1	1	15.3226	1	1	1	1	1	1	5.26372	5.20418	1	1	22.8386	1	3.91039	1	1	1	1	1	1	1	1	1	1	1	1	1	1	1	1	1	1	1	1	1	1	1	1	1	1	1	1	1	1.19587	1	1
HSP90AB1	452.516	639.693	307.98	604.481	431.427	506.173	404.092	897.971	1073.7	1187.64	920.067	947.597	1663.58	1194.14	1318.85	1396.34	1005.84	1404.26	1674.84	929.925	1342.17	1087.37	2696.1	2733.53	2911.81	2707.66	2841.64	3071.73	3287.32	2454.89	3060.12	2836.6	2781.2	2867.08	2733.59	2828.37	2877.4	2974.71	3049.1	2993.69	2928.43	2911.7	2967.02	2900.49	2929.33	2976.85	2703.26	3051.61	2968.38
NARFL	1	1	1.51656	1	1	1	1	1	1	1	2.25518	1	1	1	1	1	1	7.94006	1	8.43403	1	3.81041	1.98908	1.37213	1	1.79957	2.88222	1	1	1.35852	3.77917	1	1	1.78758	1	1	3.69024	1	6.67754	1	1	1.53257	1	4.72529	1.55424	4.42351	1	4.56632	1.66531
NARF	1	1	1	1	1	1	1	3.15512	1	1	1	1	1	1	1	1	1	1	1	1	1	1	2.30677	1	1	1.8179	1	1	1.7084	3.0315	1	1.94175	1	2.37361	1.31395	1	4.66745	2.65192	2.35893	3.12646	1	1	1	2.15985	4.58637	2.41355	1.23077	1	1.588
AGGF1	11.8342	1	49.4809	1	2.76926	50.8183	4.07738	9.63362	20.4373	23.0394	8.56033	42.3114	42.1293	68.4561	56.5296	1	36.6359	23.7135	44.5349	18.9405	13.4892	33.5095	16.9479	23.7814	38.9313	27.2634	33.2083	41.0241	39.3232	15.4623	28.6825	36.1228	26.9205	28.7283	12.5987	18.9172	23.7897	27.1552	42.2137	36.0717	19.2092	33.4513	27.9101	30.235	18.9391	21.18	35.4873	18.109	28.3851
CRHBP	1	1	1	1	1	1	1	1	1	1	1	1	1	1	1	1	1	1	1	1	1	1	1	1	1	4.20748	1	1	1	1	1	1	1.18152	4.77415	1	1	1	1	1	1	1	1	1	1	1	1	1	6.78364	1
S100Z	1	1	1	1	9.34824	1	1	1	1	1	1	8.6781	34.971	1	1	1	29.0567	1	1	1	1	1	1	1	1	1	1	1	1	1	1	1	1	1	1	1	1	1	1	1	1	1	1	1	1	1	1	1	1
F2RL1	1	39.0067	44.7161	31.8305	42.5419	103.7	147.334	86.7418	68.6813	203.432	91.9149	11.8036	1	154.286	1	1	236.302	5.63352	1	1	69.7283	50.3306	10.7502	3.90572	32.9731	3.99719	9.64842	8.92534	18.5045	18.4487	11.6012	19.618	14.5907	26.6941	37.4717	17.5989	8.89962	12.4566	7.94202	9.80564	15.4273	18.4898	20.0642	6.60643	7.37732	15.4224	23.4873	3.84854	3.96705
F2R	1	1	14.6698	5.87462	1	1.13254	51.6928	8.69623	20.7553	39.2342	1	1	1	4.31114	11.7246	32.8212	31.6546	1	2.88844	4.87271	16.1713	6.76641	9.48508	11.1572	10.6602	5.24833	3.45313	8.39938	4.24839	2.1758	2.6276	2.98899	1.96713	5.37142	8.77324	1	6.81807	12.5499	1	1	11.6087	3.26706	8.90766	2.78952	4.39561	6.66692	4.95624	2.68641	4.94893
IQGAP2	1	3.33355	27.3386	11.8367	1.05752	20.1112	74.4365	33.414	37.0737	83.6768	50.9264	25.6338	4.39187	1	11.441	10.2031	4.16135	8.03194	11.4206	32.123	21.8128	11.181	1.37271	4.17331	2.02535	3.02341	3.44984	3.0734	1	5.26715	2.38801	2.56579	3.98577	3.09051	1.33977	3.3631	1.94554	3.34082	6.05738	1.50458	5.62105	3.1773	1.87135	2.32504	1.10731	1	3.10101	2.06221	1
F2RL2	1	1	1	1	1	1	1	1	1	1	1	1	1	1	1	1	1	1	1	1	1	1	1	1	1	1	1	1	1	1	1	1	1	1	1	1	1	1	1	1	1	1	1	1	1	1	1	1	1
SV2C	1	1	1	1.64393	1	1	1	3.67893	1	1	1	1	1	1	1	1	2.5714	1	1	1	3.91445	1	1	1	1	1	1	1	1	1	1	1.36839	1	1	1	1	1	1	1	1	1	1	1	1	1	1	1	1.11925	1.18849
NAPSA	1	54.9746	7.35834	24.5429	11.5045	1	74.7054	25.3271	1	9.11537	1	1	1	1	19.5581	1	1	17.0536	1	14.9004	12.2972	17.9793	5.56325	3.74568	20.8815	23.1982	6.78665	12.7924	6.33014	10.5667	9.53043	4.71959	10.0828	8.28334	10.8672	7.38017	8.17088	15.669	1	1	3.55712	5.6858	4.00344	2.77004	3.07809	12.9009	3.39555	9.51944	13.2675
EAPP	1	7.19248	49.6389	155.579	90.6086	59.803	48.1618	31.3522	176.402	144.049	66.2045	95.3834	1	149.953	158.256	91.6816	61.1516	44.0436	187.238	113.09	56.718	137.166	66.2426	67.777	86.7434	45.5994	58.4945	82.8838	89.3095	84.3016	87.0741	121.549	82.5255	76.8882	87.1056	56.084	100.2	47.1551	124.327	67.2238	35.3329	67.287	96.1433	95.3106	78.2213	64.4765	79.4662	39.2653	65.7704
SSSPTA	23.7887	2.27907	1	5.72396	20.2074	35.4314	23.1872	155.84	12.3286	1	57.3122	19.873	1	1	56.2626	2.11047	59.1849	8.87226	1	1	8.25494	10.1253	30.2042	18.79	20.9053	7.02018	7.09149	17.3526	13.6844	19.672	5.15607	18.5627	27.5455	21.9664	13.0768	25.7523	2.94006	37.521	5.78402	9.59299	25.9712	14.4285	16.1359	8.36369	16.3741	6.9478	10.1533	4.0787	20.362
EGLN3	1	1	1	1	1	1	1	17.8724	40.4357	1	28.694	1	1	1	1	1	1	1	1	1	1	18.5484	40.3035	73.0622	142.277	21.8702	69.2383	31.995	61.5593	88.0623	58.7207	67.8933	65.8396	64.2099	34.3559	63.8488	92.3658	115.524	32.7663	43.2097	76.9193	66.6808	62.8488	53.9037	37.0084	37.8614	40.7822	35.6963	28.5157
NPAS3	1	1	1	1	1	1	1	1.20609	1	1	1	1	1	1	1	1	1	1	1	1	1	1	1	1	1	1	1	1	1	1	1	1	1	1	1	1	1	1	1	1	1	1	1	1	1	1	1	1	1
NAPRT1	1	1	1	1	1	13.2252	1	1	1	1	6.60656	2.52111	1	1	1	1	1	1	1	1	1	1	2.64173	14.3768	12.8083	5.08425	10.2459	13.4632	8.53755	10.6067	11.0189	10.0381	4.94109	9.16404	10.6062	15.4538	17.7044	19.0271	11.147	1	15.192	3.68097	10.3372	20.047	12.8264	6.49497	5.95483	14.3495	4.06424
NAPG	63.7117	27.6	41.5246	17.3472	23.4734	3.20419	1.21724	12.4163	22.5836	27.4003	28.2697	33.9638	38.4144	11.9184	30.6795	32.81	13.6081	19.6523	23.8473	19.331	17.6849	19.7351	11.5036	12.6437	21.6687	8.5687	29.5401	13.668	15.472	20.6445	21.1222	15.5914	29.8288	9.37205	20.7527	4.32247	30.2178	52.9734	22.448	25.0258	30.0525	28.3385	17.9473	27.2103	27.5977	26.4852	26.2005	20.2926	24.2563
PEX5	1	23.7585	1	32.0392	2.78169	1	1	5.60539	9.9479	2.66153	6.81395	13.3459	1	11.3203	1	1	1	1	67.5762	9.31692	1	1	4.36505	7.13635	9.38466	14.8875	3.70639	2.66991	2.78314	2.12023	1.23442	3.24446	2.99118	4.75191	1.2757	9.34013	10.8012	12.772	10.473	11.3343	6.08425	7.96044	3.08916	4.80399	1.4771	3.05815	4.63647	3.65854	7.54318
CLSTN3	1	1	1	1	1	1	1	1	1	1	1	1	1	1	1	1	1	1	1	1	1	1	2.55887	5.53939	1.30091	1	1	1.90853	1	1.24159	1.89677	1.21507	3.29041	3.29588	1	4.18644	2.62677	1	9.89904	4.56117	6.72687	6.40061	1.43043	2.6915	1	3.15974	6.4252	4.03868	5.29143
RBP5	1	1	1	1	1	1	1	1	1	1	1	1	1	1	1	1	1	1	1	1	1	1	9.93492	8.08741	1	1	1	11.9467	1	1	1	1	1	1	1	4.89991	1	6.80855	10.7886	1	1	1	1	1	1	1	1	2.4489	1
C1RL	1	1	1	1	1	1	1	1	1	1	1	1	1	1	1	1	1	1	1	1	1	1	1	1	1	1	1	1	1	1	1	1	1	1	1	1	1	1	1	1	1	1	1	1	1	1	1	1	1
C1R	1	36.011	1	1	1	1	1	1	1	1	1	8.27627	1	1	1	1	1	1	1	1	1	11.9118	1	1	1	1	1	1	1	1	1	1	1	1	1.31674	1	1	1	1	1	1	1	1	1	1	1	1	1	1
RPL10	2451.56	1353.76	2078.06	2163.01	1722.71	6911.88	310.482	3152.44	4130.41	3439.85	3631.92	5039.68	1991.42	7343.06	4240.32	4912.63	5086.48	2179.1	4071.5	4260.14	4086.93	4045.44	5887.71	4885.32	5761.9	5369.77	5478.3	5628.32	5957.25	5830.38	6842.56	7079.29	5605.38	5782.97	7122.73	6524.62	4208.74	5088.2	6087.3	5319.94	4946.18	6289.76	5768.88	6921.18	6285.58	5273.38	5191.36	4713.19	4931.23
NAPEPLD	1	1	1	1	1	1	3.68365	1	1	3.47676	1	1	1	1	1	1	1	1	1	1	1	1	9.33636	4.75372	7.01012	2.02413	4.64473	6.89103	5.66639	2.44632	5.92905	5.74502	2.8928	3.75033	4.32969	1.47747	9.73603	5.93085	5.5157	2.35687	19.7908	4.3096	3.20954	5.9554	4.26619	3.07919	1	4.60243	10.9554
LPCAT3	314.824	425.732	446.515	207.633	294.635	168.24	580.573	443.443	243.284	640.725	237.418	308.656	456.547	367.263	88.2991	109.741	996.415	394.897	20.7218	173.822	333.991	397.624	137.765	148.571	121.559	108.497	126.981	216.497	115.823	114.217	113.742	117.09	122.333	121.538	119.581	131.327	126.396	135.953	105.979	113.162	124.604	115.007	154.745	83.3457	91.0661	139.385	170.459	94.9545	126.908
EMG1	549.128	201.96	354.63	279.733	359.151	134.867	238.612	79.1489	312.734	243.176	346.735	370.628	445.523	203.063	396.648	252.224	247.934	415.551	338.331	355.01	201.167	256.505	272.582	250.797	307.81	345.394	233.792	269.376	273.543	322.533	292.492	321.046	300.052	337.842	312.615	346.13	381.208	302.179	326.632	261.998	265.257	308.841	275.729	319.801	259.955	369.352	224.311	269.667	250.703
PHB2	571.683	497.519	318.978	634.459	373.094	329.813	313.205	331.73	506.562	247.742	282.253	375.705	467.962	266.9	477.89	414.207	499.153	677.695	273.867	523.352	254.199	545.287	593.87	575.154	598.253	623.268	461.681	642.437	513.095	504.685	535.619	557.797	520.569	555.688	406.522	591.896	384.593	561.095	577.432	542.471	435.498	499.929	605.331	435.477	405.241	652.119	529.988	603.501	621.661
PTPN6	1	1	1	1.16091	1	1	41.1108	18.9945	1	1	26.7272	2.23242	1	15.7514	1	1	1	1	1	1	1	40.7816	4.38871	1	1	1	1	1.74256	1	2.82954	1	1.31068	1	1	1	1.36304	4.50946	1	1	1	1	3.37282	1	1	3.87775	1	1	1	1
GRCC10	31.5086	28.7084	82.3827	33.3688	10.004	18.5775	54.5907	70.8514	42.2055	7.61388	38.7708	47.2079	98.3024	9.91729	8.74139	128.609	34.9635	49.9967	15.4193	31.1676	38.5104	23.252	82.8324	84.788	78.3448	53.9722	71.9236	89.0219	67.0379	108.139	88.9076	69.0018	53.2688	54.3514	69.1811	74.6503	70.5875	94.7357	83.7596	87.06	105.935	73.8117	69.3488	86.4403	100.166	84.6274	72.0467	47.2824	44.0274
ATN1	2.19523	9.8981	2.9197	9.87887	4.25036	1.35909	1.43457	3.51788	7.67307	9.31073	1.69142	3.5836	34.6412	1	2.11994	1	3.19056	4.58901	7.26724	2.51858	6.35177	4.84889	1.12153	3.09879	1.64206	1.73909	1.27854	1.60329	1	2.06842	1.18	1.08135	1.6883	1	1.99952	1	2.84283	1	1.28959	1.39443	1.14366	2.07083	1.35997	3.18906	1.20795	1.70395	2.44513	1.52117	1.5753
ENO2	1	26.1747	18.15	1	1	2.8356	1	1	1	1	7.88124	1	7.62702	1	1	1	1	1	1	1	1	1	12.0054	6.97805	5.50899	1	2.12502	6.55159	4.50246	2.16193	4.97649	4.22175	2.49896	6.63491	15.8139	1	3.26321	4.59912	12.5034	5.09885	1	4.3575	5.03099	3.81132	5.19691	4.40391	6.00197	1	4.72069
LRRC23	1	22.5411	1	1	1	1	1	3.49885	1	1	1	11.2339	1	1	1	1	1	1	1	1	1	14.7413	1	1	1	1	1	1	1	1	1	1	1	1	1	1	1	1	1	1	1	1	1	1	1	1	1	1	1
SPSB2	1	1	1	1	2.20435	28.5027	1	1	1	1	1	1	1	1	1	1	16.6027	1	1	1	1	1	1.47185	5.66232	2.24978	5.13849	1	5.73199	1	1	1	1.93049	1	1	1	1	1	8.36693	5.45436	2.89677	4.49223	2.9929	1	3.63729	1.93146	6.55737	3.42179	1	5.64081
TPI1	1080.44	789.155	726.915	828.645	1294.23	1244.72	808.979	3943.59	1540.94	879.787	1202.32	1219.85	798.061	581.244	1083.49	970.329	1161.78	2002.45	820.704	1004.9	1126.48	1431.75	662.415	683.495	572.334	654.96	533.229	720.833	553.296	824.266	649.991	633.046	862.903	713.257	746.711	677.784	774.644	910.64	675.855	652.744	547.507	716.175	733.937	664.636	571.32	732.924	736.728	722.67	627.35
USP5	1.23407	73.9635	6.38141	33.787	56.5847	22.2132	20.4386	26.6354	38.1944	73.1875	45.0372	52.4519	143.866	4.68191	255.926	91.7743	34.8215	80.4244	130.57	172.235	96.3513	62.6567	66.8062	57.5633	63.5696	65.3087	29.3261	57.3698	31.4044	41.2401	52.1228	28.6546	60.5902	51.1563	26.378	40.6879	57.6008	98.9467	49.371	29.6075	56.946	70.1251	44.1442	43.7376	22.9755	40.2999	73.745	74.4505	46.3614
CDCA3	307.2	186.315	4.59427	208.417	79.4406	147.741	132.887	251.508	19.9714	216.669	1	27.8913	1	155.528	103.047	192.779	261.502	66.4592	467.071	283.215	193.041	334.845	254.024	187.934	177.245	141.16	153.605	175.681	178.387	165.901	167.574	204.303	167.448	270.977	191.087	202.078	143.141	270.375	145.592	113.075	129.996	102.873	163.844	143.762	124.482	155.309	139.437	126.175	182.076
GNB3	1	1	1	1	1	1	1	1	1	1	1	1	1	1	1	1	1	1	1	1	1	1	1	1	1	1	1	1	1	1	1	1	1	1	1	1	1	1	1	1	1	1	1	1	1	1	1	1	1
LEPREL2	1	1	1	1	4.2812	1	1	1	1	1	1	4.72784	1	1	1	1	1	1	1	1	1	1	1	1	1	1	1	1	1	1	1	1	1	1	1.51906	1	1	1	1	1	3.01671	2.43576	1	1.5268	1	1	3.12866	1	1
GPR162	1	1	1	1	1	1	1	1	1	1	1	1	1	1	1	1	1	1	1	1	1	1	1	1	1	1	1	1	1	1.19407	1.53957	1.28954	1	1	1	2.89143	1	2.85822	1	1	1.95122	5.05622	1	2.59245	1.96674	1	1	1	1
CD4	1	1	1	1	1	1	1	1	1	1	1	1	1	1	1	1	1	1	1	1	1	1	1	1	1	1	1	1	1	1	1	1	1	1	1	1	1	1	1	1	1	1	1	1	1	1	1	1	1
LAG3	1	1	1	1	1	1	1	1	1	1	1	1	1	1	39.2454	24.1263	4.43924	26.3422	1	23.4628	18.0089	1	7.72989	13.0536	9.6443	1	3.92442	9.81608	5.0674	4.45443	4.11236	6.5505	3.34409	1.68026	7.33866	11.6849	6.88142	14.4701	10.4853	10.8225	3.47211	3.14272	5.9288	12.0807	8.68035	10.6229	1	1.28926	11.0115
MLF2	67.474	149.771	83.5791	94.4901	136.785	105.468	22.5478	276.671	40.29	57.9609	61.5687	73.9661	68.0068	19.5987	70.2709	99.4212	171.075	60.5093	95.1856	131.389	76.6175	71.7323	163.928	200.801	91.3819	97.4825	90.8932	119.57	96.5031	124.748	153.935	141.037	83.9052	103.902	131.578	177.147	303.802	155.593	145.903	163.559	207.449	168.052	124.91	160.852	164.122	222.684	149.803	167.896	165.236
COPS7A	109.229	77.9934	46.0156	62.4796	52.035	35.9337	8.38324	18.7076	42.3404	22.7555	41.9769	47.7645	77.7684	41.4227	216.333	126.637	77.9613	109.225	90.2899	171.091	202.106	157.372	89.6548	125.951	79.642	128.772	65.8864	108.832	99.1927	100.404	104.052	83.996	103.727	63.9014	113.391	116.108	136.598	134.636	92.0377	85.6003	120.01	160.009	93.4513	96.5537	106.205	107.117	96.9728	81.766	85.8035
NAPB	1	1	1	1	1	1	1	1	1	1	1	1	1	1	1	1	1	1	1	1	1	1	1	1	1	1	1	3.10066	1	2.2025	1	1.39403	1	1	1	1	1	1	1	1	1	2.02211	1	1	1	1	1	1	1
ZNF384	1	7.66173	1	3.85523	19.2902	22.8653	36.8204	3.51585	1.2549	8.63823	8.79455	11.4273	39.4148	3.77944	26.2818	6.11697	12.0729	8.12677	8.86901	20.977	16.9649	8.63773	4.38626	15.3629	13.9955	9.28047	11.6909	6.6102	11.6977	13.1126	8.69638	6.14859	13.3944	9.05605	6.74032	14.4129	8.31249	8.22873	8.81018	8.46207	12.2868	15.314	16.3243	6.11326	4.02557	11.5391	12.5606	4.34394	7.71139
ING4	23.3551	21.8743	1	27.7898	43.4331	32.2103	40.3167	8.13942	20.3336	63.5212	40.3177	24.4393	12.1727	39.4323	31.2208	2.15004	31.5846	42.0247	19.926	24.452	41.4374	20.6478	12.562	24.1862	19.3788	15.9543	11.1005	21.2832	27.4097	22.9243	32.0359	24.5725	28.6507	28.6142	10.4575	26.4914	21.2796	33.3337	27.685	30.6598	12.6877	20.8857	12.6108	22.5353	21.5489	15.3463	22.5307	37.9194	18.1558
ACRBP	1	1	1	1	2.27496	1	1	1	1	1	1	1	1	1	1	1	1	1	1	1	1	1	2.00167	1	1	4.49154	7.35185	2.88928	1	2.20761	2.20967	1	2.02487	1.2998	1	1	1	1	1	1	1	1	2.85421	1	1	1	1	1.36406	1
LPAR5	1	1	1	1	1	1	1	1	1	1	1	1	1	1	1	1	1	1	1	1	1	1	1	6.12273	3.0729	1	1	1	1	1	2.05591	1	1	1	1	3.54201	1	1	1	1	1	1	1	1.53194	2.46015	1	1	1	1
CHD4	100.393	76.9951	46.1352	51.8833	86.5033	23.8149	22.8358	17.83	19.3545	35.6433	40.4786	37.6208	13.7427	3.69146	1.50675	15.2699	10.2518	22.8298	27.7333	35.5889	12.4979	16.2041	70.388	25.7177	38.7853	23.3347	49.0114	27.7504	54.8256	34.233	47.2943	37.4436	42.3672	46.169	51.4912	44.2549	46.3742	47.311	44.4677	34.8433	58.2385	49.3683	44.5692	69.6258	54.2182	36.9066	77.0183	58.9824	55.9144
NOP2	90.8138	60.2998	21.7397	70.9707	64.5524	53.8674	51.7116	54.0237	113.78	103.869	63.333	66.9805	87.1624	141.958	130.395	122.83	58.2638	61.5598	37.596	93.3425	19.6254	31.1269	50.9426	42.7602	79.2552	91.3713	73.0097	45.1698	61.4671	66.233	57.445	52.0704	55.1706	68.3213	51.9191	66.6776	80.7569	54.3521	65.5306	42.7732	45.0942	61.694	66.117	62.343	54.1003	70.5511	76.1718	94.8344	82.1175
IFFO1	1	1	1	1	1	1	1	4.60563	1	1	1	1	1	1	1	1	1	1	1	1	1	1	1	1	1	1	1	1	1	1	1	1	1	1	1.96694	1	1	1	1	1	1	1	1	4.46298	1	1	1	1	2.68365
GAPDH	34.0279	142.609	12.8091	13.0151	82.2396	782.284	93.9412	944.203	336.531	63.2495	128.397	230.509	77.9126	46.7073	193.993	352.944	302.693	450.75	182.23	276.914	273.64	75.0295	6344.3	6328.07	6203.37	6183.32	6424.12	6948.39	6576.85	6061.34	7548.31	6959.91	6708.7	6013.13	6224.68	6585.84	6059.52	8760.53	7765.96	6920.18	6750.7	6489.33	7011.77	6846.19	6920.01	7511.26	6420.07	6221.58	6697.21
NCAPD2	27.5789	21.1999	1	3.88706	41.7377	1	2.72403	13.1007	1	1.34579	7.65015	6.95947	1	1	1.58688	7.01463	17.0023	1	10.3301	3.79205	19.4901	21.5266	16.5487	45.637	27.203	14.962	33.1858	29.6045	19.6987	29.1534	22.5267	20.423	28.9559	22.4606	17.8459	18.4658	24.6257	28.1909	21.2954	35.7777	25.1032	24.3202	13.0226	13.1416	12.4264	14.9404	28.7428	36.6691	32.6746
MRPL51	791.523	596.09	547.861	621.178	295.1	462.531	795.368	655.723	336.386	299.363	381.23	510.207	528.037	123.853	91.6256	454.454	296.871	360.331	129.431	351.865	268.49	334.19	376.399	386.469	443.642	373.164	415.821	449.851	401.453	410.852	478.447	530.903	417.512	359.672	395.721	512.445	384.772	297.463	478.315	430.106	279.439	501.272	482.382	489.902	438.632	394.862	423.777	432.727	427.997
VAMP1	1	1	1	1	1	19.57	1	5.71938	1	1	1	1	1	1	1	1	1	1	1	1	1	1	4.302	8.24502	1	3.21042	1	1	1	2.66319	1	1	4.83462	1	1	1	1	1	1	5.02811	1	1	3.61015	3.91002	2.51383	1	1	1	1
TAPBPL	1	1	1	1	1	9.83257	1	1	1	1	1	1	7.81833	1	1	1	1	1	1	1	1	1	1.61662	3.23885	5.30318	2.33948	1	2.41076	1	1.78946	1.93434	1.89133	2.23409	2.75752	2.42604	1	1	1	1	2.26252	1	1.43231	1.60228	3.13073	1.42923	1.86908	5.09929	4.9715	6.9498
CD27	1	1	1	1	1	1	1	1	1	1	1	1	1	1	1	1	1	1	1	1	1	1	1	1	1	1	1	1	1	1	1	1	1	1	1	1	1	1	1	1	1	1	1	1	1	1	1	1	1
LTBR	8.80768	1	1	1	1	125.322	46.5483	40.3005	20.0968	72.4606	13.8751	19.0628	1	14.295	1	1	1	79.4275	1	1	25.929	1	4.78934	1	1	7.3905	10.7196	3.96574	6.52396	2.26968	9.23873	1.22199	1.46555	12.0434	2.85723	4.16039	8.38336	1	1	8.48232	1	1	11.3775	5.81057	6.71263	1.77032	1.43801	7.96336	8.21648
SCNN1A	1	1	1	1	1	2.36113	1	2.04026	1	1	1	1	1	4.55895	1	1	2.70994	1	5.01141	1	1	3.26741	3.16016	1	1.27984	1.24968	1	1.46053	1	2.48218	1.12014	1	1.4566	1	1	1	1	1.74761	1.21361	2.92103	1.42264	3.6848	1.64817	1.67769	2.51769	2.1939	2.3379	1.14634	1.3798
NAPA	16.9146	16.481	30.6643	57.6257	48.6363	36.7015	8.39205	39.3214	7.21975	37.8087	33.6612	41.9911	30.8261	102.07	89.8222	72.9301	140.918	57.1259	69.3027	80.9084	73.7798	81.0664	38.3747	65.0486	31.2667	33.6608	38.6104	34.9142	35.2086	34.439	45.6396	25.3482	36.7915	46.059	40.2637	45.7145	56.295	72.57	70.5953	48.1853	56.3342	63.3536	49.8533	50.7657	32.4801	46.5202	73.7006	48.3903	50.6142
TNFRSF1A	1	1	10.0984	1	1.44035	22.691	24.481	27.8021	1	32.1853	14.4901	11.2876	1	93.4786	1	1	40.2015	4.27177	15.268	1	10.8787	1	13.5285	8.94402	4.9437	8.74584	10.7176	1.4848	5.29398	3.30931	2.46417	6.60011	7.6756	8.42291	5.15343	9.88431	22.523	4.39016	3.07614	15.4829	14.3128	10.2951	9.86123	4.29122	9.1822	17.0436	12.2116	9.3603	5.66719
PLEKHG6	1	1	1	1	1	1	1	1	1	1	1	5.59556	1	1	1	1	1	1	1	1	1	1	1	1	1	1	1	1	1	1	1	1	1	1.48752	1	1	1	1	1	1	1	1	1	1	1	1	1	1	1
CD9	990.104	697.457	2361.02	488.748	1082.49	686.847	2117.7	3039.42	1834.83	2222.99	967.026	1726.33	3322.54	3166.67	273.263	1353.75	1961.55	3452.87	1108.2	1402.05	734.886	1282.09	404.421	335.827	464.671	214.238	294.306	338.321	353.573	226.683	382.627	479.564	234.907	263.588	313.497	330.38	370.006	272.442	397.487	351.242	334.325	325.039	330.606	340.482	362.762	514.671	340.523	313.039	401.666
VWF	1	1	1.62834	1	1	1	1	1	1	1	1	1.04193	1	1	1	1	1	1	1	1	1	1	1	1	1	1	1	1	1	1.16111	1.03927	1.0514	1	1	1.23328	1	1	1	1	1	1	1.04933	1	1	1	1.69515	1	1	1
ANO2	1	1	1	1	1	1	1	1	1	1	1	1	1	1	1	1	1	1	1	1	1	1	1	1	1	1	1	1	1	1	1	1	1	1	1	1	1	1	1	1	1	1	1	1	1	1	1	1	1
NAP5	1	1	1	1	1	1	1	1	1	1	1	1	1	1	1	1	1	1	1	1	1	1	1	1	1	1	1	1	1	1	1	1	1	1	1	1	1	1	1	1	1	1	1	1	1	1	1	1	1
NTF3	1	1	1	1	1	1	1	1	1	1	1.15028	1	1	1	1	1	1	1	1	1	1	1	1	1	8.3666	1	1	5.16408	1	1	2.61585	1	1	1	1	1	6.74116	1	1	1	1	1	1	2.08674	1	1	1	4.78129	1
NAP1L5	1	1	1	1	1	1	1	1	1	1	1	1	1	1	1	1	1	1	1	1	1	1	1.36659	1	1	1	1	1	1	1	2.11062	1	1	1	1	1.5117	1	2.76134	1	1	1	1	1	1.30799	1.10437	1	1.2877	1	1
NAP1L4	120.472	97.6107	76.7386	64.145	92.3518	15.7554	1.57375	17.5834	33.2742	32.4923	28.2993	14.0535	1	1	113.821	44.922	78.9905	39.2095	64.2062	94.6879	61.7775	30.7718	184.896	227.733	78.5367	91.1007	146.069	130.487	109.988	56.3942	104.012	66.3725	44.901	58.5413	70.8431	135.334	282.603	302.357	205.285	177.581	194.193	199.233	72.331	156.498	131.878	189.185	116.757	172.687	195.289
ELOVL4	1	1	1	1	1	1	1	1	1	1	1	1	1	1	1	1	1	1	1	1	4.75323	1	6.3202	6.07531	18.2937	12.728	6.30226	7.72257	3.08102	6.23387	7.63313	7.46608	3.55241	5.48123	4.01898	4.52853	5.89669	1	1	18.9978	14.377	1	9.5029	9.25745	11.4918	4.90624	13.0981	9.97937	8.87478
NAP1L3	1	1	1	1	1	1	1	1	1	1	13.9991	13.1843	2.45397	1	1	1	1	19.2167	1	1	1	1	10.9138	19.5361	1	9.16083	36.1396	12.9117	21.6137	7.21512	22.3578	30.5436	20.1707	23.0915	8.87539	22.9468	20.6864	6.04104	17.6793	35.5704	12.6322	34.671	18.2054	21.0412	13.7183	11.5736	21.8683	28.4408	26.2823
NAP1L2	1	1	1	2.25088	1	1	1	4.51584	1	1	1	1	1	1	1	1	1	1	1	1	1	1	9.91131	12.7515	7.13797	5.64245	13.1852	6.90679	4.24648	6.30741	6.00201	5.49477	7.96565	11.483	1.50662	24.3949	11.618	9.13583	4.688	17.7675	13.6314	6.56336	3.7541	10.6299	3.29684	1.59719	5.05024	1	8.40574
GALNT8	1	1	1	1	1	1	1	1	1	1	1	1	1	1	1	1	1	1	1	1	1	1	1	1	1	1	1	1	1	1	1	1	1	1.06806	1	1	1	1	1	1	1	1	1	1	1	1	1	1	1
NDUFA9	986.283	734.249	589.137	789.184	883.823	429.525	438.879	707.533	720.992	665.963	882.978	1005.32	849.32	370.323	977.106	1333.41	924.773	894.713	856.42	1028.68	927.546	1024.65	334.213	314.425	213.136	358.128	282.455	301.703	274.139	348.199	371.316	359.088	360.665	335.021	290.584	324.291	274.516	300.434	320.013	345.933	266.22	322.839	373.858	269.6	294.134	389.037	305.708	456.6	389.694
AKAP3	1	1	1	1	1	1	20.3174	1	1	1	1	1	1	1	1	1	1	1	1	1	1	1	2.63351	1	1	1	1	1	1	1	1	1.22989	1	1	1	1	1	1	1	1	1	1	1	1	1	1	1	1	1
DYRK4	1	1	1	1	1	1	1	1	1	1	1	1	1	1	1	1	1	1	1	1	1	1	1	1	1	1	1	3.23669	2.54356	1	3.29109	1.89494	1	1	1	1	1	1	1	1	1	2.79995	1	1.46463	1	1	1	1	1.58719
RAD51AP1	1	60.3276	1	103.959	27.4123	42.5749	139.185	38.4037	1	37.0862	7.02332	78.4491	1	24.3629	18.8949	93.5447	107.986	31.8224	1	126.18	60.7374	144.799	34.0122	53.7044	19.5792	65.6758	61.0614	47.6552	53.0237	80.0984	60.5109	54.7775	87.0516	60.2755	54.1918	66.1819	45.2325	72.247	49.186	33.9943	40.6407	68.6817	60.9703	28.5575	44.9126	42.2195	92.8827	98.9684	66.4997
FGF6	1	1	1	1	1	1	1	1	1	1	1	1	1	1	1	1	1	1	1	1	1	1	1	1	1	1	1	1	1	1	1	1	1	1	1	1	1	1	1	1	1	1	1	1	1	1	1	1	1
FGF23	1	1	1	1	1	1	1	1	1	1	1	1	1	1	1	1	1	1	1	1	1	1	1	1	1	1	1	1	1	1	1	1	1	1	1	1	1	1	1	1	1	1	1	1	2.50339	1	1	1	1
TIGAR	28.0635	19.4522	1	1	17.9836	1	1	20.3612	1	14.7828	5.15106	4.49295	1	34.7309	1	1	1	51.66	1	27.251	109.166	19.1188	1	7.63005	9.40871	10.6525	1	8.26755	11.0913	4.44278	8.23072	12.9954	4.55929	7.48221	2.11493	1	12.8633	9.68502	10.6092	7.23427	6.3179	15.5565	2.96914	5.37308	2.5497	1	1.74568	6.70381	5.2155
CCND2	1	1	58.3236	1	1	1	1	1	1	1	1	1	1	1	1	1	1	1	1	1	1	1	87.285	105.433	88.1835	185.742	116.628	74.8527	84.2522	115.934	89.0081	90.2894	108.981	157.656	146.484	70.431	113.914	99.2303	113.048	127.02	158.317	125.33	160.217	110.289	134.206	75.9091	66.3676	106.924	102.288
ZNF718	36.9046	1	18.8667	13.1207	14.5962	1	14.4995	21.3891	10.8171	1	11.3467	8.98982	1	8.82002	17.6021	1	31.6793	12.27	4.02211	24.9536	34.1961	2.61822	19.2741	11.7768	24.5794	20.338	14.6974	15.856	27.7729	10.5	33.8915	24.0215	25.2572	22.5878	16.0829	13.7061	28.3865	12.2991	29.0925	22.4459	19.5747	13.6275	32.1271	14.7182	16.2801	24.1291	13.5494	10.1391	41.6018
FLVCR2	1	1	6.61432	1	1	1	1	1	1	58.3518	2.13956	12.2622	1	17.1119	1	1	1	2.46318	8.13457	1	1	1	1	1	1	1	1	1	1	1	1	1	1.28551	1	1	1	1	1	1	1	1	1	1	1	1	1	1	1	1
BATF	1	1	1	1	1	1	1	1	1	1	1	1	1	1	1	1	1	1	1	1	1	1	1	1	1	1	1	1	1	1	1	1	1	1	1	1	1	1	1	3.01264	1	1	1	1	1	1	1	1	1
JDP2	1	1	1	1	1	1	1	1	1	1	1	1	1	1	1	1	1	1	1	1	1	1	1	1	1	1	1	1	1	1	1	1	1	1	1	1	1	1	1	1	1	1	1	1	1	1	1	1	1
FOS	1325.58	512.425	1001.68	1698.54	2123.22	523.338	514.449	499.2	1104.63	1326.8	1494.27	623.052	1164.86	35.7979	452.155	1544.62	419.815	20.4336	512.595	242.292	192.771	243.988	43.5221	85.9897	106.293	342.035	85.9528	190.922	95.4707	183.9	89.9726	104.882	245.403	299.615	217.231	155.535	246.337	70.9403	67.9583	10.4429	193.032	75.9466	208.397	78.1908	146.91	211.78	191.884	190.998	119.773
TMED10	140.503	233.496	74.6185	140.851	110.65	168.681	217.173	189.142	331.93	379.732	203.049	140.461	235.41	117.183	197.587	312.006	357.94	421.799	176.819	252.562	137.623	216.851	167.422	172.841	134.656	213.196	165.321	206.015	124.264	185.935	143.432	158.714	218.212	202.412	132.237	133.916	192.657	141.169	131.954	161.726	206.248	135.715	160.599	116.327	73.9953	182.121	201.513	219.813	197.666
NEK9	16.0249	1	1	1.66249	2.49546	3.40504	1.82759	1	4.6179	11.5593	4.07601	4.42292	1	1	1	1.77771	1	1	3.21355	5.55857	1	1	1	5.69229	1.30507	1.84292	1.10053	1	2.89775	2.07219	1.68578	1.26909	1.76025	1.87494	1.64203	2.50931	1	1	1	1	1	1	1.70485	1	1	1	1.85833	1.15343	1.34196
FAM164C	1	1	1	1	1	1	1	1	1	1	1	1	1	1	1	1	1	1	1	1	1	1	2.0829	1	1	1	1	1	1.80344	3.84309	2.08292	1	1	1	1.41953	3.16316	1	3.00624	1	1	1	1	2.83982	1.90943	1	1	1.46131	1	1
ACYP1	18.7006	21.6999	71.9537	47.8225	78.1892	103.196	5.18912	27.8657	73.7391	20.4272	30.655	34.4701	16.0615	19.0032	20.3268	25.5024	26.8236	31.4	51.0569	24.8165	25.0585	10.9283	70.1458	82.0407	95.0453	95.8016	114.384	57.6394	119.005	91.1492	96.8097	83.7112	111.164	99.4909	83.368	80.7772	83.3815	69.2816	84.2647	79.8789	55.3323	88.3003	90.136	97.6585	103.721	113.864	143.458	106.359	71.1058
MLH3	1	1	1	2.46091	1	1	1	9.20059	1	11.4929	1	2.50929	1	1	1.46096	1	1	1	1	1	1	1	3.16688	3.29782	8.58491	8.77218	3.90157	9.35986	4.09026	4.97916	3.3827	4.15812	2.50673	9.65346	6.96545	1	1	6.14134	7.302	2.99786	3.25333	7.13116	1.61706	5.32675	6.10171	1.24925	1.653	6.71024	4.98225
ISCU	274.854	139.665	127.585	147.059	95.3691	351.396	218.713	98.9611	179.752	110.122	274.785	139.373	62.9451	111.06	56.4915	133.638	64.1983	228.32	43.6794	89.6015	216.001	170.686	166.191	110.163	86.9582	106.256	113.213	119.308	98.1732	132.088	112.376	120.117	129.017	100.232	130.235	131.144	145.684	101.141	111.585	104.485	152.484	137.6	106.539	97.7341	111.789	117.343	106.929	112.283	118.755
EIF2B2	81.6769	44.5952	158.362	44.5559	77.1109	52.4983	129.655	64.2821	68.5122	87.5318	30.3679	144.167	84.6731	48.0486	26.1179	143.367	77.5012	74.6805	85.9211	68.9029	86.2216	104.952	185.399	191.038	213.825	191.924	157.932	279.878	199.011	215.505	236.629	267.576	243.153	231.788	156.946	179.414	178.49	264.285	168.441	192.573	226.661	241.614	235.55	148.044	210.218	298.551	238.672	237.97	225.637
PGF	1	1	1	1	1	1	1	1	1	1	1	1	1	1	1	1	1	1	1	1	1	1	1	1	1	1	1	2.03771	1	1	1	1	1	1	1	1	1	1	1	1	1	1	1	1	1	1	4.97486	1	1
RPS6KL1	1	1	1	1	1	1	1	1	1	1	1	1	1	1	1	1	1	1	1	1	1	1	1	1	1	1	1	2.41493	1	1.88011	1	1	1.81794	1	2.33572	1	1	1	1	3.33178	1	1	1	1.9537	1	1	1	1	1
DLST	1	31.0629	1	18.7932	45.3521	17.5766	3.61047	27.1742	104.282	45.3716	54.2142	62.3503	85.6967	25.4875	32.8885	40.221	93.8717	78.4384	122.879	42.6306	22.6441	60.9281	58.1511	99.6186	68.6921	89.1831	50.0598	81.6572	40.6949	37.7299	52.6931	46.0027	42.7991	56.0726	44.4889	85.0135	66.3158	71.1378	66.4794	92.2272	82.194	74.408	65.8514	47.6454	43.7995	84.0857	74.4498	76.1467	94.5952
PROX2	1	1	1	1	1	1	1	1	1	1	1	1	1	1	1	1	1	1	1	1	1	1	1	1.78881	1	1	1	1	1	1	1.3703	1	1	1	1	1	1	1	1	1	1	1	1	1	1	1	1	1	1
YLPM1	8.0335	22.7784	4.49779	1.55589	7.89616	9.58201	1	4.19055	1.16056	1.63332	1.39307	7.90176	8.28623	1	1	1	2.99866	4.52394	1	1.96082	1	1.08857	6.10405	5.01982	6.56452	3.96867	7.25898	6.35881	7.6078	6.25024	5.72504	5.34177	4.58108	6.82206	7.92661	9.11736	12.8526	4.28606	7.69493	3.46149	9.54806	5.01848	6.7118	12.2984	9.73177	5.20846	6.42325	9.00281	7.74351
FCF1	295.76	187.659	207.848	266.453	133.894	160.284	79.4533	98.871	260.868	148.061	113.764	219.348	332.768	90.6427	138.207	165.557	76.7968	229.925	135.254	117.88	135.074	236.448	134.111	127.412	195.47	222.933	135.423	163.161	142.385	141.775	214.317	207.351	112.517	135.078	140.382	182.644	202.436	84.1994	134.296	156.508	115.16	182.066	184.904	190.75	131.145	146.291	203.613	187.318	190.185
KIAA0317	1	1.11794	4.20322	7.59989	3.11208	19.3159	1	1	4.74172	9.09014	22.9601	4.83305	1	1	1	1	1	1	1	1	1	1	5.10495	1	1	5.66803	1.71016	5.1809	1.70945	3.5688	2.29801	1.53518	4.89581	3.81246	1.17312	4.05436	3.78721	1	1	2.26247	1	4.43687	1	4.39088	1.29902	4.53752	3.96024	2.90234	3.82019
LTBP2	1	1	1	1	1	1	1	2.68186	1	1	1	1	1	1	1	1	1	1	1	1	1	1	1.18639	1	1	1	1	1	1.12062	1	1	1.07368	1	1.39843	1.16902	1.63306	1	1	1	1.81539	1.1356	1	1.22338	1.33912	1.25324	1.16773	1.80435	1	1.48115
ISCA2	1	1	20.4589	39.5885	46.78	24.4752	19.666	28.6596	26.5534	40.1005	44.7177	44.522	73.582	50.8568	54.4828	18.8729	8.60309	96.4852	25.3766	24.5239	1	18.7161	3.98657	7.33572	10.8542	8.33924	24.8046	16.2152	6.30919	25.1456	14.7186	10.5397	12.6101	15.767	15.4141	25.6616	15.1538	10.0927	16.9563	15.5353	1.71824	3.51118	11.9424	19.5202	11.6324	20.8393	14.7864	14.2735	17.009
NPC2	187.968	109.358	142.457	305	421.541	2880	611.65	1111.22	428.752	2716.1	1177.39	369.124	951.186	244.83	78.0843	170.773	1181.1	908.695	100.409	157.716	38.5916	109.314	412.904	381.533	218.346	350.607	208.93	328.011	222.34	383.019	250.577	279.902	269.21	304.162	293.567	353.643	277.265	173.701	239.38	194.109	165.849	198.921	284.133	268.643	213.141	323.825	244.027	290.66	211.06
TMEM90A	1	1	1	1	1	1	1	1	1	1	1	1	1	1	1	1	1	1	1	1	1	1	1	1	3.75466	1	1	1	1	2.00365	1	1	1.88152	1	1	1	1	1	1	1	1.74804	1	1	1	3.52289	1	2.27788	4.14539	1
C14ORF115	1	1	1	1	1	1	1	1	1	1	1	1	1	1	1	1	1	1	1	1	1	1	17.7692	38.6502	30.9602	59.2572	45.6203	29.7624	21.9112	22.3436	34.0393	23.5262	16.1704	37.4006	26.4036	19.3028	33.2137	37.0439	21.6321	46.0966	30.8693	23.8513	50.8711	39.0634	27.0212	63.011	41.5727	42.4098	46.9057
ABCD4	29.4723	1	26.6531	1	1	48.649	1	32.3665	1	17.7213	2.89989	13.4432	1	1	1	33.3658	1.7398	1	8.48537	1	10.7825	14.6588	13.0688	27.8133	23.1557	22.081	17.2673	27.4124	12.5411	13.7522	10.2718	13.7646	16.5482	17.7635	33.422	25.9899	13.3749	23.1357	26.3938	14.5661	37.2118	31.305	31.2919	27.0919	19.8725	27.224	11.5054	33.0981	38.8707
VSX2	1	1	1	1	1	1	1	1	1	1	1	1	1	1	1	1	1	1	1	1	1	1	1	1.79905	2.99699	1	1	1	1	1	1.62438	1.46982	1	1.74833	1	1	1	1	1	1	1	1	1	1	3.25629	1	1	1	1
LIN52	1	20.2208	1	1	1	16.0039	1	12.158	1	3.15627	5.47222	4.7234	1	1	1	1	1	1	1	13.6144	25.0994	1	10.5852	22.072	9.65775	1.49701	13.124	1	1	15.7192	11.701	14.3254	18.5854	23.0623	1	5.4178	6.47078	1	9.92703	10.3685	38.4791	12.0631	7.53781	13.876	1	8.5331	6.83454	1	9.98819
ALDH6A1	1.3168	41.5796	1.91969	66.6126	53.047	5.45314	27.956	22.427	52.8153	46.0355	43.7376	46.4206	50.3308	1	32.7681	61.5878	73.3477	113.982	12.6346	15.1395	67.9142	29.5581	34.429	32.9569	22.7138	24.6256	16.9257	20.3676	24.5356	17.3596	25.7259	16.0423	31.365	19.1802	19.6307	18.8207	28.4723	48.3965	14.445	23.0442	8.89148	36.3431	22.3782	17.443	16.3506	23.1276	32.0495	25.9759	31.9734
C14ORF45	1	1	1	1	1	1	1	1	1	1	1	1	1	1	1	1	1	1	1	1	1	1	1	1	1	1	1	1	1	1	1	1.18246	1	1	1	1	1	1	1	1	1	1	1	1.27063	1	1	1	1	1
ENTPD5	1	1	1	1	1	1	41.8405	1	1	1	1	1	1	1	1	1	1	1	1	1	1	1	5.82734	1	4.34282	1	4.26997	1	1	1.58983	3.57329	2.29945	2.00819	2.08831	1	1.9476	2.3341	1	4.31129	1.58895	5.36246	1	1.49659	1	3.24037	1	3.43077	1.36821	1
COQ6	214.045	231.941	280.028	211.4	244.439	122.036	56.446	101.341	87.4479	166.936	260.527	103.96	155.34	79.0667	321.573	249.829	152.676	341.27	116.857	162.314	240.828	232.994	43.4719	43.5969	118.239	37.0565	89.8937	72.3938	65.0389	67.3437	84.0478	91.8732	68.0737	71.725	42.433	70.3926	39.9679	60.658	69.62	72.7995	60.3578	68.9759	71.9731	73.0977	46.5214	77.1464	81.122	95.2738	91.0775
FAM161B	76.5251	1	1	1.65495	18.4726	1	1	1	1	1	2.3388	19.7678	1	1	1	23.2208	16.0435	21.3007	1	1	1	1	3.4294	4.04872	1.24977	9.84169	3.02733	10.8192	1	4.223	3.68359	3.83121	4.81486	6.07696	4.9642	3.59672	1.90496	1	1.79295	1	6.56315	1	6.17039	1.9245	2.71267	6.79873	3.78723	11.5393	4.80757
ZNF410	1	54.0076	18.4949	5.66884	1	30.7677	1	6.94498	19.8449	17.0757	28.2658	6.70248	1	1	1	1	17.1173	1	1	1	1	1	11.6867	16.9914	6.96573	21.3427	8.21513	26.7015	14.6235	18.6439	24.1424	25.8908	24.6017	27.3506	13.7233	33.972	24.6025	8.53154	12.7345	1.93022	33.4934	20.2786	20.8324	16.5978	11.5381	21.7487	19.3338	44.0702	18.6926
PTGR2	40.5293	55.5742	85.0295	105.851	191.023	42.1023	133.358	101.62	102.294	77.8727	97.8893	53.1404	118.812	27.9861	94.7643	80.765	93.0223	96.6018	65.6399	38.1058	78.5836	110.577	22.2236	19.3843	31.467	33.0857	10.46	34.947	11.7725	31.972	16.8945	21.3653	21.4221	24.5426	7.52706	7.59192	10.7395	28.4509	10.7276	7.68247	39.5755	16.1566	19.2977	16.7768	20.915	28.9964	32.2748	39.3138	29.3167
C14ORF43	1.50758	3.77836	21.3708	11.6377	25.8652	1	12.4372	1.57439	32.9317	10.005	6.04994	8.45695	1	1	5.67895	23.8758	9.81379	40.1454	11.1018	18.329	8.66242	2.68018	1	1	1.35141	1	1	2.17712	1.44904	1.44535	1	1	1	1	1	1	1.45138	1	1	1	1	1	1.34252	1.33257	1	2.34304	1	1	1.19412
PNMA1	258.822	79.5318	30.2263	119.301	26.9608	1	43.209	18.2241	317.702	89.3401	81.5974	82.0354	59.6812	1	1	1	1	133.98	21.4191	39.5566	14.5293	24.2987	12.9297	1	1	1	1	3.35955	6.51012	6.06776	12.719	5.31752	5.88605	5.18546	1	2.49124	9.1098	13.2813	9.70173	1	13.9061	9.41412	10.4753	6.674	3.09121	15.2028	1.03287	4.85627	1
NAP1L1	403.894	453.379	76.1515	346.271	444.542	285.405	267.343	229.456	246.399	357.578	294.152	487.013	340.74	246.538	229.388	343.806	420.158	501.411	356.464	311.156	263.245	167.913	755.364	844.875	986.767	848.591	819.607	971.278	1226.49	982.111	1044.12	1009.38	826.005	846.719	810.236	842.471	788.95	650.823	743.814	1007.27	1016.75	908.922	961.185	926.735	901.552	920.349	863.892	944.33	744.212
ACOT6	1	1.67645	8.10572	1	57.5502	32.7051	1	1.67039	11.3177	53.0507	2.98468	34.0206	1	1	11.6246	1	1	1	1	2.49064	1	12.2843	4.08693	1	7.13982	1	4.43357	1.90673	4.38598	3.22322	2.15634	2.79669	2.26788	2.40747	3.34231	9.11887	1	1	6.25375	1	9.71321	4.31734	7.35241	4.85452	4.53756	3.12378	1	4.47181	3.30466
ACOT4	1	1	1	1	1	38.45	1	23.5957	37.633	43.6813	12.3662	14.0086	1	1	95.4006	67.4851	1	22.0296	30.1492	86.0996	1	17.1976	16.6244	8.82875	2.77291	10.1507	7.73304	4.67093	6.94438	4.51149	6.03101	4.10082	4.85969	6.81661	8.82502	13.0025	19.7397	7.58028	6.04668	13.7877	6.52191	5.71872	8.34742	3.77239	4.8072	4.34389	2.38883	7.73836	4.91435
ZMAT1	1	1	1	1	1	1	1	1	1	1	1	1	1	1	1	1	1	1	1	1	1	1	1	1	1	1	1	1	1	1	1	1.24613	1	1	1	1	1	1	1	1	1	4.01512	1	1	1	1	1	3.1083	1
H2B-VII	1	1	1	1	1	1	1	1	1	1	1	1	1	1	1	1	1	1	1	1	1	1	1	1	1	1	1	1	1	1	1	1	1	1	1	1	1	1	1	1	1	1	1	1	1	1	1	1	1
BEX5	1	1	1	1	1	1	45.8114	1	1	1	1	19.9439	1	1	1	1	1	1	1	1	1	1	21.5587	16.6709	32.0404	14.5856	11.3061	15.2579	10.8071	24.5635	22.7193	24.3397	15.7267	24.6642	27.329	22.115	41.7411	9.44937	19.6761	23.4689	30.0792	16.6896	32.4137	11.7956	30.6242	59.655	11.64	7.65631	15.2754
OR7E24	1	1	1	1	1	1	1	1	1	1	1	1	1	1	1	1	1	1	1	1	1	1	1.29491	1.66621	1	1	1	1	1	1	1	1.30968	1	1	1.34208	1	1	1	1	1.84139	1	1	1.64721	1	1	1	2.30568	1.62284	1
OR4K14	1	1	1	1	1	1	1	1	1	1	1	1	1	1	1	1	1	1	1	1	1	1	1	1	1	1	1	1	1	1	1	1	1	1	1	1	1	1	1	1	1	1	1	1	1	1	1	1	1
OR5AK3P	1	1	1	1	1	1	1	1	1	1	1	1	1	1	1	1	1	1	1	1	1	1	1	1	1	1	1	1	1	1	1	1	1	1	1	1	1	1	1.67716	1	1	1	1	1	1	1	1	1	1
CYP19A1	1	1	1	1	1	1	1	6.98256	1	29.1724	1	1	1	1	1	1	1	1	1	1	1	1	1	1	1	1	1	1	1	1	1	1	1	1	1	1	1	1	1	1	1	1	1	3.04842	1	1	1.91389	1	1
CYP19A2	1	1	1	1	1	1	1	2.58967	1	11.0523	1	1	1	1	1	1	1	1	1	1	1	1	1	1	1	1	1	1.58087	1	1	1	1	1	1	1	1	2.45708	1	1	1	1	1	1.60301	1	1	1.88765	1	1	1
TNFAIP8L3	1	1	1	1	1	1	1	1	1	1	1	1	1	1	1	1	1	1	1	1	1	1	1	1	1	4.21636	1	1	1	1	1	1	1	1	1	1	1	1	1	1	1	1	1	1.26015	1	1	2.05563	1	2.29521
AP4E1	15.1966	36.3542	1	1.44899	11.9285	1	19.6737	1	12.0401	1.41381	14.5645	1.71117	1	7.1895	1	8.00363	2.61894	1.10124	1	1	9.98068	7.80098	8.85573	11.5838	6.4754	1	2.38831	5.57228	4.00699	4.38028	5.51886	3.44584	2.56929	2.25501	5.42269	6.10242	1	2.98712	3.85435	8.53554	16.9815	3.70489	7.59545	4.81755	2.92985	3.93726	8.95588	2.89519	4.06125
SPPL2A	35.2737	24.2053	2.35702	22.3162	5.11087	9.66198	25.8499	18.2087	4.27079	8.50727	17.1904	5.02928	1	15.6017	50.3922	16.2808	83.1388	3.14799	1	32.8842	22.8021	8.27747	15.5813	15.8265	6.02097	12.7313	6.31788	13.0967	3.5411	6.87319	13.314	10.0349	8.09327	11.0303	8.30182	27.797	19.4261	3.52609	20.5923	12.9589	12.5516	12.8381	11.4916	9.28742	16.5624	18.9882	12.7253	8.59813	28.3461
TRPM7	6.81853	18.8596	41.7552	20.0766	9.93195	20.1355	7.45197	7.54711	11.5192	8.77957	4.33912	10.8222	33.4266	5.63581	61.327	3.42421	18.6686	25.436	20.6039	9.15616	31.1253	10.5594	12.0521	8.21156	16.6806	4.20128	13.5456	3.99201	7.38832	7.82774	9.96331	10.5625	13.7111	10.942	12.8215	8.59865	2.90133	9.38553	12.5541	8.83171	14.8914	14.4703	14.1156	12.4004	14.2991	10.3207	7.87596	9.24274	20.0709
USP50	1	1	1	2.14325	1	1.85279	2.8769	1	5.04493	1	1	1	1	1	1	1	1	1	1	1	15.2724	1	1	1	1	2.34597	1	1.7896	1.44655	1.21934	1	1	1	1	1	1	1	1	1	1	2.03271	1	1.49297	1.84545	1	2.42745	1.54625	1	1
USP8	63.8504	7.58735	3.60157	50.3852	72.0978	25.3472	29.9007	9.85763	35.5974	19.4429	30.7553	87.3505	47.6186	24.3785	3.2355	41.1348	8.42139	18.0389	46.5348	23.7479	25.6002	36.9563	23.6165	15.745	25.7659	16.8847	27.3807	26.0364	32.3371	20.5254	27.2261	29.216	30.9322	22.5942	19.9499	17.6606	35.2695	23.1467	25.8495	29.1568	25.0199	26.226	18.5877	32.645	22.6045	23.8659	29.6076	21.2546	14.7875
GABPB1	10.1689	55.1993	46.5324	1	25.302	38.5334	33.5454	12.0118	1	19.2584	28.6089	19.22	1	39.4497	1	4.11882	1	50.9792	14.4089	2.26304	40.5362	74.2918	31.0905	17.7144	34.9116	18.9828	4.16129	21.3298	38.0477	52.6534	34.8868	28.3321	49.7896	39.6001	28.9523	16.9632	41.9	30.9186	35.2059	17.4259	17.0525	27.9787	27.9752	20.8953	21.929	19.1433	27.2247	18.3927	36.3186
HDC	1	1	1	1	1	1	1	26.4305	1	1	1	1	1	1	1	1	1	1	1	1	89.2538	1	1	1	1	1	1	1	1	1	1	1	1	1.06101	1	1	1	1	1	1	1	1	1	1	1	1	1	1	1
SLC27A2	1	1	1	1	1	1	1	1	1	1	1	1	1	1	1	1	1	1	1	1	1	1	1	4.75103	1	1	1	1	1	1	1	1	1	1	1	1.18631	1	1	1	1	1	1	1	1	1	1	1	1	1
ATP8B4	1	1	1	1	1	1	1	1	1	1	1	1	1	1	1	1	1	1	1	1	1	1	1	1	1	1	1	1	1	1	1	1	1	1	1	1	1	1	1	1	1	1	1	1	1	1	1	1	1
DTWD1	28.9444	1	16.7034	73.2046	82.3578	1	1	19.7047	42.7816	6.67586	23.2664	29.462	1	1	1	8.1411	36.4366	34.5814	1	11.3092	16.9614	62.0783	11.2933	31.1783	22.0447	49.6008	16.0362	33.9783	24.8654	26.1394	26.8431	38.1082	29.0009	28.5245	6.2962	10.4144	20.5525	17.4893	37.108	14.9968	15.7126	51.2829	15.4426	23.6276	23.105	11.7439	42.2471	19.3499	26.6064
QTSA-15558	1	1	1	1	1	1	1	1	1	1	1	1	1	1	18.9915	1	3.56479	1	1	1	1	1	4.33885	2.30045	1	1	1	1.53264	1	2.47179	1.68899	2.01297	1.75228	1	1	3.62527	1	1	2.60044	1.91054	1	1	1	1	1	1	1	1	1
FGF7	1	1	1	1	1	1	1	1	1	1	1	1	1	1	1	1	1	1	1	1	1	1	1	1	1	1	1	1	1	1	1	1	1.83214	1	1	2.59716	1	5.37792	1	1	1	1	1	1	1	1	1	2.49817	1
GALK2	1	48.8794	1	80.9881	29.9381	104.49	69.2114	15.2642	39.2638	28.4199	21.2337	35.9309	1	24.1745	54.2145	1	37.455	1.52681	1	1	51.1679	34.6887	41.3429	32.0669	31.4547	55.5827	28.458	32.0855	21.875	21.3338	24.8443	30.2787	31.6235	20.8355	14.2789	23.4529	15.6345	14.3877	5.13581	8.65227	15.9525	17.776	31.6754	14.5632	23.073	10.6511	17.6088	8.74686	21.7131
COPS2	108.398	124.404	14.1054	177.905	79.5683	80.3859	76.8338	55.9182	84.5712	34.4969	63.3201	29.8173	27.1805	58.1892	22.9759	27.2268	22.3658	27.0786	50.5492	37.8056	57.5287	40.837	69.0381	63.724	70.792	82.5534	66.6441	86.5303	74.8492	47.2278	64.7554	60.8904	61.9246	60.971	48.7706	87.6846	47.6476	66.3952	64.9698	60.6194	50.4279	37.3413	60.1946	58.9385	48.1383	87.0726	64.4531	73.4412	69.297
SECISBP2L	1	1	4.37639	23.9406	3.39457	1	1.6608	3.3471	41.1707	11.6458	12.3978	10.3522	26.7168	1	1	1	13.7931	19.5313	31.9614	10.7963	11.8953	15.54	15.4338	11.6347	6.14162	3.92942	5.5594	5.90989	9.29076	6.87536	10.4724	10.3172	5.54331	7.52023	4.45857	7.446	6.45464	8.35807	9.60619	15.9035	5.43964	5.38042	14.1103	12.7619	8.69581	9.47488	12.5953	10.1288	9.58023
RUFY3	1	1	1	2.17186	4.70487	1	1	1.25036	49.8014	4.61628	5.35225	31.6185	3.63271	19.303	1	1	5.6021	1.90761	1	2.58786	1	1	1	8.43053	6.934	8.04963	7.73194	1.20754	4.61563	5.30322	9.91223	3.86997	5.68377	3.93548	8.6387	1	10.3636	1	10.0283	2.11944	1.37795	13.0319	4.74218	5.81511	1.52859	3.93663	9.30511	3.19476	4.08307
SHC4	1	1	1	1	1	1	1	1	1	1	1	1	1	1	1	1	1	1	1	1	1	1	1	1	1	1	1	1	1	1	1	1.30192	1	1	1	1	1	1	1	1	1	1	1	1	1	1	1	2.89358	2.6764
EID1	1	1	1.10783	1	1	1	1	1	1	1	1.15952	1	1	1	1	1	1	1	1	1	1	1	13.0078	35.5583	1	3.86598	15.8007	8.59102	8.57784	4.15404	5.19885	9.48042	3.99074	8.62594	6.38223	24.2368	5.56632	10.6676	45.452	1.99264	14.531	6.10752	9.34936	13.7959	22.4178	5.16966	10.0408	10.3846	15.3545
CEP152	11.0704	1	1	16.8632	15.1099	1	2.68138	1.18035	1	1	1	5.08023	1	1	1	1	5.88508	1.83759	1	1	13.0597	7.55537	4.77334	4.28202	6.04112	11.8687	6.40935	5.52714	10.1512	8.74527	6.70671	6.93995	6.93395	8.49468	7.69828	12.2106	4.06973	3.27337	4.59851	14.8107	7.80061	1.46211	18.229	4.80033	9.04401	5.65381	7.91901	9.16009	12.7457
FBN1	1	1.71288	1	1	4.60037	1	1	1.77753	1.1729	1.69618	1	1.08526	1	1	1	1	1	1	1.44993	1	1	1.18886	1	1.29818	1.09446	1	1	1.45857	1.79517	1.32064	1.2575	1.14977	1.59648	2.15163	1	1	2.67519	1	3.53663	1.13544	1	1.17194	1.81513	1.50995	1.11471	2.96096	1.18856	1.09697	2.41803
RPS25	3641.15	3272.77	3907.7	3862.99	3363.49	3964.63	2979.24	4722.65	2876.28	2388.64	2892.44	3438.95	3023.08	4527.38	2898.28	3878.8	4528.84	3959.53	2238.63	4440.08	3798.83	4776.14	3822.64	4651.38	4489.19	5033.19	4593.13	5207.63	5543.42	5357.15	5116.39	4975.99	4307.75	4561.18	5252.14	4931.21	4149.52	5869.99	5055.04	4330.79	4012.28	5237.24	4343.31	5026.57	3751.88	3986.12	4305.18	4517.15	4639.55
DUT	162.537	139.672	94.9647	539.744	326.242	111.273	390.143	278.177	170.163	235.324	149.871	196.488	113.686	82.9925	478.067	531.777	229.629	309.542	134.634	524.808	421.29	281.669	1195.74	996.991	1079.48	1209.38	1215.27	1323.1	1319.99	1210.58	1446.4	1353.82	1128.01	1019.89	1103.45	1261.5	1158.73	881.206	1155.13	1330.7	1260.63	1303.9	1348.75	1247.76	1479.6	1243.33	1181.39	1232.33	1125.79
SLC12A1	1	1	1	1	1	1	1	1	1	1	1	1	1	1	1	1	1	1	1	1	1	1	1	1	1	1	1	1.07475	1	1	1	1	1.0848	1	1	1	1	1	1	1	1	1	1	1	1	1	1	1	1
CTXN2	1	1	1	1	1	1	1	1	1	1	1	1	1	1	1	1	1	1	1	1	1	1	1	1	1	1	1	1	1	1	1	1	1	1	1	1	1	1	1	1	1	1	1	1	1	1	1	1	1
MYEF2	1	1	1	1	1	11.0433	1	8.86795	1	1	1	1	1	1	1	1	1	1	1	1	1	1	4.60724	9.15906	21.6982	14.7427	34.7227	12.0885	15.259	9.62455	17.6115	14.3326	10.0342	19.0062	7.25028	18.5812	9.59778	15.5713	7.39646	12.3306	12.7468	5.34479	14.3993	11.0044	14.1625	18.6405	15.5417	21.4863	10.7936
SLC24A5	1	1	1	1	1.36609	3.22926	1	2.24863	1	1	1	2.744	1	1	16.4397	1	1	1	1	1	1	1	3.71079	6.42028	10.176	4.77078	8.8732	4.3312	8.93212	4.08551	6.86234	6.49319	4.72255	6.61414	5.23532	5.27583	2.48806	4.41492	2.45739	5.09141	7.03035	3.07028	6.47195	5.09509	4.69916	3.6365	5.45923	7.50023	7.2723
NANS	40.0777	1	49.5027	89.7178	155.578	176.159	83.0208	27.2688	173.635	36.4441	67.6337	85.4575	49.3356	149.074	104.606	106.506	284.671	232.971	37.6633	117.38	88.5627	211.511	204.4	234.232	169.959	253.83	184.005	201.745	155.529	183.357	225.057	208.07	221.747	187.208	182.746	210.331	170.579	237.482	220.118	208.481	184.797	153.807	197.557	222.073	171.062	205.672	178.406	183.85	218.412
SEMA6D	1	1	1	1	1	1	1	1	1	1	1	1	1	1	1	1	1	1	1	1	1	1	1	1	2.85983	1	1.31298	1	2.5145	1.64459	1	1.39007	1.27813	2.82008	1	1	1	1	1.75946	1	1	1	1.7419	1	1	1	1	1	3.51457
NANP	42.9563	68.31	1	141	62.9377	1	130.559	77.0375	24.0318	1	44.0413	25.5231	1	1	60.76	40.3806	21.7389	80.2658	45.4336	52.442	90.761	51.3658	53.7144	41.4957	57.8872	46.1729	45.581	30.6106	52.2783	30.9769	42.3104	54.4523	44.1314	36.1091	28.2889	14.6418	21.1019	23.3153	30.1287	48.6367	25.4025	38.0039	29.597	21.7822	35.5035	32.1717	25.7486	24.6287	46.6758
SIP1	1	67.5501	88.8271	229.442	43.1668	105.313	86.6049	24.0203	33.9472	18.5846	102.941	63.6604	1	68.2974	86.7535	118.701	88.8326	23.4104	67.9219	128.164	31.6205	102.486	43.8457	40.7455	55.0416	47.0671	36.3646	80.7687	64.2751	64.643	48.7946	69.4643	69.2454	47.2206	56.9461	39.3883	56.9505	82.6827	65.6567	37.1707	72.7239	32.6115	39.4449	46.7294	38.5725	79.9926	37.6673	56.7097	47.251
SQRDL	1	1	1	1	1	1	1	1	1	1	1	1	1	1	1	1	1	1	1	1	1	1	12.0488	4.82334	1	5.64849	1	5.03781	1	4.54399	7.75012	3.85675	4.87968	6.6592	1	3.94741	15.3825	2.14181	1	1	15.612	5.08815	1	6.19582	10.7024	1	6.09434	6.75235	1
NANOS3	1	1	1	1	1	1	1	1	1	1	1	1	1	1	1	1	1	1	1	1	1	1	1	1	1	1	1	1	1	3.03922	1	2.08652	2.35452	8.47009	5.96093	1	9.32291	13.4784	1	19.574	1	1	3.96617	79.9202	2.39268	5.77225	12.3199	1	1
PLDN	1	1	1	1	5.32878	1	1	1	1	23.1729	13.283	1.56333	1	1	36.5862	1	37.2937	5.50518	8.09121	75.4777	12.3351	6.81637	11.4527	21.5908	21.5566	12.2352	11.92	16.466	16.9141	18.2651	16.9071	16.9703	15.0102	22.3505	20.1309	25.2782	27.4256	11.8016	22.4939	16.7694	10.0082	4.51149	13.384	14.7775	5.29658	14.3512	11.1653	14.5599	20.1176
SLC30A4	1	1	1	1	1	1	1	1	1	1	1	1	1	1	1	1	1	1	1	1	10.1166	1	1	1	1	3.23117	1	1	1	1	3.08463	1	1.33108	2.41141	1	1	1	1	1	1	1	1	1.32184	1.85127	1	1	1	1.1951	1
SPATA5L1	1	1	1	21.702	15.4126	1	1	1	2.37451	1	1	1	23.6111	1	1	1	1	1	3.62815	1	1	1	2.71291	4.34129	2.36555	1	1	4.76855	3.79971	3.40812	2.28898	1.64858	2.54258	1.97378	8.4564	3.53471	1	1	3.36104	1	1	3.36702	3.74987	1.54169	3.54128	1.65425	1.18865	4.60232	2.12875
GATM	1	1	16.0063	1	20.1718	1	1	40.6194	1	29.2091	1	1	1	1	1	1	1	1	1	24.5051	34.7122	12.3891	11.9616	1.78636	1	1	1	3.31076	1	5.77374	5.64083	8.00314	5.52997	3.75005	1	5.0167	1	1	9.6207	1	1	5.39317	18.2795	2.09521	1.29176	2.83447	1	3.17289	8.66413
SLC28A1	44.8292	33.2788	48.5529	8.84766	30.382	87.5021	65.1572	1	6.56372	2.28401	42.5439	6.84155	122.992	33.5527	3.65993	1	59.8934	2.20234	45.5421	14.7601	24.716	10.3909	1	1	1	1	1	1	1	1	1	1.11119	1	1	1	1	1	1	1	1	1	1	1	1	1	1	1	3.41868	1
SHF	30.9198	52.7614	84.5495	42.5695	26.5339	48.2279	15.0268	9.86592	10.6199	42.7012	2.24665	22.537	30.6117	18.6616	1	22.9889	2.39153	1	20.8817	20.2087	2.06749	8.46777	1	7.14006	1	2.84211	4.897	1.69231	1	2.37852	2.85598	2.03814	1	2.47124	1	1	1	1	1	4.28945	7.50622	3.53809	1.38557	4.60024	7.40825	1.90724	1.42034	2.29404	6.13557
DUOX1	1	1	1	1	1	1	1	1.69623	1	1	1	1	1	1	1	1	1	1	1	1	1	1	1.08739	1.14871	1	1	1	1	1	1	1	1	1	1	1	1.69723	1	1	1	1	1	1.19384	1	1	1	1	1	1	1
DUOXA1	1	1	1	1	1	1	1	1	1	1	1	1	1	1	1	1	1	1	1	1	1	1	1	1	1	1	1	1	1	1	1	1.56783	1	1	1	1	1	1	1	1	1	1	2.16324	1.44764	1	1	1	1	1
DUOXA2	1	1	1	1	1	1	1	1	1	1	1	1	1	1	1	1	1	1	1	6.54543	1	1	1	1	1.85519	1	1	1	1	4.43963	1	1	1	1	1	1	1	1	1	1	1	1	1	1	1	1	1	1	1
DUOX2	1	1	1	1	1	1	2.45256	1	1	1	1	1	1	1	1	1	1	1	1	1	1	1	1	1	1	1	1	1	1	1	1	1.06043	1	1	1	1	1	1	1	1	1	1	1	1	1	1	1	1	1
SORD	168.611	88.3029	121.527	181.482	264.259	163.846	617.088	279.816	167.77	82.4785	423.701	226.257	423.721	1	927.122	829.385	404.988	771.937	726.371	339.558	197.332	485.921	549.772	845.186	580.342	623.135	464.688	774.766	585.24	687.265	578.199	663.286	605.309	586.585	509.104	592.167	704.422	619.109	632.088	584.778	672.264	559.031	576.983	433.02	513.623	722.588	378.925	718.549	670.276
REST	1	1	6.11435	10.1421	23.0406	1	1	8.34472	7.93825	2.78612	26.0736	8.29323	16.5774	1	1	1	5.05229	8.03701	5.09841	4.51348	5.2066	17.6258	3.03795	3.90348	5.69085	6.21314	3.715	1	11.556	4.44572	2.265	3.80976	1.88607	4.01804	5.46217	2.7196	5.7635	2.16352	1.25732	6.93467	8.79295	5.97835	3.36087	5.50627	10.0383	3.25108	6.02683	5.52796	4.28696
RPL39	253.246	306.106	439.779	327.444	283.331	670.188	405.952	321.212	507.613	480.452	603.031	775.119	280.164	726.654	529.662	484.569	739.01	482.509	583.093	811.878	798.694	648.929	906.372	1118	1148.57	1040.9	1195.74	1187.07	1081.45	1284.09	1292.57	1358.91	967.01	1243.06	1041.96	1197.71	917.514	1626.34	1202.09	1028.36	963.198	1225.45	1137.79	1407.51	1122.88	1031.92	1075.84	1052.62	1025.28
NANOS2	1	1	1	1	1	1	1	1	1	1	1	1	1	1	1	1	1	1	1	1	1	1	1	1	1	1	1	1	1	1	1	1	1	1	1	1	1	1	1	1	1	1	1	1	1	1	1	1	1
C7ORF10	11.1821	1	1	9.55876	9.97624	1	1	1	1	1	4.53463	1	1	1	1	1	3.64221	1	5.4787	5.42633	1	1	1	1	2.84339	1	3.20531	1.73676	1	1.9566	1	1	1	1	1	1	1	6.60023	1	1	1	1	1	1	2.14539	3.00473	1	1	1
NANOG	21.0451	66.3103	42.9273	66.8261	31.6908	73.5637	107.512	9.90789	388.765	134.718	1	7.65452	19.9327	1.177	632.223	440.782	29.0866	52.4152	766.383	452.791	98.0443	122.232	238.766	343.755	219.794	225.716	342.595	304.718	320.892	200.865	288.958	318.346	221.488	194.725	257.746	289.588	286.224	258.933	231.538	221.366	229.234	241.362	189.14	223.986	204.87	204.685	250.248	159.113	226.484
KRTAP12-2	1	1	1	1	1	1	1	1	1	1	1	1	1	1	1	1	1	1	1	1	1	1	1	1	1	1	1	1	1	1	1	1	1	1	1	1	1	1	1	1	1	1	1	1	1	1	1	1	1
EIF3A	149.15	144.453	103.145	141.89	169.346	80.9377	54.1168	33.9641	318.777	66.3453	121.204	93.7983	445.573	225.106	95.5341	130.786	57.9738	90.2665	147.166	132.726	59.54	59.5048	168.977	95.4992	161.041	188.605	174.974	90.1147	226.748	135.48	169.578	106.827	158.848	160.884	115.343	102.837	211.477	137.662	121.031	160.131	163.936	127.125	113.915	180.392	167.925	112.03	150.183	165.253	175.219
INHBA	1	1	1	1	1	1	1	1	1	1	1	1	1	1	1	1	1	1	1	1	1	1	1	1	9.1236	1	1	1	1	1	1	1	1	1	1	1	1	1	1	1	1	1	1	1	1	1	1	1	1
GLI3	1	1	1	1	1	1	1	1	1	1	1	1	1	1	1	1	1	1	1	1	1	1	1	1	1	1	1	1	1.22363	1	1.10953	1	1	1	1	1	1	1	1	1	1	1	1	1	1	1	1	1	1
NAMPT	65.8273	45.7348	1	16.1022	5.82899	24.8354	5.61772	13.2083	1	5.27914	9.86824	32.5958	9.93167	37.7225	1	1	20.4349	108.691	48.1467	26.2405	34.6984	35.9777	51.13	32.2405	21.6192	35.6913	32.1037	40.8534	36.9599	49.7062	42.2136	38.7945	42.6116	30.9054	22.7138	34.9378	15.399	20.6861	28.995	29.8487	18.8103	46.8707	17.0313	24.1411	28.9207	23.533	57.935	34.7864	37.7486
PSMA2	869.825	780.005	1033.4	739.63	910.133	632.781	525.755	543.807	596.809	457.176	764.572	719.738	500.176	377.148	417.828	580.542	807.749	996.264	681.291	573.639	531.077	838.673	746.454	1018.16	952.612	1220.57	926.234	1143.91	908.645	1049.09	951.67	1079.21	1056.81	908.18	857.839	978.035	951.022	712.83	1062.44	1060.35	883.254	1073	1127.97	837.828	817.145	1048.88	907.527	1144.88	1108.96
MRPL32	595.708	335.121	362.15	445.384	339.809	309.425	305.552	177.017	282.412	285.03	292.901	441.374	459.323	122.018	138.694	377.645	193.724	303.902	279.274	413.379	199.261	409.646	295.031	343.79	383.802	440.22	318.917	339.432	466.772	338.71	428.956	444.022	302.186	267.938	337.883	444.503	397.787	376.86	405.983	349.029	275.673	317.867	362.61	460.464	330.284	262.085	315.634	395.978	421.47
HECW1	1	1	1	1	1	1	1	1	1	1	1	1	1	1	1	1	1	1	1	1	1	1	1.39007	1	1	1	1.1213	1	1	1.37345	1	1	1	1	1	1	1	1	1	1	1	1	1	1	1	1	1	1	1
STK17A	6.20932	1	1	27.7419	5.64982	1	9.92493	1	1	23.8472	19.7031	8.25085	1	1.38028	1	1	1	1	1	1	1	1	1	11.9255	3.43881	2.42755	22.0888	8.81053	16.7946	10.5884	7.92893	9.12628	4.32598	6.04243	4.827	20.8092	21.0148	9.23973	14.5401	18.117	12.103	13.6631	9.64432	17.4238	20.725	8.96253	7.68448	5.60471	14.1428
C7ORF44	1	1	1	4.21456	6.14812	1	1	2.98519	7.31023	9.70044	3.06816	3.72833	1	1	1	1	1	3.25116	1	1	2.44863	3.39946	12.0806	5.44405	4.49073	2.46234	6.17985	4.82022	8.1625	4.35032	7.71872	6.46244	1	4.38266	5.22411	13.5869	10.079	4.57368	14.9088	7.43546	14.0122	11.9127	8.06631	11.5979	7.60655	6.19787	7.29307	3.79314	10.3616
BLVRA	1	1	1	1	1	1	1	14.0664	1	1	9.43238	1	1	1	1	1	1	1	6.85144	1	1	1	21.5229	22.9186	7.15688	24.8531	12.5127	18.4168	21.1128	27.239	14.6586	13.5727	31.166	25.3432	13.5071	33.9291	19.4601	18.7433	12.8047	33.0579	4.56197	29.0395	23.5748	17.7983	14.4008	14.17	34.6063	22.3234	12.9233
POLM	1	1	1	1.56499	12.7908	1	1	7.89268	13.2427	1	7.74828	4.10342	1	1	1	1	10.8275	1	1	1	6.19045	1	9.97639	7.81081	1	5.6451	1	1	1.74449	2.35482	4.20447	2.0406	2.92801	3.35228	1	2.17483	1	1.58003	1	1	1	1	3.41455	7.6292	3.33753	1	1	1.46546	8.37542
AEBP1	1	1	1	1	1	1	1	1	1	1	1	1	1	1	1	1	1	1	1	1	1	1	1	1	1	1	1	1	1	1	1	1	1	1.24083	1	1	1.86171	1	1	1	1	1.29259	1.53964	1.31049	1.31865	1	1.85363	1.56407	1.12332
POLD2	20.8374	70.4571	30.1945	131.901	106.533	64.664	1.31619	22.5588	78.3723	103.518	92.8997	108.813	48.2982	47.2425	149.04	36.7998	193.569	107.335	105.805	170.015	80.8817	56.7546	26.8627	85.1484	31.6681	56.9553	54.6903	71.3526	39.8156	59.9032	62.9477	69.2794	54.3025	65.1915	44.6961	39.3921	31.9773	35.207	77.7763	92.2221	78.6845	68.58	73.706	77.011	62.9665	63.0391	58.7967	98.6211	68.3255
MYL7	1	1	1	1	1	1	1	28.9157	1	1	1	1	1	1	1	1	1	1	1	1	1	1	1	5.98306	4.83749	7.2349	14.7669	1	7.61421	18.3382	11.7634	19.7194	9.86096	18.2965	15.8307	3.76066	2.61812	5.36919	19.3736	5.31373	1	6.43025	29.0421	36.5643	13.4403	4.72179	4.65193	22.4559	7.07678
GCK	1	1	1	1	1	1	1	1	1	1	1	1	1	1	1	1	1	1	1	1	1	1	1	1	1	1	1.37158	1	1	1	1	1	1	1	1	1	1	1	1	1	1	1	1.29576	1.58045	1	1	1	1	1
YKT6	86.9031	197.467	54.4215	139.948	163.832	69.5837	78.6692	43.6021	137.503	22.3717	45.5685	38.0352	20.9457	45.1416	19.1324	1	36.7251	2.09157	49.5866	21.682	47.888	46.9651	211.151	164.02	35.7779	104.153	111.161	157.663	106.397	124.236	101.746	110.1	83.3813	93.5019	107.537	126.464	108.959	82.9061	111.137	96.8924	132.602	118.355	141.751	149.991	121.705	178.173	164.435	115.317	128.84
NUDCD3	1	1	23.1412	13.5084	1	28.3019	12.4851	30.948	1	15.5742	34.1568	17.4032	34.0823	1	24.1461	16.9091	18.018	11.0615	1	67.0798	12.3194	13.9574	16.3802	17.3337	20.3436	19.54	21.3097	18.0183	8.5582	15.5952	11.5146	17.3874	12.4404	12.7129	20.8534	23.8682	17.1638	26.6362	1	26.1045	34.9167	34.351	24.4729	13.0402	9.24308	14.863	22.6443	23.3545	14.5637
NPC1L1	1	1	1	1	1	1	1	1	1	1	1	1	1	1	1	1	1	1	1	1	1	1	1	1	1	1	1	1	1	1	1	1	1	1	1	1	1	1	1	1	1	1	1	1	1	1	1	1	1
DDX56	18.9862	63.0765	67.7618	151.999	87.2994	121.44	62.8726	63.2992	43.0152	42.7306	85.2185	83.7181	113.553	57.3865	58.4846	36.6319	105.04	46.1488	216.178	136.923	138.488	111.103	62.3763	68.9566	75.6146	41.5079	63.2393	94.3066	48.1689	66.4602	65.2798	68.7385	87.412	76.6754	26.8691	68.4964	79.0244	64.7757	69.1403	93.7279	99.0707	84.6482	69.278	67.3857	73.1502	99.7957	58.3972	109.236	75.284
TMED4	2.75933	84.9518	61.6616	40.5095	100.76	84.8154	177.729	72.5804	74.7928	101.141	18.8764	63.9202	13.8094	93.0933	25.5241	77.9895	46.8657	42.1208	127.849	40.8028	11.7467	51.8044	151.505	134.529	166.329	137.622	179.163	201.749	225.225	194.177	187.235	188.924	160.079	163.461	151.571	184.36	167.397	196.712	187.011	216.975	192.085	140.127	213.473	212.778	182.156	218.682	145.024	187.802	122.536
OGDH	23.6441	11.9086	6.03757	6.40245	15.4557	1.20925	7.01389	4.90411	15.8734	6.14866	6.08454	3.44376	25.1024	96.5589	47.4625	60.5319	118.844	48.1795	49.6677	61.5552	44.5246	44.7337	10.67	11.9587	8.84628	5.89163	11.3908	10.9798	7.41992	9.24527	8.53917	9.15119	13.277	12.5911	4.53315	3.30121	15.2758	15.1116	3.1237	11.4123	7.39566	4.46297	12.848	9.09253	7.92409	11.1302	9.67829	6.03086	7.54755
ZMIZ2	1	1	1	1	1	9.70688	1	1	1	3.2675	1	2.37895	1	1	1	1	1	1	1	1	1	1	1	3.06456	8.30363	1	1.53255	2.28874	1	3.26728	2.26169	1.87969	2.0288	2.28547	2.68742	2.27116	1.74266	3.79507	2.73247	2.26457	2.70259	4.67085	1.46706	4.28162	2.72376	3.62581	4.8849	3.43726	1.86123
PPIA	5547.79	4927.2	4184.14	4771.23	4912.69	3974.58	4485.24	3463.63	3818.34	2606.38	3402.5	3007.41	3985.04	2405.45	5568.45	6094.79	3514.5	7182.31	4138.96	6189.8	5758.73	5600.19	10589.3	10614.2	9868.01	11489.5	9546.33	12600.7	10150.1	10630.2	11236.5	12616	9364.99	9096.77	10535.4	10452.4	9811.02	5348.34	8939.63	10716.3	10744	10663.4	11912.1	10726.5	11051.9	10936	10756.2	10585.5	10488.3
NALCN	1	1	1	1	1	1	1	1	1	4.3724	1.21847	1	1	1	1	1	1	1	1	1	1	1	1	1	1	1	1	1	1	1	1	1	1	1	1	1	1	1	1	1	1	1	1	1	1	1	1	1	1
H2AFV	502.78	412.778	167.673	187.537	455.602	254.24	116.24	359.676	229.888	128.773	131.828	90.6751	116.591	96.3876	323.075	146.819	156.995	94.4203	65.5554	125.935	313.036	277.567	322.897	255.291	241.477	164.028	262.427	278.742	214.088	189.99	308.717	296.814	191.228	206.165	222.99	292.65	258.443	211.492	179.941	349.689	282.443	229.032	227.563	352.164	264.334	318.105	223.506	268.614	290.892
PURB	1	1	1	1	1	1	1	1	1	1	1	1	1	1	1	1	1	1	1	1	1	1	1	1	1	1	1	1	1	1	1	1.4565	1	1.35806	1	1	1	1	6.41648	2.43632	1	1	1	1.54269	2.58069	1	1	1	2.25227
MYO1G	1	1	1	1	1	1	1	1	1	1	1	1	1	1	1	1	11.3559	1	1	1	1	1	11.5009	16.0338	8.12517	1	10.1335	19.3524	4.3347	6.66174	6.77907	4.28286	1.21459	6.1845	1.52597	7.44479	29.8755	10.3242	1.9068	13.4188	18.1729	7.07638	10.8372	14.1249	9.35232	13.89	23.0597	14.1039	4.91348
CCM2	1	1	1	1	1	1	1	1	1	1	1	1	1	1	1	1	1	1	1	1	1	1	1	1	1	1	3.53425	1	1	1.71905	2.2165	1	1	1	1	2.9129	1	1	5.88224	2.52989	1	1	1	4.1715	5.52219	4.20418	1	1	1
NAIF1	1	1	1	1	2.77673	19.8027	1	4.70519	8.11885	1	1	1.18983	1	1	1	1	1	1	1	9.65393	1	1	1	1	1	1	1	1	1	1	1	1	1	1	1	1	1	1	1	5.96393	1	1	2.76443	1.41102	1	1	1	1	1
TBRG4	341.345	66.6343	116.587	118.857	128.275	232.107	74.6282	92.3514	220.262	91.9445	146.743	303.997	501.235	253.967	406.559	343.998	226.04	203.678	326.481	196.694	119.112	333.68	108.909	175.006	241.018	182.136	157.041	164.183	132.043	150.322	132.134	125.873	164.835	148.343	156.378	176.967	156.258	255.1	231.613	197.845	190.984	227.506	192.949	176.009	176.099	214.999	158.679	240.533	168.755
WAP	1	1	1	1	1	1	1	1	1	1	1	1	1	1	1	1	1	1	1	1	1	1	1	1	1	1	1	1	1	1	1	1	1	1	1	1	1	1	1	1	1	1	1	1	1	1	1	1	1
RAMP3	1	1	1	1	1	1	1	1	1	1	1	1	1	1	1	1	1	1	1	1	1	1	1	1	1	1	1	2.84488	1	1	1	1	3.04506	2.10126	2.05882	1	1	1	1	1	1	1	1	1	1	1.7831	1	1	3.49721
ADCY1	1	1	1	1	1	1	1	1	1	1	1	1	1	1	1	1	1	1	1	1	1	1	1	1	1	1	1	1	1	1	1	1	1	1	2.63216	1	1	1	1	1	1	1	1	1	1	1	1	1	1
NAGS	1	1	1	1	1	1	1	1	1	1	1	1	1	1	1	1	1	1	1	1	1	1	3.46459	2.30137	1	3.61307	1	4.03087	5.30496	1	4.32688	2.57256	3.91329	1.73837	1	1	1	1	1	1	1	2.22797	1	1.90775	1.64525	3.60381	1.27405	1	1
IGFBP1	1	1	1	1	1	1	1	1	1	1	1	1	1	1	1	1	1	1	1	1	1	1	1	1	1	1	1	1	1	1	1	1	1	1	1	1	1	1	1	1	1	1	1	1	1	1	1	1	1
IGFBP3	30.4869	1	7.7427	17.1341	17.1934	17.3195	1	1	9.95516	1	3.79479	13.0042	1	1	1	13.1495	1	3.9723	6.70714	1	1	1	1	1	1	1	5.2057	1	1	1	1.59417	1	1	1	1	1.94704	1	1	1	1	1	1	1	1	1	1	1	1	1
TNS3	5.11118	1	1	1.25316	1.44599	1	1	1	3.92355	1.46775	1	3.03705	10.0641	1	1	1.54752	3.50088	1	4.50152	1	1	3.51147	1.20065	1	1.0404	1	1	1	1	1.53351	1	1.09633	1	1	1	1	1	1.37194	1	1	1	1	1	1.05201	1	1	1.15832	1	1.6601
NAGPA	1	1	1	36.2629	1	1	1	14.3081	2.06043	18.6369	1	8.55077	1	9.71572	64.2806	1	1	50.0185	14.0339	1	36.3099	21.6112	8.96646	2.82152	22.5578	1	2.02342	3.9466	2.90375	2.56735	4.66118	4.63748	3.55136	5.75932	9.96829	6.20488	1	2.6059	1.55257	1	3.51706	6.03049	2.93293	3.94154	8.41062	7.99753	6.5473	2.81969	1.8224
MRPS24	104.437	246.573	254.478	113.977	124.046	124.1	250.149	130.537	130.362	102.813	150.727	268.03	229.071	103.004	85.8018	341.489	310.888	226.143	191.494	126.212	261.559	361.408	290.539	270.109	328.752	332.688	336.337	339.916	357.898	355.476	400.567	443.959	297.002	306.438	244.855	341.807	403.195	383.958	335.157	311.445	243.411	346.653	383.939	422.823	365.561	248.273	261.643	316.406	251.413
URG4	1	1	1	1	1	1	1	1	1	1	1	1	1	1	1	1	1	1	1	1	1	1	1	1	1	1	1	1	1	1	1	1	1.22125	1	1	1	1	1	1	1	1	1	1	1	1	1	1	1	1
UBE2D4	1	1	1	1	1	1	1	1	32.975	1	1	1	1	1	1	1	1	3.85549	1	1	1	1	1	1	1	1	1	4.55159	1	1	1	5.01217	1	3.48835	1	1	1	1	1	7.34732	1	1	1	1	1	1	1	1	1
DBNL	1	1	1	1	12.7431	1	1	1	1.9687	11.0087	6.62165	7.68192	7.72409	9.16633	24.4208	30.3336	1	1.70837	7.44763	6.3264	13.4893	10.9899	65.1901	136.333	4.6557	41.5589	22.4619	17.8705	11.9952	11.8195	25.5565	14.4908	11.504	17.0194	19.6049	84.1172	72.0596	74.3778	43.1048	81.7836	94.4979	53.4637	18.1005	33.0755	16.7619	58.3828	39.7277	32.3456	59.9344
PGAM2	25.7689	1	1	1	1	1	1	11.5514	1	1	1	1	1	1	1	1	1	1	1	1	16.2284	7.46008	1	1	1	12.4974	1	1	1	1	1	1	3.08318	1	5.1659	1	1	1	1	1	1	1	1	3.99201	1	2.88697	6.14425	5.05241	1
VOPP1	1	1	1	1	1	1	1	1	1	1	1	1	1	1	1	1	1	1	1	1	1	1	1	2.24626	1	1	1	1	1	1	1	1	1.64913	1	1	1	1	1	1	1	1	1	1	1	1	1	1	1	1
LANCL2	17.0174	43.91	43.3569	1.79243	18.3384	4.22494	1	15.6581	28.114	15.5225	1	11.7293	23.6355	24.7864	31.0616	1	40.1529	49.1509	50.8974	42.2012	46.3567	1	16.539	5.42349	25.9305	15.6732	19.5638	14.7157	22.3128	10.9774	15.9661	17.5189	20.4793	8.58179	7.2671	10.0269	26.2801	26.0751	13.7021	26.4576	8.07751	9.53158	13.9309	19.0562	16.3432	29.6392	21.1134	25.9492	28.5565
HUS1	53.5273	26.749	61.3239	177.365	25.0616	52.1373	95.268	63.643	125.485	110.403	110.693	37.5326	1	34.3422	12.3964	38.7775	32.7364	18.9524	68.8228	36.5965	5.47577	28.7451	65.5734	60.0856	66.8445	94.5309	99.825	86.7643	71.5309	80.4389	75.0785	98.5606	79.9418	75.9019	46.356	57.5532	60.8639	55.7138	96.413	103.306	87.6433	152.065	64.7939	68.7343	79.5379	122.649	63.6928	98.6217	87.844
SUNC1	1	1	1	1	1	1	1	1	1	1	1	1	1	1	1	1	1	1	1	1	1	1	1	1	1	1	1	1	1	1	1.2558	1.8094	1.6959	1	1	1	1	1	1	2.13451	1	1	1	1	1	1	3.22408	4.99601	2.56271
NAGLU	1	1	3.46115	3.99743	8.48283	1	2.69666	1	2.21957	1	1.36284	5.53082	1	1	1	1	1	1	1	1	1.64742	1	1	1	1	2.84103	2.43706	2.77576	1	1	1	1	1	1.18429	1.47939	1	4.60298	1	1	1	1	1	1	1.9255	2.39841	7.13981	1	1	1
UPP1	174.659	154.073	300.085	319.515	274.46	844.467	284.53	104.388	366.143	249.011	470.097	661.576	633.284	754.312	160.331	371.276	254.297	390.356	691.881	284.788	78.7217	138.175	250.267	224.402	163.825	170.16	161.844	253.429	210.939	193.607	173.254	178.052	201.632	168.046	200.86	268.148	196.232	240.678	182.406	283.867	301.784	142.498	200.115	180.967	203.574	273.602	168.088	164.357	208.853
C7ORF46	1	1	1	1	19.8819	1	1	14.1311	22.3939	20.181	25.9611	1	1	46.0343	1	1	1	1	1	1	1	19.2563	6.72828	5.59235	16.0442	1.52848	9.21597	10.3081	20.7095	14.3693	9.0568	6.56657	12.7167	14.3234	11.8339	8.15496	3.49648	9.96218	23.0602	8.90272	23.0215	11.1747	19.9488	8.27616	8.41538	5.4046	24.9914	5.45464	2.93711
STK31	1	1	1	1	1	1	1	17.2221	1	1	1	1	1	1	1	1	1	1	1	1	1	1	1	4.09104	2.1972	1	2.08455	1	2.66081	1	1.10973	1.95913	3.5437	1	1	1	1	1	1	4.94359	1	2.70043	1.79177	2.53652	2.39414	3.27983	5.71332	2.27761	1.83852
TUBAL3	1	1	1	1	1	1	1	6.73179	1	1	1.13618	1	20.9978	1	1	1	1	14.6076	1	1	1	1	1	1	1	1	1	1	1.84471	1	1	1	1.99501	1.64136	1	1	1	1	1	1	1	2.77238	3.08234	1	1	1	1	2.49003	1
NPY	1	1	1	1	1	1	1	7.42429	1	1	1	1	1	1	1	1	1	1	1	1	1	1	1	1	1	1	1	1	1	1	1	4.08792	1	2.96242	1	1	1	1	9.1356	1	1	1	1	7.31424	1	1	1	1	3.26222
UBL5	274.321	195.632	333.059	256.173	229.051	232.762	153.079	407.915	191.087	83.7787	199.893	245.319	244.457	85.92	202.044	251.296	219.75	151.352	111.054	189.788	183.971	213.907	195.575	147.7	179.12	207.31	210.711	205.85	151.962	240.909	257.733	232.204	177.828	205.233	229.85	221.264	222.039	107.36	159.776	191.691	201.54	210.827	258.952	267.388	181.338	187.911	260.941	202.945	209.38
MPP6	4.9481	1	5.12808	21.6996	5.39723	1	12.9391	1	1	1	1.37738	4.65376	28.7995	19.4514	1	1	2.08754	2.32851	1	1	1	10.2939	6.23369	9.0795	15.0537	4.12296	11.9847	7.56717	8.60234	10.7706	6.79417	12.6786	7.87443	6.37434	7.46492	7.01458	2.21998	4.98412	6.54136	7.86484	6.65263	18.3161	10.6419	13.8534	16.2772	11.9572	2.59184	4.43155	12.5683
NAGLT1	1	1	1	1	1	1	1	1	1	1	2.35381	1	1	1	1	1	1	1	1	1	1	1	10.3185	1	1	5.92299	17.4458	10.1803	3.14685	2.05653	6.91212	5.16362	4.55027	2.41404	6.8371	2.88327	1	1	2.71599	3.80653	6.64189	5.70075	2.42115	2.32432	11.2851	22.4949	6.88347	8.00887	4.16909
OSBPL3	1	1	1	1	1	1	1	1.46365	1	1	1	1	1	1	1	1	1	1	1	1	1	1	8.95303	1.5658	8.45102	4.86997	3.01958	5.95987	8.18332	11.2796	2.89601	3.36111	4.71475	9.54815	1.62334	1	10.938	10.6251	4.68093	8.6752	2.69844	1.32977	3.74139	1.93934	12.4401	14.6066	12.3112	7.19381	6.47614
C7ORF31	1	1	1	1	1	1	1	1	1	1	1	1	1	1	1	1	1	1	1	1	1	1	1	1	1	1	1	1	1	1	1	1	1	1.11254	1	1	1	1	1	1	1	1	1	1	1	1	1	1	1
NPVF	1	1	1	1	1	1	1	1	1	1	1	1	1	1	1	1	1	1	1	1	1	1	1	1	1	1	1	1	1	1	1	1	1	1	1	1	1	1	1	1	1	1	1	1	1	1	1	1	1
NFE2L3	3.44755	77.7168	28.9773	8.30347	1	132.617	1	12.9806	1	15.337	1	11.604	1	1	1	32.3715	1	1	59.609	1	1	1	73.4736	44.0508	91.3366	36.7238	56.8275	97.029	83.7933	57.2851	80.7631	79.5355	46.4823	67.0014	67.6484	74.2654	72.0435	57.4932	93.3304	69.1245	111.8	82.5697	89.9476	93.9806	78.7745	87.8101	70.0616	77.1454	95.2499
HNRNPA2B1	307.443	466.117	283.285	952.48	721.285	574.366	412.297	701.021	759.269	328.714	408.737	519.25	1515.8	389.88	1328.69	1324.92	619.691	996.431	1071.78	1526.18	1055.91	1151.44	924.665	882.063	785.653	976.617	800.025	766.167	583.931	622.163	628.762	601.117	556.565	589.475	604.212	741.953	724.832	648.052	626.734	877.672	1136.59	676.085	648.496	697.332	637.693	744.391	806.643	764.097	1013.96
CBX3	323.512	378.85	153.272	459.023	172.303	68.6964	169.681	229.66	48.99	107.906	55.0658	42.6566	194.533	147.003	122.19	34.4313	98.9751	89.6825	7.27305	95.8915	196.752	164.54	202.322	222.816	231.496	310.646	235.666	327.493	315.167	256.187	373.754	352.48	239.831	210.61	220.836	181.832	331.875	143.338	276.184	295.035	266.202	340.478	344.555	323.669	237.902	300.375	268.192	333.507	245.663
SNX10	1	1	1	1	54.8872	1	11.8705	49.5917	1	21.7171	18.3195	1	43.4322	32.58	1	1	28.7853	1	1	1	1	30.9649	19.4387	24.918	22.5516	72.998	23.0364	18.931	23.005	28.2459	10.8923	20.1818	20.5782	36.7421	19.4567	17.1608	31.4348	6.51775	30.9764	32.7139	16.0052	6.67945	31.5553	18.6023	20.845	18.346	22.3287	27.9436	30.4952
NAGK	1	63.8491	178.341	72.5937	66.1359	130.886	26.1032	43.5235	104.549	117.495	317.51	215.223	136.325	119.077	1	87.8447	381.224	88.5936	86.6589	68.527	100.456	217.825	44.3378	39.5385	30.2864	18.4896	26.8734	56.3576	25.5105	28.1392	24.2499	28.6523	30.7919	45.4351	37.6947	20.8884	44.0883	27.478	26.3158	42.9198	40.6718	28.3069	34.894	37.0981	28.3266	47.4643	46.6061	31.0548	42.3293
SKAP2	1	1	61.5736	1	1	1	1	19.0069	22.9085	8.66839	1	19.2332	1	50.4869	1	1	19.3594	12.97	1	1	1	24.4618	1	18.5352	5.90618	10.5784	1	2.36612	1	2.7561	1.7935	3.38188	3.20963	2.63974	1.65294	3.24639	11.4037	1	1	1	1.33691	1	4.02905	1	1	1	1	2.13181	3.30038
HOXA1	1	1	1	1	1	1	1	7.72582	1	1	1	1	1	1	1	1	1	1	1	1	1	1	1	1.33806	1	6.65119	4.53316	2.54886	1	1	1	1.43786	1	3.93605	1	1	1	1	1	1	1	1	1	1	1	1	1	1	1
NAGA	64.7502	37.2353	18.7528	1	55.7029	22.5607	22.405	53.508	16.1413	52.5335	10.3288	31.2391	66.0084	19.4337	36.795	85.3492	100.772	1.56446	1	27.1959	1	23.4069	11.7035	19.093	12.6018	8.03474	16.5314	13.401	9.14855	10.5753	17.6996	13.3263	15.1678	27.7972	38.7998	9.49199	6.94898	20.4225	25.6037	10.6535	21.456	11.4306	6.18004	11.9591	14.5048	19.3091	14.6537	31.6311	14.5334
HOXA3	1	1	1	1	1	1	1	1	1	1	1	1	1	1	1	1	1	1	1	1	1	1	1	1	1	1	1	1	1	1	1	1	1	1	1	1	1	1	1	1	1	1	1	1	1	1	1	1	1
HOXA5	1	1	1	1	1	1	1	1	1	1	1	1	1	1	1	1	1	1	1	1	1	1	1	1	1	1	1	1	1	1	1	1	1	1	1	1	1	1	1	1	1	1	1	1	1	1	1	1	1
HOXA6	1	1	1	1	1	1	1	1	1	1	1	1	1	1	1	1	1	1	1	1	1	1	1	1	1	1	1	1	1	1	1	1.36079	1	1	1	1	1	1	1	1	1	1	1	1	1	1	1	1	1
HOXA9	1	14.0997	1	1	1	1	1	19.7967	1	1	1	1	1	1	1	1	1	1	1	1	1	1	1	1	6.37303	1	1	1	1	1	1	1	1	1	1	1	1	1	1	1	1	1	1	1	1	1	1	1	1
HOXA10	1	1	1	1	1	1	1	1	1	1	1	1	1	1	1	1	1	1	1	1	1	1	1.99568	1	1	1	1	1	1	1	1	1	1	1	1	1	1	1	1	1	1	1	1	1	1	1	1	1	1
HOXA11B	1	1	1	1	1	1	1	1	1	1	1	1	1	1	1	1	1	1	1	1	1	1	1	1	1	1	1	1	1	1	1	1	1	1	1	1	1	1	1	1	1	1	1	1	1	1	1	1	1
HOXA13	1	1	1	1	1	1	1	1	1	1	1	1	1	1	1	1	1	1	1	1	1	1	1	1	1	1	1	1	1	1	1	1	1	1	1	1	1	1	3.47111	1	1	1	1	1	1	1	1	1	1
NAF1	7.94384	28.2008	1	1.25752	1	1	1	15.3015	14.9799	12.7643	9.13113	1	12.9184	1	11.2786	22.4899	6.15727	30.0537	10.2422	37.0402	1	10.7025	31.2911	38.6343	30.7985	17.1374	28.5522	22.1734	21.8584	18.3629	17.9605	23.782	33.3993	22.4604	16.7495	22.6813	32.8066	23.7612	26.0184	11.8316	46.2084	18.5189	17.4313	28.0994	28.6077	30.9649	19.1026	22.0947	16.6637
EVX1	1	1	1	1	1	1	1	1	1	1	1	1	1	1	1	1	1	1	1	1	1	1	1	1	1	1	1	1	1	1	1	1	1	1	1	1	1	1	1	1	1	1	1	1	1	1	1	1	1
HIBADH	138.463	150.784	114.763	170.809	99.8332	45.5911	103.799	236.263	144.472	78.1386	149.617	166.815	256.453	78.9582	188.559	214.87	186.97	196.341	125.952	96.6119	93.2386	136.168	171.142	87.1656	119.565	76.0151	75.6554	90.8888	72.2474	97.6122	101.365	87.5317	116.593	92.1791	67.4009	85.3701	115.567	83.5177	156.105	72.26	123.349	108.151	102.183	72.2788	82.0453	116.943	144.421	91.7836	122.317
TAX1BP1	566.156	933.343	425.327	524.173	495.282	259.098	691.423	480.267	359.923	297.209	570.577	413.585	433.787	372.425	133.751	324.061	259.683	438.11	46.1528	180.809	381.49	361.735	68.0515	93.0689	100.9	72.8058	59.9399	109.833	95.9748	95.1365	97.9218	89.1553	91.0612	102.91	74.0993	101.775	95.4018	86.1139	77.5359	73.4295	93.3597	115.825	72.6471	90.1391	96.5088	101.995	92.3321	113.2	114.168
JAZF1	1	30.7796	1	1	1	1	1	1	1	1	1	1	1	1	1	1	1	1	1	1	1	1	13.3627	26.8899	13.442	1	8.66479	9.16314	10.2172	8.13433	2.56068	5.73212	6.34163	3.33112	11.2571	7.3415	19.1902	31.2944	5.56354	12.5595	1	8.86999	13.2343	3.86559	7.24454	10.1581	6.48623	10.8422	1
NAE1	1	34.8498	57.4378	30.7703	7.59874	82.2423	44.0949	11.2859	60.2995	23.7851	22.2559	24.967	1	34.1062	1	2.65088	5.77986	54.4393	29.2286	2.46599	37.6217	30.0483	54.0421	93.5774	61.3735	93.4041	77.7668	81.9364	62.2384	71.9181	64.9088	87.9512	64.4603	78.4365	45.7119	65.1147	24.8396	52.9078	70.855	56.3971	40.0563	70.1468	56.9378	56.0756	50.0622	84.6163	60.3296	54.0666	76.4724
CREB5	1	1	1	1	1	1	1	1	1	1	1	1	1	39.3055	1	1	1	2.09038	1	1	1	1	1	1	1	1	1	1	1	1	1	1	1	1	1	1	1	1	11.2613	1	1	1	1	1	1	1	1	1	1
KIAA0644	1	1	1	1	1	1	1	1	1	1	1	1	1	1	1	1	1	1	1	1	1	1	1	1	1	1	1	1	1	1	1	1	1	1	1	1	1	1	1	1	1	1	1	1	1	1	1	1	1
CPVL	1	1	1	1	1	1	1	1.51684	1	1	1	1	1	1	1	1	1	1	1	1	1	1	8.7933	13.8166	7.70985	6.70675	3.40279	7.08299	2.13483	3.67667	8.63931	5.16671	5.66338	4.48546	13.7125	3.20932	3.34813	17.2778	3.3626	17.3726	9.96997	3.22911	12.6183	13.2263	5.42836	19.125	6.49219	6.11283	6.34056
NADSYN1	3.1142	11.9386	7.3423	7.63485	9.81484	5.57349	1	9.81414	9.44998	1	1.46641	1.56647	1	1	1	8.17732	1	1	1	11.2615	1.93199	18.8506	8.0327	1.42614	1	3.43243	4.94847	1	5.64902	5.37977	6.04292	3.56246	4.7284	2.54503	3.36166	1.98274	2.78077	6.09554	1	1	5.30659	3.10069	5.59415	7.77721	7.2564	1	1.43965	6.60887	9.69605
CHN2	1	1	1	1	1	1	1	1	1	1	1	1	1	1	1	1	1	1	4.10435	1	1	1	2.1458	1	3.46923	2.9465	1	3.89985	1	1	1.25392	1.5632	1	1	2.74386	1.53505	1	1	9.03283	2.11004	3.65174	1	1	2.95791	1	2.84689	1.58948	4.18944	1
PRR15	1	1	1	1	1	1	1	1	1	1	11.7247	1	1	1	1	1	1	1	1	1	1	1	1	1	1	1	1	1	1	1	1	1	1	1	1	1	1	1	1	1	1	1	1	1	1	1	1	1	1
WIPF3	1	1	1	1	1	1	1	1	1	1	1	1	1	1	1	1	1	1	1	1	1	1	1.8891	1	1	1	1	1.7911	1	1.18682	1.25494	1.46657	1.20982	1.32011	1.51034	1.4452	1	1	1	1	2.73557	2.03541	1.27434	2.31433	1.16755	1	2.6262	1.78063	2.11859
SCRN1	1	1	1	1	1	1	1	1	1	1	1	1	1	1	1	1	1	1	1	1	1	1	8.00539	6.46801	1.32887	1	11.9317	6.09138	11.3993	6.89738	2.24897	3.82744	3.016	1	1	7.16334	11.8528	14.1861	5.31013	4.44592	2.05843	2.72906	3.54658	2.8836	1.69175	5.15421	9.29776	1.67288	5.04311
FKBP14	1	1	34.6657	1	3.51727	24.0505	44.5759	155.115	1	1	23.2026	11.878	1	1	1	1	23.791	14.6497	1	1	1	1	20.8596	50.796	35.9032	115.74	66.2449	44.864	70.8137	88.1851	57.563	103.216	49.1597	104.483	64.8322	124.873	17.3881	24.4786	67.7663	52.3352	45.6856	37.5365	143.684	68.5375	83.9016	61.9535	17.9609	192.098	175.111
PLEKHA8	1	1	1	1	1	1	1	4.14549	14.5116	1	2.26107	1	1	1	1	1	12.1148	1	1	1	1	1	8.08401	2.07855	9.36393	17.5656	12.6483	4.36774	8.75316	9.67099	4.26919	10.5835	5.29507	8.98306	22.1088	6.50386	7.02068	7.86697	16.1937	5.52003	4.44854	2.68838	7.42314	11.6817	8.96846	5.00633	1.93378	6.19708	16.1406
C7ORF41	1	1	1	1	1	1	1	1	1	1	1	1	1	1	1	1	1	1	1	1	1	1	1	1	1	1	1	1	1	1.88099	1	1	1	1	1	1	1	1	1	8.89135	1	1	1	5.53535	1	1	1	4.16783	1
OLFR508	1	1	1	1	1	1	1	1	1	1	1	1	1	1	1	1	1	1	1	1	1	1	1	1	1	1	1	1	1	1	1	1	1	1	1	1	1	1	1	1	1	1	1	1	1	1	1	1	1
PILRA	1	1	1	1	1	1	1	1	1	1	1	1	1	1	1	1	1	1	1	1	1	1	1	1	1	1	1	1	1	1	1	1	1	1	1	1	1	1	1	1	1	1	1	1	1	1	1	1	1
NADK	1	1	1	1	4.79643	1	1	1	1.22383	1	1	1	1	1	1	1	1	1	1	1	1	1	2.52962	5.84074	1.69919	2.08534	2.35264	1	1	1	1	1.39993	1.20235	2.01012	1.55821	1	5.95088	1	6.58162	3.01419	1	1.96212	1	3.45468	1.61029	1	1.30868	4.43202	1
SUCLG1	355.127	499.706	262.531	482.778	398.996	333.497	412.634	241.467	332.586	504.208	475.192	416.666	387.675	175.315	585.873	818.749	404.584	382.473	302.55	684.237	468.409	478.586	324.908	343.268	309.872	472.389	350.259	373.209	312.179	426.299	341.032	380	340.857	366.648	297.699	316.896	327.885	258.487	339.274	468.136	349.19	333.225	448.93	351.59	362.987	356.301	318.46	460.862	374.084
NACC1	1	1	1	1	3.54038	1	1	2.02608	1	1.99076	1	1	1	1	1	1	1	1	1	1	1	1	2.95988	1.86057	1	1	2.96477	1.14177	1	1.2064	1	1.49732	2.02028	1	1	3.36964	1	1	1	1	1	1	1	2.57824	2.51549	3.2327	1.74919	1	1
LRRTM1	1	1	1	1	1	1	1	1	1	1	1	1	1	1	1	1	1	1	1	1.0622	1	1	1	1	1	1	1	1	3.24907	1	1	1	2.66468	1	1	1	1	1	1	1	1.15831	1	1	4.54471	1	1	1	1	1
NACAD	1	1	1	1	1	1	1	1	1	1	1	1	1	1	1	1	1	1	1	1	1	1	1	1	1	1	1	1	1	1	1	1	1	1	1	1	1	1	1	1	1	1	1	1	1	1.09214	1	1	1
TTC29	1	1	1	1	1	1	1	1	1	1	1	1	1	1	1	1	1	1	1	1	1	1	1	1.80827	1	5.06227	1	1	1	1	1.56987	1	1	1.12756	1	1	1	1	5.62051	5.15491	7.98459	1	1.39424	1.68008	1	1	1	3.02419	2.19575
UBE2U	1	1	1	1	1	1	1	3.02128	1	1	1	1	1	1	1	1	1	1	1	1	1	1	1	1	3.78319	1	1	1	1	1.3931	1.83841	1	1	1	2.94564	1	1	1	1	1	1	1	1	1.3804	1	1	1	1	1
ROR1	12.189	1	1	1	1	1	1	1	1	1	1.55179	1	1	1	1	1	1	1	1	1	1	1	5.41924	4.39379	9.85094	7.34379	1.21212	8.59702	1.8189	5.9931	3.75658	7.24401	4.20686	4.91457	7.72373	6.31636	1	1.49823	12.3771	1	7.95877	5.55987	3.91486	7.16266	9.1815	7.44743	12.0966	1	4.43989
PGM1	113.728	106.788	111.61	78.6511	58.1699	1	23.6122	58.1123	14.0987	48.2678	55.5519	57.5519	4.14927	17.1133	52.8039	14.9612	20.255	61.6729	71.0117	48.0658	27.291	70.6974	36.7393	26.9036	15.0379	30.974	15.2259	30.6823	33.2347	23.7786	29.4577	32.3675	40.3958	37.6913	23.2675	34.8305	26.4492	28.4466	33.9252	55.4356	38.0377	21.2616	41.8112	24.4861	30.8523	40.812	36.9914	45.4616	39.1805
EFCAB7	1	1	1	1	1	1	1	1	1	1	14.9249	3.22415	27.6828	1	1	1	1	2.91196	1	1	1	1	4.59022	18.1948	8.69703	6.15293	12.0102	19.3529	6.98496	8.06993	13.1261	10.5296	16.2059	6.74145	3.93842	9.67363	3.71031	9.71897	10.4374	5.45389	13.4433	11.768	10.9732	7.85415	8.78845	13.4997	10.7964	14.7018	7.67072
CYP4X1	1	1	1	1	1	1	1	1	1	1	1	1	1	1	1	1	1	1	1	1	1	1	1.39943	1	1	1	1	4.01063	1	1	1	1.46272	1	1	1	3.55663	1	1	1	1	1.76219	1	1	1.84604	1	5.81387	1	1	1
CYP4A24	1	1	1	1	1	1	1	1	1	1	1	1	1	1	1	1	1	1	3.89924	1	4.13243	1	1	1	1	1	1	1	1	1	1	1	1	1	1	1	1	1	1	1	1	1	1	1	1	1	1	1	1
PDZK1IP1	1	1	1	1	13.5972	1	1	81.2356	1	1	1	1	1	1	1	1	17.1895	13.6844	92.7366	1	42.4398	1	15.7365	1	9.63957	1	1	4.66863	1	4.59654	3.28393	1	4.24943	1	10.7336	1	1	19.8423	3.29361	1	1	1	6.52696	5.43008	1	1	1	1	6.28265
TAL1	1	1	1	1	1	1	1	1	1	1	1	1	1	1	1	1	1	1	1	1	1	1	1	1	1	1	1	1	1	1	1	1	1	1	1	1	1	1	1	1	1	1	1	1	1	1	1	1	1
NACA	177.583	177.262	266.842	263.433	200.923	231.039	168.814	117.138	202.611	160.393	194.959	233.58	213.507	194.726	186.182	152.337	181.815	213.527	161.353	204.943	164.124	223.061	216.347	245.336	237.663	242.94	240.204	243.743	323.664	249.079	243.522	250.686	227.636	244.425	223.457	250.248	237.21	339.396	289.995	248.576	239.568	256.396	251.161	210.804	229.957	236.567	215.838	231.186	231.176
STIL	35.0113	23.9045	15.6009	41.5511	7.66306	1	19.0704	1	1	2.50037	1.47484	1	45.9548	1	1	1	10.4627	1	10.7227	15.6224	13.1721	9.71257	5.76593	3.72613	11.3994	5.43575	4.62784	2.12854	4.03239	4.323	2.36151	5.01096	7.64385	9.50073	1.44701	4.22468	6.14016	1	1.96466	1.31082	5.01756	5.10038	4.49148	3.02864	2.17242	7.00398	3.6852	9.67253	3.84025
CMPK1	287.473	371.664	321.345	271.089	250.018	179.767	351.918	179.254	74.1215	47.4218	406.723	378.626	64.6766	75.7829	137.98	127.674	197.543	175.111	96.2324	104.917	319.408	335.877	93.4285	87.4248	61.9503	128.017	89.3089	81.6555	93.8026	86.3559	90.0207	106.004	113.779	85.5871	77.6013	120.171	58.5042	90.7117	65.7889	113.217	61.9043	85.3707	90.7612	69.3061	104.844	140.25	109.531	95.5819	126.985
NAB2	1	1	1	1	1	1	1	1	1	1	1	1	1	1	1	1	1	1	1	1	1	1	1	1	1	1.64919	1	1	1	1	1	1.35945	1.39087	1	1	1	3.14697	1	1	1	1.94192	1	1	1	2.07427	1	1	1	1.40747
NAB1	1	1	1	1	1	38.1779	1	1	27.7346	1	1	1	1	1	14.6189	1	1	1	1	1	9.32004	6.21469	6.05255	2.40369	7.38517	1	6.45653	2.33387	1.71492	6.18816	4.56801	5.38789	2.30849	6.54211	1	5.31456	7.57112	1	1	3.62579	13.2046	2.29813	3.40507	1.23513	3.85593	4.86687	1	2.78495	9.16777
SKINT1	1	1	1	1	1	1	1	1	1	1	1	1	1	1	1	1	1	1	1	1	1	1	1	1	1	1	1	1	1	1	1	1	1	1	1	1	1	1	1	1	1	1	1	1	1	1	1	1	1
SLC5A9	1	1	1	1	1	1	1	1	1	1	1	1	1	1	1	1	1	1	1	1	1	1	1	1	1	1	1	1	1	1	1	1	1	1	1	1	1	1	1	1	1	1	1	1	1	1	1	1	1
SPATA6	6.49956	1	1	1	17.165	32.8669	1	1	1	5.76248	1.38294	10.2158	4.65939	1	6.75035	1	1	1	11.9217	1	1	7.4876	1	3.48893	1	1	1.67267	7.06259	1	1	5.6241	2.32705	1	1.15359	2.54151	1	2.30339	1	1	11.7455	1.22671	6.20627	2.16395	5.30217	1.84037	1	1	2.84025	1.30189
AGBL4	1	1	1	1	1	1	1	1	1	1	1	1	1	1	1	1	1	1	1	1	1	1	1	1	1	1	1	1	1	1	1	1	1	1	1	1	1	1	1	1	1	1	1	1.278	1	1	1	1	1
BEND5	1	1	1	1	1	1	1	1	1	1	1	1	1	1	1	1	1	1	1	1	1	1	1.26085	1	1	4.57238	2.35824	1	1	2.5879	1	1	1	1.79459	7.30666	2.22302	1	2.34518	9.12404	2.2948	3.51526	6.76978	1	3.84026	1	1	1.46562	2.06958	2.77853
ELAVL4	1	1	1	1	1	1	41.9704	14.6454	1	1	1	1	1	1	1	1	1	1	1	1	1	1	2.90975	12.0996	1	5.90201	1	14.6568	11.8283	3.62725	4.90398	2.5828	2.9555	5.18699	4.67903	3.38281	1	1	1	5.32915	1	1	10.2008	6.62276	3.71422	1	7.94079	5.10525	1
FAF1	1	6.01683	9.65657	9.50742	3.80629	22.8654	3.04879	14.0567	1.81686	4.32255	26.9158	17.3962	1	19.9636	29.7323	1	11.1364	2.28161	30.5267	1	1.57766	9.80116	7.15518	10.0817	18.5441	1.81404	12.7219	13.8537	14.899	4.22277	10.2099	11.6353	9.06208	9.51306	14.9781	18.3788	11.671	5.87415	8.02698	9.13836	28.6272	5.86882	17.896	12.9446	21.2756	9.62782	7.90618	9.34144	8.64089
CDKN2C	1	1	1	25.081	1	1	1	1	1	1	1	1	1	1	1	1	1	1	1	1	1	1	1	1	1	1	1	1	1	1	1	1	1	1	1	1	1	1	1	1	1	1	1	1	1	1	1	4.89561	1
NAALADL2	1	1	1	1	1	1	1	2.65513	1	1	1	1	1	1	1	1	1	1	1	1	1	1	1	1	1	1	1	1	1	1	1	1	1	1	1	1	1	1	1	1	1	1	1	1	1	1	1	1	1
RNF11	9.12111	1	1	1	1	1	1	23.6908	1	1	1.11255	7.63786	1	1	1	1	1	1	1	1	1	1	1	1	1	5.76112	4.3973	1	1	4.23032	1	2.53817	1	1	1	1	1	1	17.1508	1	1	1	1	1	1	1	1	3.52687	1
TTC39A	1	1	1	1	1	1	1	1	1	1	1	1	1	1	1	1	1	1	1	16.9079	1	1	3.62763	6.99031	1.2989	4.02937	2.44846	9.23769	3.81563	3.79941	5.59824	2.38116	10.7795	4.2591	3.00344	1.63658	15.6263	6.36949	6.41232	15.5726	3.61179	1	2.97913	6.72504	2.22103	4.79061	6.5958	1	2.94425
EPS15	30.0889	7.40455	38.6899	5.56896	26.217	2.00147	7.2106	11.3035	12.6331	36.1483	1	6.99984	56.2744	57.6581	1	40.1144	14.4635	18.0337	5.50903	5.09623	1	5.06897	30.3354	18.0876	6.35711	8.88369	5.74604	17.6588	6.4584	11.2859	7.05508	12.0665	9.0104	21.6765	6.76293	20.1918	14.9055	5.51705	16.9582	11.915	16.6109	6.26729	9.95191	10.4644	8.13657	8.84596	8.70632	4.62679	6.7725
CALR	503.804	433.891	655.354	291.316	593.828	984.073	593.891	1071.85	1230.23	1547.92	404.039	272.397	881.296	95.5567	107.978	230.579	253.298	1235.7	97.9571	212.093	192.391	215.443	297.493	254.443	552.315	321.175	439.311	275.586	368.966	339.002	242.853	199.963	410.33	442.698	179.411	172.066	409.899	701.122	312.951	309.302	410.209	333.603	323.778	267.488	237.998	357.627	622.267	474.965	508.337
OSBPL9	11.3054	20.6409	72.0795	13.4212	6.62993	72.077	56.8969	45.7067	19.8999	58.5074	51.1822	27.2736	1	61.5552	94.7008	66.4521	102.542	19.3694	208.19	131.048	63.4596	72.6761	56.4011	25.4291	23.5102	49.1838	34.0011	35.8294	16.1675	47.2658	14.4252	23.5537	23.8628	39.2372	29.8621	33.1301	12.6559	31.6064	10.01	3.84971	4.60732	14.6548	19.4084	13.7926	8.79574	5.56504	15.1198	3.3173	10.0512
NRD1	39.1877	66.7235	8.03524	85.6808	35.8164	57.9442	54.122	41.8366	45.1871	49.4018	20.9589	38.6912	10.3522	42.7972	19.0237	45.9604	30.0123	89.8396	48.2613	67.3497	91.3986	45.9217	10.9447	18.7793	20.1541	29.9995	32.9898	16.6451	21.0718	23.4323	23.2347	22.4063	26.4342	22.4809	15.0312	23.4454	31.6215	41.5963	22.8088	51.5758	15.6435	26.0001	19.8961	21.1309	21.7376	12.7057	24.8873	21.2902	25.4575
RAB3B	1	1	1	1	1	1	1	8.41498	1	1	1	1	1	1	1	1	27.2639	38.183	1	1	1	1	5.67318	7.29533	1	1	1	2.66556	1	1	4.83839	1.63463	1.90782	3.3783	3.79454	1	1	2.58584	1	2.72672	1	7.36492	8.94811	2.30159	1	2.28816	6.29141	3.70599	1
KTI12	1	65.5119	27.1151	26.8411	68.7885	84.158	1	16.6308	29.2053	17.7723	44.8944	100.259	10.6184	23.5459	1.47667	53.9551	15.2515	42.3545	89.799	2.388	43.8911	49.5177	49.1878	63.1481	4.65256	58.2693	16.5518	43.6953	34.8379	37.6818	38.0084	47.0792	34.1287	47.8833	17.3833	25.9557	34.5028	38.7881	29.8514	43.9844	35.3366	48.9753	25.4292	15.2982	33.8557	31.9089	24.9812	33.7922	28.0784
BTF3L4	314.085	201.293	204.477	262.656	197.444	477.291	390.259	72.126	219.192	219.186	305.07	344.719	223.289	383.663	107.018	359.724	285.539	178.799	163.55	100.727	187.007	257.354	168.087	211.779	214.594	182.778	113.35	239.704	132.108	169.408	140.94	187.794	194.369	183.496	164.658	168.082	55.9128	104.815	112.228	115.252	168.211	98.5411	121.776	118.94	115.143	163.02	230.894	167.614	160.449
ZFYVE9	1.49692	1	1	1	1	1	1	1	1	1	1	1	1	1	1	1	1.27418	1	1	1	1	1	6.24508	3.67244	2.55159	1	2.5496	1	2.13871	1.83624	1.4835	2.41201	3.45618	1.48498	5.60868	4.15713	1.85125	1	1.74268	5.96488	1	2.98495	2.74958	4.02553	1.56823	1.87924	2.24407	2.34251	1.69247
CC2D1B	15.2933	9.82564	11.0998	31.8944	57.1277	1	1.13958	1	33.7853	22.3043	6.8159	14.5261	42.5735	1	1	1	6.47218	5.01729	6.3441	16.0227	1	6.45946	5.86492	3.90208	4.4374	2.22341	7.95256	1.44521	2.88666	3.78365	4.60459	3.21398	4.28335	9.10747	2.41045	4.8936	17.725	4.10744	3.03476	1	10.8191	2.21369	2.79027	5.24462	3.66861	10.5325	8.55838	9.64753	4.99079
ORC1L	71.9795	123.027	1	267.062	284.108	136.529	152.268	26.951	1.28856	48.8537	57.109	148.465	76.962	2.27341	156.328	116.615	94.7738	1	43.4998	62.0826	79.8377	117.642	125.507	175.71	134.066	146.607	82.5839	159.915	109.394	117.531	130.485	145.052	153.375	107.529	80.8079	185.493	134.993	157.337	68.8677	184.22	111.173	144.499	166.801	106.867	112.605	151.075	129.676	163.453	156.974
PRPF38A	179.943	120.345	122.18	223.171	146.605	163.663	115.136	75.503	149.38	111.678	74.1493	136.45	106.113	77.3938	92.7627	240.866	196.521	82.9403	252.946	203.719	215.334	127.861	114.077	144.466	147.009	112.103	82.861	127.258	99.6901	102.242	106.65	148.463	126.615	127.758	63.0335	144.105	88.5832	99.1877	97.9525	101.121	139.525	126.833	160.682	78.5836	94.5914	156.946	87.1258	151.285	123.016
ZCCHC11	1	1	1	1	1	1	1	1	1	1	1	1	1	1	1	1	1	1	4.67902	1	1	1	4.30652	20.0294	10.5459	2.82759	12.1868	22.2016	8.66727	7.8729	11.1467	10.6848	13.1091	13.9609	1.87076	2.07459	18.2614	5.10879	4.16484	7.09861	15.8465	7.03342	11.3155	14.2124	26.8741	33.875	10.7979	4.19754	8.44104
GPX7	1	1	1	1	1	1	1	1.81309	1	1	1	1	1	1	1	1	3.1703	1	1	1	1	1	7.78417	12.7268	13.5004	12.177	6.70495	14.0076	4.85539	9.09032	7.47077	7.17139	5.19568	8.48706	19.2788	13.7198	19.2306	10.971	7.14956	7.94439	6.55197	9.77455	8.10232	9.14927	6.18895	12.6376	8.23439	12.3257	13.5198
FAM159A	1	1	1	1	1	1	1	1	1	1	1	1	1	1	1	1	1	1	1	1	1	1	1	1	1	1	1	1	1	5.30113	2.30057	1	1	3.68885	4.53111	1	1	1	1	1	1	1	5.90956	4.23669	1	3.51613	3.57399	1	1
NAALADL1	1	1	18.8451	1	1	1	1	1	1	1	1	1	13.3378	1	8.94094	1	1	9.35109	1	9.06555	3.39852	1	1	1	1	1	4.5299	1.17167	1.55529	1	1	1	1	1.0958	2.47401	1	1	1	1	1	1	1	1	1	1	1.46058	1	1	1
ZYG11B	1	1	1	1	1	1	1	3.5151	1	1	12.4688	1	5.16622	1	7.08302	1	1	1	1	1	1	1	6.71856	6.22725	3.40864	1.19896	1.38692	1	4.08915	3.35414	2.57056	2.53316	4.47671	1.54524	3.08393	5.03568	1	1	7.44353	3.61085	10.3457	1.49786	2.00991	3.45787	10.9268	10.0044	4.75009	3.0193	12.242
ZYG11A	75.0616	113.404	42.3715	7.71537	60.5859	77.2332	45.6647	45.2388	107.547	2.01965	16.172	54.2542	1	1	113.044	27.7968	24.6235	1.26273	135.666	132.403	29.9086	78.948	25.0934	37.7206	55.705	35.949	33.4115	43.06	22.1712	34.5169	35.2533	42.2931	47.4561	28.9285	20.8712	30.5411	60.2207	32.3345	25.1325	12.9256	45.2503	10.4511	40.3525	28.5747	18.6773	58.2824	29.9601	16.3269	22.6988
ECHDC2	95.2127	28.2814	21.4223	15.0767	28.013	71.7692	22.0317	32.5647	57.4899	77.4593	41.1772	41.6716	27.6875	67.7711	128.396	105.759	46.8721	67.5698	37.4928	55.4812	67.0467	98.0148	8.13753	1	1	2.95554	1	2.5249	1	11.7119	1	1.52452	1.17878	2.37594	3.27623	2.80723	1	1	1	14.1173	1.41717	1	1.90256	1	1	3.03767	6.71409	1.53063	1
SCP2	101.034	158.455	121.361	96.0791	101.915	77.6527	94.3073	125.035	97.2666	64.1868	80.9702	79.6012	54.4467	72.4778	108.519	232.021	79.211	139.575	127.467	236.637	201.68	195.421	40.3626	23.4183	22.5989	29.2672	17.2809	26.7813	19.9826	27.4165	20.9133	24.4491	30.4631	23.9018	18.2417	22.3625	18.6975	13.1099	22.9475	29.3589	29.779	26.3792	22.0564	15.3839	16.48	21.3171	24.9372	19.5122	24.4369
PODN	1	1	1	1	1	1	1	1	1	1	1	1	1	1	1	1	1	1	1	1	1	1	1	1	1	1	1	1	1	1	1	1	1	1	1	1	1	1	1	1	1	1	1	1	1	1	1	1	1
SLC1A7	1	1	1	1	1	1	1	1	1	1	1	1	1	1	1	1	1	1	1	1	1	1	1	1	1	1	1	1	1	1	1	1	1	1	1	1	1	1	1	1	1	1	1	1	1	1	1	1	1
CPT2	95.3869	1	18.6001	16.787	36.3815	47.0286	52.8016	30.8404	41.4727	13.4471	9.71425	30.479	57.7719	71.2646	1	34.5972	35.6438	6.43576	22.0361	57.653	21.0499	31.6666	32.3993	31.6862	17.4581	17.893	13.253	19.8943	27.2402	24.2567	24.2483	28.1964	33.7286	26.3038	38.3909	19.9366	27.1465	32.1637	39.256	13.6461	30.431	41.3818	49.8742	14.8823	22.1153	35.4861	34.9907	37.9434	15.8629
NAALAD2	5.46927	2.36197	1	20.6137	4.11113	37.396	38.7264	111.713	17.8771	151.787	42.6739	8.22117	30.1679	1	1	50.3849	1	193.12	21.8293	1	1	1	21.6968	1	8.07308	4.18647	10.1901	1.9471	2.46467	6.79451	2.12339	4.09285	3.21595	6.89539	7.74911	5.99734	3.12941	3.63512	4.92064	7.74862	1.39393	1	1.06799	1.82438	3.8041	1	1.57443	17.0055	5.78122
MAGOHB	441.957	213.896	406.431	308.483	370.861	374.726	292.621	233.66	373.215	283.374	330.609	354.777	261.856	283.42	175.377	344.89	215.304	172.551	280.387	192.216	288.425	550.09	341.072	329.375	396.806	405.685	254.437	342.02	301.115	363.874	354.914	376.42	304.053	288.731	303.454	436.224	280.255	328.747	275.542	299.515	343.554	382.557	315.294	398.302	307.957	306.347	292.342	311.712	355.366
LRP8	1	1	1	1	1	8.53469	1	1	1	1	1	1	1	1	1	1	1	1	1	1	1	1	1.67977	3.01284	1.71169	2.38626	1	1.38071	1	1.9032	3.37102	2.26919	1.38364	2.83226	1	1.40238	1	1	4.81141	7.5647	3.92895	1	1.21264	1.54753	1	2.21824	1.64434	2.16585	1
DMRTB1	1	1	1	1	1	1	4.75248	1	1	1	2.24379	1	1	1	1	1	1	1	1	1	1	1	1	1	1	1	1	1	1	1	1	1	1	1	1	1	1	1	1	1	1	1	1	1	1	1	1	1	1
GLIS1	1	1	1	1	1	1	1	1	1	1	1	1	1	1	1	1	1	1	1	1	1	1	1	1	1	1	1	1	1	1	1	1	1	1	1	1	1	1	1	1	1	1	1	1	1	1	1	1	1
TMEM48	3.14159	40.8725	28.5558	70.5696	73.5453	66.7649	81.0785	84.4562	53.4805	48.3693	14.7434	47.0385	16.9668	62.4362	1	71.0186	23.1292	13.7545	56.9365	53.8556	29.6712	34.255	55.3456	42.496	66.0724	28.9346	27.7358	65.5748	33.8005	36.1776	37.3332	48.6652	57.7031	53.6908	31.0412	33.979	14.2109	36.0635	48.5352	61.9545	52.592	25.2477	26.5085	30.977	19.6475	42.646	46.2062	68.1411	51.8793
YIPF1	32.624	86.3669	219.529	72.0723	84.4193	188.796	149.997	93.5872	101.172	26.4705	65.2862	81.2453	1	1	1	74.452	20.4743	103.804	17.9556	19.4157	23.7411	38.6271	97.5414	57.401	76.5292	55.7526	36.4226	107.855	51.6121	58.6028	59.8465	63.7423	80.073	69.9006	50.1127	77.8395	52.7051	66.5707	47.9232	48.6716	74.7922	51.5936	61.0026	81.2775	46.837	75.3741	65.6055	88.8424	59.3164
DIO1	1	1	1	1	1	1	1	1	1	1	1	1	1	1	1	1	1	1	1	20.4409	1	1	1	1	1	1	1	1	1	2.16087	1	1	1	1	1.59281	1	1	1	1	1	1	1	1	1	1	1	1	1	1
HSPB11	1	104.108	104.877	14.3359	56.7593	31.6103	41.583	24.1559	17.0622	88.2184	105.457	123.607	9.57265	67.71	1	1	67.7175	82.5975	44.6626	1	33.9611	32.7101	63.6552	87.1367	35.8947	61.2661	35.6791	52.8472	40.8766	51.5171	56.9968	57.6619	56.4769	53.4306	55.1108	46.0266	34.673	29.4828	37.3175	85.3045	46.4513	74.2336	55.4709	78.0806	72.4861	47.6396	21.3258	53.3781	43.4983
LRRC42	1	1.2385	12.7779	24.1916	6.08784	1	1	2.72722	1	50.2391	9.05434	41.2975	1	72.564	13.2569	33.2234	37.5307	38.0029	7.35335	53.018	47.6686	42.1295	79.3475	70.8318	40.8565	67.8279	50.7148	107.904	45.3896	87.5201	77.1799	74.1701	85.8815	79.2694	67.8822	98.2703	68.1814	80.187	94.9177	74.1203	53.9805	99.9327	109.34	76.1016	76.1161	88.2154	79.9303	61.2246	81.6808
LDLRAD1	1	1	1	1	1	1	1	1	1	1	1	1	1	1	1	1	1	1	1	1	1	1	1	1	1	1	1	1	1	1	1	1	1	1	1	1	1	1	1	1	1	1	1	1	1	1	1	1	1
TMEM59	754.026	535.435	759.229	911.723	782.35	306.469	1186.94	1831.97	782.239	817.511	535.869	415.803	356.006	584.698	454.82	316.067	359.57	291.757	158.985	216.233	295.785	337.831	86.2069	76.13	104.535	96.092	90.6113	141.259	96.0465	95.5089	109.19	123.167	136.538	116.383	69.5651	126.131	77.9323	51.3574	94.4266	92.0571	120.429	113.634	97.1885	72.5749	69.0286	137.553	119.914	90.8631	121.072
C1ORF83	1	1	1	1	15.8752	1	1	21.424	1	5.22447	1	2.91194	1	1	1	1	1	20.6334	5.60133	41.2721	50.7355	14.2198	10.052	22.3777	19.9253	7.35957	7.81873	8.00674	18.951	9.77227	12.266	13.1166	21.7898	15.6842	19.7925	9.89624	3.92271	11.7607	4.9992	30.5259	3.96434	5.63638	18.8725	17.8323	9.05955	3.70707	12.0475	18.47	8.55551
CDCP2	1	1	1	1	1	1	1	1	1	1	1	1	1	1	1	1	1	1	1	1	1	1	1	1	1	1	1	1	1	1	1	1	1	1	1	1	1	1	1	1	1	1	1	1	1	1	1	1	1
CYB5RL	1	1	1	1	1	1	1	1	1	3.43581	12.1419	1	18.1152	1	1	7.89816	1	1	11.8457	8.27982	1	1	15.4071	5.30176	5.80755	4.89431	16.4098	12.1873	9.10277	12.294	9.33287	5.44172	9.83363	9.57897	9.32516	5.29569	27.5515	12.5496	18.3869	19.4879	7.89266	9.16284	7.80032	11.2883	5.83947	7.15903	7.60898	12.0937	13.0176
MRPL37	834.089	583.688	722.732	789.096	858.222	581.378	975.128	767.439	593.154	395.959	618.904	639.447	320.296	167.041	437.324	391.694	439.262	549.379	859.366	257.058	508.401	639.306	439.926	661.092	490.326	599.785	399.438	536.437	555.198	535.398	588.284	620.664	628.594	531.459	505.392	629.392	676.199	660.702	785.731	545.702	567.956	522.215	567.354	453.285	502.279	585.463	553.848	523.055	563.715
SSBP3	29.4659	1	16.404	6.38491	24.74	27.299	11.7087	21.8429	1	11.8703	10.6473	7.6235	13.9106	1	1	1	1	1	1	10.1011	6.67016	2.7647	2.78727	7.91819	6.22043	1	12.4897	14.798	7.43576	7.89292	8.67178	5.13293	4.18559	5.53867	6.192	6.59257	37.2529	3.68621	18.3921	7.59739	9.99642	13.7293	14.0985	37.4407	9.65738	10.7233	13.2803	9.89662	7.9137
ACOT11	1	1	1	1	1	1	1	1	1	1.34429	1	1	1	1	1	1	1	1	1.18895	26.3181	1	13.9715	1	1	1	3.24517	1	1	1	1	1	1	1.16369	1	1	1	1	1	1	1	1	1	2.1229	1	1.86298	1	1	1	3.25922
FAM151A	115.862	1	267.77	1	29.0554	79.2018	93.6289	267.256	46.2699	137.306	67.6937	54.0818	1	237.528	151.277	2.98055	156.903	26.2751	1255.62	118.088	235.895	426.828	2.14329	1	1	1	1	1	1.30908	2.94162	1	1.38397	1	1.29167	1	1	1	1	1	1	1.33231	1	1	1	1.54019	1	1.21575	1	1
C1ORF175	1	1	1	1	1	1	1	1	1	1	1	1	1	1	1	1	1	1	5.72248	1	1	1	1.21297	1	1	1	1	1	1	1	1	1	1	1	1	1	1	1	1	1	1	1	1	1	1	1	1	1	1
TTC4	67.1475	23.9831	36.87	21.5605	26.2644	30.2288	96.6641	1.31748	50.5943	104.24	66.0271	47.8605	22.7744	40.1941	40.5696	95.4727	81.8263	42.4962	67.466	94.8432	33.0768	62.9979	43.5035	36.455	45.5069	10.1106	24.3321	29.214	30.2722	25.1823	32.7021	36.2214	42.5441	33.1497	33.7121	12.8352	46.1857	47.5365	34.0881	59.8592	77.7014	30.2052	20.8712	16.3306	22.3104	50.9069	36.4008	42.2302	20.706
PARS2	1.14361	91.4556	1	70.2887	40.2111	3.1125	2.12752	1	62.5826	18.7411	10.4319	10.2907	1	58.5211	33.4596	72.8301	11.6769	48.2092	1	21.684	21.5534	71.3824	17.4787	10.7155	1.06839	5.54005	22.1671	5.64995	10.2684	16.6591	13.4863	5.9396	19.0778	33.2165	4.62988	5.82467	16.569	32.4042	14.5105	17.589	41.8454	10.2015	8.4688	7.01557	6.19867	5.65372	20.4793	15.9182	12.7789
TTC22	1	1	1	1	1	1	1	1	1	1	1	1	1	1	1	1	1	1	1	1	1	1	1	1	1	1	1	1	1	1	1	1	1	1	1	1	1	1	1	1	1	1	1	1	1	1	1	1	1
C1ORF177	1	1	1	1	1	1	1	1	1	1	1	1	1	1	1	1	1	1	1	1	1	1	1	1	1	1	1	1	1	1	1	1	1	1	1	1	1	1	1	1	1	1	1	1	1	1	1	1	1
CHD2	19.5097	12.6694	53.1143	11.6519	21.2786	87.8974	14.1775	10.4911	26.0474	6.39245	21.2344	9.43443	75.5643	7.19033	37.364	1	49.9187	3.68921	19.8971	28.3236	15.0352	12.1902	3.75188	1.22978	15.8944	7.97868	14.2085	3.33788	12.2237	6.60202	10.775	7.11143	7.84572	16.1596	12.1778	5.39635	2.2999	6.85186	4.28357	5.76213	3.06499	7.75132	6.20199	5.54574	9.51031	3.06139	10.4068	9.45049	10.6559
FAM174B	1	1	1	1	1	1	1	1	1	1	1	1	1	1	1	1	1	1	1	1	1	1	1	1	1	1	1	1	1	1	1	1	1	1	1	1	1	1	1	1	1	1	1	1	1	1	1	1	1
ST8SIA2	1	1	31.3077	59.0487	65.0235	1	24.9188	12.8623	1	1	9.02677	9.47681	1	1	1	1	24.4026	1	1	1	17.9347	1	1	1	1	1	1	2.48683	1	1.34557	1	1.40087	2.26304	1.28587	1	1	3.02976	1	1	3.8663	3.37912	1	1	1	1	1	1	1	1
SLCO3A1	1	1	1	1	1	1	1	2.95281	1	1	1	1	1	1	1	1	1	1	1	1	1	1	4.44239	1.98898	4.32045	1	1.83774	1.87771	1.5739	1	2.10416	4.53558	6.30242	1.73107	4.38388	2.57611	1	5.02772	7.14583	4.71518	12.0861	1	5.20432	3.05348	1.43891	5.55825	5.86114	1	1
SV2B	1	1	1	1	1	1	1	1	1	1	1	1	1	1	1	1	1	1	1	1	1	1	1	1	1	1	1	1	1	1	1	1	1	1	1	1	1	1	1	1	1	1	1	1	1	1	1	1	1
AKAP13	2.47235	1	9.03048	7.45806	10.7159	1	1	7.69302	11.3957	22.6956	2.37647	3.36562	13.1803	1	1	2.53499	1	6.68921	1	15.8035	5.26277	8.59713	3.67145	3.47128	3.73343	1.27343	10.176	1.43644	5.04645	4.10172	6.3569	4.27351	4.36517	5.18662	4.21437	3.12531	2.05007	3.85065	7.10793	4.03898	3.0784	3.13167	4.57748	6.34777	5.79175	8.42736	5.67713	4.92013	5.24607
KLHL25	1	1	1	1	1	1	1	1	1	1	1	1	1	1	1	1	1	1	1	1	1	1	6.45323	7.68329	5.77916	1	1.55757	1	2.24438	2.28428	2.11897	2.54112	3.71728	4.15841	2.24326	1	7.14453	11.7014	6.39287	10.0064	6.54578	8.6428	3.21634	5.39071	6.26361	4.25784	3.18808	3.80028	9.07311
C6ORF97	1	1	1	1	1.08635	1	1	1	1	1	1	1	1	1	1	1	1	1	1	1	1	1	3.21446	1	1	1	1	1	1	1.82047	1	1	1	1.17248	1	1.3045	1	1	1	1	1	1	1	1	1	1	3.08952	1	1
MTHFD1	131.641	125.861	204.905	218.088	241.394	64.2511	185.004	29.1682	255.506	72.6574	121.031	152.075	93.4153	1	39.3484	86.0932	98.9264	149.898	43.9022	55.8058	64.7096	68.9322	75.4107	132.872	88.5275	93.315	71.1867	88.2212	58.1347	84.0913	68.682	76.4129	81.2079	92.1821	88.4421	60.7943	98.1177	149.414	25.856	70.9013	72.6326	60.3275	103.462	74.1271	59.1781	73.342	118.093	116.966	97.4501
AKAP5	41.6346	77.2656	4.31949	273.963	72.7915	282.379	418.521	14.5138	142.119	15.4455	35.1124	45.1687	1	1	1	11.1341	1	5.60086	123.141	13.6767	1	19.6558	1.67961	23.5155	3.45971	6.73987	6.15763	2.80089	11.2887	4.86478	9.85889	8.07889	6.21328	8.98781	3.41792	16.7396	27.9891	12.6738	19.542	18.4767	14.3762	14.5083	3.19652	2.32869	9.28327	3.65799	1.27659	9.14029	11.3172
ZBTB25	1	1	1	1	1	1	1	1	1	1	1	1	1	1	1	1.58032	1	1	1	1	1	1	1	9.78228	1.31463	1	1	4.59639	2.97331	4.26148	1.55764	1.62687	2.44823	2.47239	1	1	1	1	1	1	1	1	3.93388	2.35548	1	1	1	1	7.5357
ZBTB1	1.14124	1	1.16906	1.87181	23.6158	16.0299	54.4101	8.70923	1	1	12.4788	16.0006	32.8852	45.5214	1.11833	14.2521	2.45932	33.4312	25.7513	1	1	8.4917	11.7523	5.41689	25.8928	8.88014	12.5508	2.86008	10.0776	14.8603	8.4458	6.72153	15.4414	14.8177	11.9201	11.3519	8.96234	10.2281	23.4583	9.41215	11.8638	10.4941	7.75289	7.28442	2.80524	5.67505	11.3501	5.99761	9.91038
NAAA	37.8613	59.3098	24.4354	17.4483	41.3174	149.121	91.097	204.252	1	548.764	59.0002	33.9564	1	1	1	1	1	94.5658	1	1	6.66201	49.5437	7.48791	5.07064	15.0165	1	1	6.02233	1	10.4695	10.8382	7.59114	4.30891	11.3872	1	1	7.3889	13.7302	1	1	1	5.67181	8.37537	7.83675	5.20426	8.40727	1	10.1461	5.6176
HSPA2	1	1	45.135	1	1	1	3.23756	35.6513	1	1	1	17.9339	45.4461	1	1	1	2.32714	1	14.5161	1	15.0911	1.12147	15.5555	4.78471	14.4644	9.41526	4.63282	5.32889	7.91674	6.85518	5.09728	3.9991	1.56682	8.1922	3.8204	13.7017	9.35838	3.3659	1	9.89507	1	4.49851	3.61251	7.58484	8.31516	8.77121	6.64161	9.62377	10.4446
C14ORF50	1	1	1	1	9.95085	1	1	8.10289	1	1	1	1	1	1	1	1	1	1	1	1	1	1	1	1.45832	1	1	5.85604	4.28854	1	2.01178	3.51672	1	1	1	8.08728	4.36855	1	5.33139	1	1	1	1	3.2452	1	1	2.49339	1	2.76622	1
NOP56	612.861	489.79	430.72	375.973	290.171	307.456	598.579	174.803	257.382	262.009	284.761	238.825	591.87	179.234	386.902	540.69	314.447	244.582	587.218	464.009	294.983	321.13	229.794	331.18	403.844	327.526	385.113	334.876	357.917	423.476	385.87	420.977	384.903	404.786	320.394	273.404	376.917	362.23	325.709	373.295	332.16	353.598	393.009	377.214	399.211	368.047	408.346	362.673	287.664
PLEKHG3	12.6672	1	1	1	8.4413	3.02655	1.29067	1.24837	1.83373	6.3825	1	5.34372	50.6698	1	1	17.1848	1	1	1	1	1	3.30864	5.31764	6.03791	9.44577	3.17779	19.5665	3.95868	4.82607	6.11981	9.45931	4.28609	2.40103	10.4082	3.92983	1.37158	22.1486	10.7093	14.7952	5.59847	8.6922	8.65245	10.7872	13.5946	9.50706	8.55024	12.4885	13.2862	23.6895
SPTB	1	1	1	1	1	1	1	1	1	1	1	1	1	1	1	1	1	1	1	1	1	1	1	1	1	1	1.14021	1	1	1.41019	1	1	1	1	1	1	3.25387	1	1	1.15332	1	1	1	1	1	1	1	1	1.73232
FNTB	16.6384	1	18.6926	67.0882	24.4627	7.73976	15.9213	12.886	11.0111	14.018	8.32175	17.0914	1	17.1842	1	7.07853	37.4258	1.86559	17.0397	6.12657	23.4892	27.8005	3.1944	1	10.9162	1	6.331	4.93033	2.84999	4.22312	5.80686	4.82616	1.3016	2.77165	4.56691	3.91124	1	7.115	1	1.84658	3.46303	2.58273	1	6.82221	3.79489	1.3696	1.7157	11.8122	5.54969
GPX2	1	1	1	1	1	1	1	9.11775	1	1	1	1	1	1	1	1	1	1	1	1	1	1	1	1	1	1	1	1	5.10284	52.2423	1	1	1	2.90672	5.4031	6.01481	1	10.3789	1	1	1	1	2.5734	1	1	1	7.78741	5.43014	1
RAB15	1	1.93076	1	1	2.8836	1	1	1.26804	13.5973	1	1	5.70452	1	1	1	1	1	1	1	1	1	1	1.77712	1	1	1	1	3.00318	1	1	1	1	1	1	1	1	1	1	2.52343	1	1	1	1	1	1	1	2.46551	1.22851	1
MAX	4.47022	19.8919	16.6686	15.5795	42.0404	12.7941	4.70505	58.2061	16.4913	4.38915	23.5664	19.8536	31.8401	31.0156	17.8623	62.7352	1	11.6065	27.4831	22.1094	18.9062	61.7222	9.88842	17.4862	7.90695	3.60519	2.97102	16.8452	4.85977	4.05253	6.31367	11.2276	4.54917	9.99335	12.5789	5.99728	13.2801	13.5634	20.4681	10.2265	10.927	14.2906	12.5382	23.7342	2.26289	1.83155	18.5235	7.81967	5.40529
FUT8	1	6.45616	1	1	21.7729	1	87.5173	3.46056	1	33.2304	1	9.38532	1	1	1	1	35.933	1	1	7.25172	26.8023	3.93874	21.5852	6.83673	25.9627	7.09742	8.79917	10.9882	10.7097	16.449	19.3645	11.2361	17.5592	10.5882	5.816	13.47	16.0529	8.74147	25.3527	9.61411	4.29521	17.0046	9.64335	14.3807	13.9468	8.39353	7.44836	12.1857	10.8404
C14ORF53	1	1	1	1	1	1	1	1	1	1	1	1	1	1	1	1	1	1	2.44276	1	1	1	2.28887	1	1	1	1.86065	1	1.32037	1.81575	1.69252	1.22554	1.49018	1	1	1.55505	2.30837	1	1	1	3.28484	1.90418	1	2.43206	1	1	2.30053	1	3.57576
GPHN	21.4109	1	1	1	9.30452	1	35.2923	1.64055	8.39955	8.24081	10.8081	8.87673	1	1	60.9745	63.5525	1	17.6205	1	1	1	4.14555	3.96646	9.04404	14.9883	1.66747	2.72498	12.0343	8.45679	4.95994	10.3742	10.8627	17.2719	21.0764	5.49091	21.2328	1	33.6351	15.9574	11.8885	17.5849	5.33406	7.99944	9.94819	8.8292	9.7865	20.5213	6.95496	6.47339
FAM71D	1	1	1	1	1	1	1	1	1	1	1	1	1	1	1	1	1	1	1	1	1	1	1	1	1	1	1	1	1	1	1	1	1	1	1	1	1	1	1	1	1	1	1	1	1	1	1	1	1
MPP5	65.2284	69.9819	108.064	10.2042	126.978	19.6071	97.5955	26.7676	41.9272	51.6305	45.2729	94.6403	74.3882	48.2908	14.985	1	18.0972	9.39862	14.7298	23.5207	1	1	32.1488	10.4464	24.9994	18.6691	32.2497	26.4037	31.7859	16.2871	28.8718	23.886	26.227	22.848	16.2528	21.8731	43.333	8.24913	22.6504	15.9697	26.6501	25.3955	20.9922	15.1795	25.3001	26.9604	21.5351	36.5748	30.0056
ATP6V1D	135.289	424.279	349.971	201.495	378.704	183.079	90.5041	455.056	349.146	253.366	340.393	365.775	167.021	832.935	131.662	303.57	297.717	199.395	310.384	296.888	193.651	251.32	173.148	138.203	134.625	137.018	87.7533	170.583	124.864	149.725	116.876	138.616	164.9	128.687	124.671	148.377	103.212	60.8928	122.553	103.764	105.873	101.234	174.265	69.4886	91.56	116.577	107.065	156.299	129.359
EIF2S1	467.221	649.97	520.323	616.041	465.876	492.036	591.335	463.64	347.092	405.981	459.149	511.417	473.035	531.779	649.43	491.298	477.813	565.696	700.778	958.047	515.973	866.203	409.051	531.455	402.421	598.113	343.948	537.777	472.548	452.278	423.52	504.472	498.071	478.223	310.333	370.019	420.189	425.462	436.332	493.479	416.798	465.387	413.75	338.377	296.279	457.632	460.332	437.365	531.519
PLEK2	3.01316	1	1	1	1	6.13686	23.807	1	1	1	1	1	1	1	1	1	1	1	1	1	1	1	1.5674	3.37468	1	1	1	4.05579	1.66814	5.11051	1.42855	2.61933	1.42479	1	1.59969	2.55732	1	2.9597	1	6.45516	1	1	1	1.71245	2.50542	1	10.4424	5.639	2.11863
PLEKHH1	1	1	1	1	1	1	1	1	1	1	1	1	1	1	1	1	1	1	1	1	1	1	2.88801	1.50497	1.25117	1	4.53187	1	1.47862	2.15224	2.22637	2.25033	1.73603	2.55708	1.3204	1	3.89159	9.83986	4.1439	3.15478	4.57585	1.48575	1.4734	1	1.83674	1	2.23772	1.68405	1
PIGH	45.7841	1	11.1761	40.9607	8.04978	35.6498	57.1923	39.4322	11.1773	3.82403	15.1767	27.4243	1	1	1	3.16132	53.0358	48.9067	23.9842	71.284	26.4224	13.5672	25.3371	5.30489	1.47775	18.646	4.35763	7.20756	7.69002	20.3783	3.68318	8.05831	15.6417	12.2811	18.7684	18.4547	8.16344	7.53844	12.4567	7.60885	1	7.48223	22.3345	7.32429	7.90728	8.64706	11.9154	12.856	5.39848
ARG2	196.408	399.065	165.079	252.184	183.018	724.527	188.222	137.617	85.0177	203.972	437.21	588.122	152.158	237.229	299.44	404.588	281.204	500.997	318.64	408.568	185.673	296.223	344.769	350.598	296.75	180.415	259.281	381.369	286.504	285.494	341.121	290.585	338.35	227.515	129.805	325.991	182.953	334.299	266.576	380.267	299.337	304.124	272.961	215.618	290.177	272.579	329.984	250.224	293.578
VTI1B	467.715	132.811	480.73	404.333	287.419	132.331	334.265	222.219	253.481	159.408	380.755	265.329	292.809	242.053	130.988	148.266	347.638	101.731	140.681	167.554	127.421	95.4091	130.48	164.181	158.418	155.732	201.09	185.961	222.902	215.622	224.174	239.359	202.097	252.067	153.215	165.184	320.626	171.164	235.435	241.365	183.618	254.224	205.987	203.431	190.183	161.618	174.626	176.249	280.131
RDH11	1	1	47.4306	72.2709	52.3502	1	1	3.629	34.0491	16.7559	24.891	16.8296	1	1	9.61481	1	128.012	40.1542	16.1236	1	1	1	51.7905	17.2724	55.5914	59.9742	39.8851	41.0238	29.4018	26.5461	27.2998	28.36	74.8075	42.8729	39.136	19.0745	43.844	36.8535	44.023	28.4484	41.3659	26.3293	29.7507	15.7211	13.382	16.2525	21.3907	33.5173	27.017
RDH12	1	1	1	1	1	1	1	1	1	1	1	1	1	1	1	1	1	1	1	1	1	1	1	1	1	1	1	1	1	1	1	1	1	1	1.86467	1	1	1	1	1	1	1	4.37965	1	1	1	1	1	1
ZFYVE26	7.14961	1	12.7403	5.51987	1	9.6921	1.65617	1.78824	5.34839	4.31414	14.8256	2.98448	11.747	30.0104	1	8.37482	4.62281	6.20525	1.17891	9.68259	1.43726	1	2.16228	1	1	1.08785	1.7301	1.81065	1.86834	2.2484	1.56665	1.36499	1.32791	2.13947	2.12521	1	10.7851	1	3.06698	1.2088	1	1.23331	1.57614	2.7386	1	1.26395	1.4354	1.18758	2.20498
RAD51L1	4.23203	20.4182	32.4526	1	11.642	16.3229	1	9.74578	1	1	1	12.0859	1	1	1	1	10.7206	16.4179	30.782	1	15.038	1	10.1507	28.9825	23.3507	34.1687	4.86806	15.4324	5.69525	15.1309	14.8886	23.3516	20.8121	22.6824	5.74292	21.8016	36.8403	32.5642	11.6829	36.2909	10.0274	16.7359	10.142	8.96978	16.0017	12.998	18.5042	23.1339	17.7003
ZFP36L1	1	1	1	1	1	1.79967	1	11.0079	2.40066	1	8.56505	1.93362	1	12.1577	1	4.12261	9.85504	2.31851	32.3197	59.1088	2.77225	1	5.03127	7.85282	6.213	3.48074	15.61	8.15514	9.0387	16.9172	7.59824	3.02657	13.2757	15.9317	9.83664	9.75208	40.9516	7.25587	4.71499	5.24517	6.1696	14.6222	10.6659	24.7718	8.7819	8.68807	15.0813	11.222	8.57123
C14ORF181	1	1	1	1	1	1	1	1	1	1	1	1	1	1	1	1	1	1	1	1	1	1	1	1	1	1	1	1	1	1	1	1	1	1	1	1	1	1	1	1	1	1	1	1	3.47073	1	1	1	1
GABRQ	1	1	1	1	1	1	1	1	1	1	1	1	1	1	1.89597	1	1	1	1	1	1	1	1	1	1	1	1	1	1	1	1	1	1	1	1	1	1	1	1	1	1	1	1	1	1	1	1	1	1
NHP2L1	466.867	322.253	312.048	332.86	305.731	293.767	213.057	504.684	336.762	241.338	270.362	264.683	520.072	221.047	214.65	283.267	346.652	355.397	355.956	431.515	311.795	302.937	444.751	406.091	521.377	567.023	425.195	550.208	580.271	510.037	514.838	553	591.398	503.09	409.73	568.587	604.944	1067.99	541.137	524.06	600.859	514.584	475.48	407.244	404.268	491.427	467.13	498.945	485.357
OR4S2	1	45.0907	1.39851	1	1	1	1	1	1	1	1	1	1	1	1	1	1	1	1	1	1	1	1	1	1	1	1	1	1	1	1	1	1	1	1	1	1	1	1	1	1	1	1	1	1	1	1	1	1
ACCN5	1	1	1	1	1	1	1	1	1	1	1	1	1	1	1	1	1	1	1	1	1	1	1	1	10.0061	1	1	1.16058	3.0585	4.1197	1.94715	3.42386	1.9884	8.18293	4.47837	1.51029	4.76761	3.83521	10.1857	1	1	1	1	1	1	4.33514	1.65266	4.27247	2.86683
TDO2	1	1	1	1	1	1	1	1	1	1	1	1	1	1	1	1	1	1	1	1	1	1	1	1	1	1	1	1	1	2.41014	1.67968	1	1	11.6868	1	1	2.13825	1	1	1	6.91526	3.55225	2.58284	2.03843	1	4.83392	1	2.6153	1
CTSO	1	1	1	1	1	1	1	1	1	1	1	1	1	1	1	1	1	1	1	1	1	1	7.41368	19.9602	8.61838	7.34683	10.5019	10.7715	4.55415	12.9414	10.7218	5.26434	12.2152	9.34053	9.53422	11.4992	22.913	18.63	20.3121	9.8823	12.7345	10.9183	15.77	9.67605	6.18675	9.97764	11.3134	15.3875	18.1768
PDGFC	1	1	1	1	1	8.43046	1	15.041	1	1	1	1	1	1	1	1	7.93229	1	1	1	6.74826	1	1	1	7.27589	3.29224	1	1	5.93804	1	3.06519	3.14305	2.59606	2.56565	4.02189	5.32605	17.5968	3.76198	1	1	6.58719	1	1	1	1	1	5.86884	1	1
ERVK6	1	1	1	1	1	1	1	1	1	1	1.3094	1	1	1	1	1	1	1	1	1	1	1	1	1	1	1	1	1	1	1	1	1	1	1	1	1	1.78007	1	1	1	1	1	1	1	1	1	1	1.35774	1
GLRB	1	1	1	1	1	1	9.21293	15.4511	1	13.0687	1	1	1	1	1	1	1	1	1	1	12.7947	1	1	1	1	1	1	1	1	1	1	1	1.15009	1	1	1	1	1	7.17983	1	1	1	1	1	1	1	1	1	1
GRIA2	1	1	1	1	1	1	1	5.45218	1	1	1	1	1	1	1	1	1	1	1	1	1	1	1	1	3.43477	1	1	1	1	1	1	1	1	1	1	1	1	1	1	1	1	1	1	1.24479	1	1	1	1	1
CBLN1	1	1	1	1	1	1	1	1	1	1	1	1	1	1	1	15.3194	1	1	1	1	1	1	1	1	1	8.17679	1	5.88182	5.68173	1	2.0644	4.18036	1	1	4.23665	2.26543	1	1	1	1	1	1	1	6.66598	1	1	1	1	1
PWWP2A	230.323	170.778	93.0972	230.683	246.426	260.388	221.524	36.6675	603.636	333.043	322.615	513.901	232.687	1	265.734	241.819	56.9529	64.2647	227.266	160.942	156.841	103.254	34.176	24.3306	17.655	10.6806	24.5144	10.3532	18.4436	17.4368	19.2287	17.0661	15.5977	13.7407	7.39702	15.3585	30.1598	7.17614	10.7907	9.61171	36.4023	9.16302	12.0447	24.9935	23.8812	18.6272	17.2877	9.4989	10.5646
OR1N2	1	1	1	1	1	1.122	1	1	1	1	1	1	1	1	1	1	1	1	1	1	1	1	1	1	1	1	1	1	1	1	1	1	1	1	1	1	1	1	1	1	1	2.45471	1	1	1	1	1	1	1
OR1Q1	1	1	1	1	1	1	1	1	1	1	1	1	1	1	1	1	1	1	1	1	1	1	1	1	1	1	1	1	1	1	1	1	1	1	1	1	1	1	1	1	1	1	1	1	1	1	1	1	1
OR6C1	1	1	1	1	1	1	1	1	1	1	1	1.66244	1	1	1	1	1	1	9.74942	1	1	1	1.9361	1	1	1	1	1.17398	1	1	1	1.70395	1	1	1	1	1	1	1	1	1.89875	1	1	1.11939	1.65774	1	1	1	1.07199
NRXN1	1	1	7.23057	1	1	38.9114	1	8.66059	1	1	1.29816	1	7.65971	1	1	24.8792	1	1	16.41	75.0479	5.03847	46.6384	1	4.95418	16.1851	1	8.0595	2.40673	9.08391	3.31257	6.99005	5.13892	3.20402	10.3016	1	1	1.61584	2.98453	5.8265	5.49541	6.09365	1	9.73284	6.23541	7.38144	6.22358	4.69392	3.54954	1
PAG1	1	1	7.22769	1	1	1	1	1	1	1	1	1	1	1	1	20.3823	1.61956	1	1	1	38.7459	1	8.27248	1	1	1	7.30914	1	1	3.04108	1.50344	1.8379	3.25742	5.28392	1	1.74265	1	10.4039	2.40791	1	1	1	2.90642	5.75588	3.40742	7.91464	5.49608	1	8.77164
BTN1A1	1.47246	1	1	1	1	1	1	1	1	1	1	1.96344	1	1	1	1	1	1	1	1	1	5.22109	1	1	1	1	1	1	1	1	1.61291	1	1	3.08002	1	1.47121	1	1	1	1	1	1	1	1	1	1	1	1.55191	1
OR2B8P	1	1	1	2.0225	1	1	1	1	1	1	1	1	1	1	1	1	1	1	1	1	1	1	1	1	1	1	1	1	1	1	1	1	1.11314	1	1	1	1	1	1	1	1	1	1	1	1	1	1	1	1
ACOB	1	1	1	1	1	1	1	1	1	1	1	1	1	1	1	1	1	1	1	1	1	1	1	1	1	1	1	1	1	1	1	1	1	1	1	1	1	1	1	1	1	1	1	1	1	1	1	1	1
DDX27	198.447	58.2388	120.258	42.1231	80.8798	123.336	55.1414	39.4869	73.5568	54.3599	128.254	118.125	113.093	82.0812	39.4775	109.735	36.3926	107.415	127.157	46.834	81.9263	68.1867	54.9323	36.6127	32.1408	57.1359	60.7679	43.1555	50.6578	45.9961	50.171	37.9842	46.1058	47.3311	55.6528	41.6393	94.8566	48.9145	73.0711	51.5603	48.8764	82.4465	53.6109	71.3714	43.9191	72.0379	55.447	52.4435	68.2975
TIGD1	34.6344	1	1	1	1	1	1	8.77264	1	1	16.3583	5.0435	1	1	1	8.04928	1	1	1	1	1	1	13.1989	5.48858	1	7.23723	10.099	9.20439	3.09678	3.57508	9.77253	7.85586	6.35818	9.83368	2.68997	3.59058	1	4.85287	1.07132	1.79022	1	1	11.4141	4.58845	10.2642	5.58972	11.5014	7.62202	2.65524
MAGEB16	1	1	1	1.64763	1	1	1	4.17208	6.23401	1	11.4907	18.7193	1	1	1	8.60168	1	1	6.34867	9.07592	62.1299	4.03009	1	1	1	1	1	1	1	1	1	1	1	1	1	1	1	1	1	1	1	2.62543	1	1	1	1	1	1	1
ERVFRDE1	1	1	1	1	1	1.86269	1.13387	1	1	1	1	1	1	1	1	1	1	1	1	1	1	1	1	1	1	1	1	1	1	1	1	1	1	1	1	1	1	1	1	1	1	1	1	1	1	1	1	1	1
MAGEB4	1	1	1	1	1	1	1	1	1	1	1	1	1	1	1	1	1	1	1	1	1	1	1	1	1	1	1	1	1	1	1	1	1	1	1	1	1	1	1	1	1	1	1	1	1	1	1	1	1
CXORF22	1	1	1	1	1	1	1	1	1	1	2.22367	1.88596	1	1	1	1	1	1	1	1	1	1	1	1	1	1	1	1.15861	1	1	1	1	1	1.26536	1	1.30958	1	1	1	1	1	1	1	1.10139	2.22357	1.34645	2.51124	1	1
CXORF59	1	1	1	1	1	1	1	1	1	1	1	1	1	1	1	1	1	1	1	1	1	1	1	1	1	1	1	1	1	1	1	1	1	1.28031	1	1	1	1	1	1	1	1	1	1	1	1	1	1	1
CXORF30	1	1	1	1	1	1	1	1	1	1	1	1	1	1	1	1	1	1	1	1	1	1	2.6194	1	1	1	1	1	1.70505	1	1.50012	1	1	1.58484	1	1	1	1	1	1	1	1	1	1	1	1	1	1	1
OS01G0502700	1	1	1	1	1	1	1	1	1	1	1	1	1	1	1	1	1	1	1	1	1	1	1	1	1	1	1	1	1	1	1	1	1	1	1	1	1	1	1	1	1	1	1	1	1	1	1	1	1
ATPBD4	44.246	39.7111	45.0096	3.66533	32.2247	1	45.4233	1	11.608	60.4652	17.5461	74.6084	1	1	1	1	103.471	35.1085	26.7963	12.9735	23.2138	29.0911	29.67	21.3445	19.3633	28.298	24.8211	18.0992	10.3781	23.5326	14.5318	15.5055	18.692	20.5118	8.61172	24.5109	27.9375	9.58589	18.2502	13.7993	45.4231	13.8397	14.1362	17.1712	24.7144	21.842	28.6611	14.9114	14.3986
RBM3	546.165	341.712	396.739	485.228	428.82	1211.04	340.612	304.227	1034.43	915.543	932.806	941.943	295.646	382.019	603.02	516.738	705.695	247.238	588.653	602.557	903.51	786.623	604.886	558.993	689.875	631.65	555.845	617.38	643.325	542.48	671.99	709.484	668.214	702.266	575.903	725.615	454.157	677.804	664.557	509.214	563.933	613.297	653.705	524.447	490.994	580.566	479.819	586.233	553.825
ZNF770	26.5616	11.2376	24.8932	10.7118	71.5283	1	1	2.89903	1	1	16.8574	3.43417	1	1	1	15.8669	41.0839	32.1969	1	7.05755	22.3598	9.00641	8.0996	6.67056	5.97957	6.58955	2.5237	9.44129	6.77174	3.78238	8.10925	5.29837	5.95549	3.83516	6.39877	6.45362	1	5.0091	6.28106	2.40946	5.2837	7.6964	2.34715	10.2619	2.79806	2.98817	10.9069	3.01478	3.05862
AQR	40.304	24.5638	24.7529	23.5779	5.96701	33.2852	17.9326	4.52857	1.50606	2.76145	19.7013	13.343	4.3472	25.1909	1	14.5146	1	10.6275	12.4009	1	6.08044	1	11.9706	14.6542	17.2746	25.6234	7.50841	22.6157	9.5431	18.3677	11.3394	9.87651	20.9185	22.2304	13.4646	21.0236	29.0509	7.79599	9.41032	4.36814	16.2039	22.1481	7.41293	16.0324	13.1191	17.477	15.5317	9.41117	10.4751
ACTC1	1	1	1	1	1	4.76915	1	126.883	24.6715	22.1725	1	9.45138	1	1	1	1	1	25.5318	1	56.976	28.5458	1	17.5992	5.48764	18.5206	73.2968	35.0002	4.39902	245.734	112.98	41.6795	63.6564	28.3354	115.687	31.4056	14.2035	184.195	44.9296	75.1367	28.919	28.1671	31.9587	100.978	77.8095	44.9416	64.7887	11.1738	4.65624	25.2008
GJD2	1	1	1	1	1	1	1	1	1	1	1	1	1	1	1	1	1	1	1	1	1	1	1	1	1	1	1	1	1	1	1	1	1	1	1	1	1	1	1	1	1	1	1	1	1	1	1	1	1
ARHGAP11A	92.5154	69.0628	1	49.1263	4.81591	2.17408	1	8.53835	12.2026	9.0208	1	4.40921	50.7295	12.1142	11.6698	1	2.82448	1.85465	20.1895	24.2843	15.5067	10.5028	7.47454	3.98396	18.9666	10.2497	12.3474	6.34104	11.3995	13.0395	11.3548	10.5137	15.3932	14.5162	10.0503	14.5721	18.4825	6.20839	12.2368	3.52976	19.9936	5.54821	4.6772	8.55005	12.9034	19.5568	13.6492	14.8507	7.37308
SCG5	1	1	1	1	1	1	1	1	1	1	1	25.805	1	1	1	1	1	1	1	1	1	1	26.531	34.2675	22.1485	64.1025	17.4458	63.8281	31.3038	44.1495	35.7481	30.7723	28.1588	50.0318	62.0139	38.6672	15.539	20.5154	66.604	59.6361	8.9242	11.9387	28.6334	43.7683	21.0146	42.8239	53.8807	27.3999	42.3474
GREM1	1	1	1	1	1	1	1	1	1	1	1	1	1	1	1	1	1	1	1	1	1	1	1	1	1	1	1	1	1	1	1	1	1	1.3853	1	5.46387	5.77987	2.56107	1	1	1	1	1.60039	1	1	1	1	1	16.1297
HMGN1	1350.98	1652.36	627.157	948.75	905.188	615.772	600.955	1133.71	872.755	402.66	750.496	658.883	239.108	277.597	421.908	480.289	320.649	270.47	168.403	568.086	427.848	504.959	1276.77	1247	1064.01	1137.63	1061.56	1178.41	903.124	1389.55	1424.21	1274.83	1241.2	1282.47	1056.97	1291.03	1098.88	602.992	1223.26	1389.87	1143.57	1275.49	1060.05	986.141	1258.86	1311.13	1300.05	1170.77	1234.09
FMN1	1	1	1	1	1	1	2.07037	1	1	1	1	1	1	1	1	1	1	1	12.002	1	1.37577	4.47567	2.96215	1	4.91728	1.91687	4.80358	5.26454	3.57968	3.98255	2.18793	2.17535	4.56129	1.09729	3.57842	6.05072	6.19931	1.63169	4.58062	2.10385	4.69485	7.60474	3.78854	2.59964	4.96815	5.80753	5.71988	8.9686	5.51964
FAM169B	1	1	1	1	1	1	5.08605	1	1	1	1	10.2092	1	1	1	1	1	1	1	1	1	1	1	1	1	1	1	1	1	1.9428	1	1	1	1	3.28571	2.17793	4.02435	2.21093	1	1	1	2.06585	1	1	2.10578	1	1	1.8614	1
IGF1R	1	1	1	6.15599	1.8042	1	1	2.36353	1	2.50461	1.256	1	1	1	1	4.97799	1	1	1	1	1	1	2.08084	5.55824	2.66737	1.33008	4.10166	1.10895	2.29305	2.39656	3.74171	1.30806	2.08929	2.6725	1.82304	1.63594	3.13776	1	1.55123	2.35931	6.05716	2.72946	1.51079	2.2899	4.11667	3.6638	6.5156	1.16241	5.76889
SYNM	1	1	7.92212	1.55339	15.6693	10.1373	1	1	1	1	1.08492	5.07572	1	1	1	1	1	1	1	1	1	1	1.86204	1.26198	2.45631	4.90231	3.5583	1.1312	2.26453	1.69367	2.32472	2.01886	2.16198	1.70456	1.39905	1.12937	1.36548	2.09172	1.42193	3.03134	7.93403	1.15343	1.97432	2.91518	3.16026	1.87077	2.29937	1	2.19029
TTC23	1	1	11.7538	13.438	1	1	1	8.08643	5.87927	1	1	5.20238	9.00367	1	1	27.5136	1	1	1	1	20.0233	1	3.31233	1	4.43033	2.96445	5.11055	1.4379	2.14337	1	3.79935	3.82503	1.89049	1	1.77813	6.14615	3.68158	1	1	4.62816	1	1	1	2.5427	1	1	1	2.96238	1
LRRC28	39.049	23.7337	34.8825	51.8349	77.1593	1	47.211	14.5952	32.3088	15.5533	5.55014	31.5195	1	56.3075	91.7766	133.22	36.2089	48.2149	19.9642	17.984	61.8929	30.7039	61.7464	37.7826	43.8962	51.1855	35.3513	59.4653	50.983	60.0134	47.0564	51.5913	85.0232	35.2958	38.9442	39.7871	52.0057	69.1526	35.8264	68.739	62.1081	77.5423	75.5374	38.2759	42.3632	54.5138	56.5487	56.7841	74.4948
MEF2A	11.5088	24.7438	1	2.37862	5.03528	1	14.9535	1	3.62951	3.35665	14.0986	18.2571	1	21.1506	1	1	42.2086	1.46984	1	1	1	1	5.37112	2.04529	1	1.87485	2.49782	1	2.66808	3.60024	2.97738	2.10662	3.63594	3.77379	1	2.32121	4.24121	2.99356	1	5.05987	2.04559	1	4.37681	5.15595	5.73658	2.7794	1.48745	11.2548	4.51028
LYSMD4	1	1	1	8.11982	9.10943	1	1	1	1	1	7.76659	24.2443	1	9.9656	1	22.6817	23.219	1	35.0784	1	31.2794	12.143	3.62061	9.12904	11.7285	5.21873	1.55565	5.9388	9.08549	2.51057	4.79595	9.07943	4.33262	6.74447	3.59126	6.58963	14.6964	10.5211	1	1	1	5.34505	14.5028	3.13459	1	4.24955	1	5.21027	11.4961
ADAMTS17	1	1	1	1	1	1	1	1	1	1	1	1.66246	1	1	1	1	1	1	1	1	1	1	1	1	1	1	1	1	1	1	1	1	1.14538	1.07482	1.92925	1	1	1	1.19318	1	1	1	1	1	1.12748	1	1.63578	1.45521	1
LASS3	1	1	38.2066	1	1	1	1	1	1	1	6.12465	3.00181	1	1	1	1	1	1	1	1	1	1	1	1	1	1	1.4845	1	1	1	1	1	1	1	1	1	1	1	1	1	1	1	1	1	1	1	1.35049	1	1
LINS1	25.4877	63.0964	5.23064	35.3431	1.16218	1	30.0783	1.64992	1	22.315	1	40.4823	1	6.87868	1	1	21.5139	31.0503	16.9429	70.2993	41.4202	1	18.0039	14.4953	10.3199	27.4787	11.7301	23.8169	22.797	16.2922	14.3859	26.7452	23.828	23.8481	21.067	21.9933	23.6652	14.6754	10.4782	24.1877	16.5009	30.0986	17.3136	23.0862	10.9988	16.5797	25.4582	14.2215	21.5417
ASB7	1	4.69654	1	25.8013	15.6381	33.1416	1	10.4135	1	1	13.843	5.56162	1	1	1	1	1	1	31.621	11.0286	17.4165	1	1	8.51203	5.15585	8.7073	7.16262	1	3.02744	4.76601	4.6689	4.42445	1.77582	6.28709	1	6.14807	10.5519	1	1	1	2.24727	8.7396	5.08275	7.82225	7.01078	6.26427	3.92294	6.7378	2.48599
ALDH1A3	1	1	1	1	1	1	1	3.68308	1	1	1	1	1	1	1	1	1	1	1	1	1	1	1	1	1	1	1	1	1	1	1	1	1	1	1	1	1	1	1	1	2.72545	1	2.82819	1.41698	1	1	1	1	1
LRRK1	1	1	1	1	4.53723	2.63621	1	1	1	3.16229	1	1	1	1	1	1	1	1.08582	1	8.9345	1	1	1	1	2.59187	1	1.11375	1.4701	1	1.41648	1.08395	1.26246	2.08705	1.2461	1	1	6.14734	1	1	1	1.74663	1.12288	1	1.34262	1	1	1.19733	1.21728	1.12244
CHSY1	2.38426	18.9611	66.1148	13.1371	11.3857	1	28.9524	1	1	4.51307	1	11.3007	1	24.3065	1	1	6.93109	2.05859	13.9668	1	1	4.43863	3.76434	4.6755	1	5.17234	1.57444	1	5.83979	4.9324	4.94373	4.67012	4.13117	3.52607	2.05532	2.83441	3.44556	5.08023	7.90192	6.22479	1.88734	5.08821	8.918	5.58836	3.99589	6.02511	4.3652	3.64142	7.07584
SELS	299.756	337.879	169.904	213.754	161.944	218.264	167.84	65.6491	81.3494	393.214	78.6323	177.939	1	72.3922	144.533	42.8804	28.9518	16.3103	93.7849	297.253	334.536	216.553	51.5676	9.57957	58.4317	18.624	35.3751	67.8214	72.1195	51.074	50.2417	38.3221	30.1969	41.9517	24.4967	33.0436	39.2908	58.859	89.5494	62.6785	29.2074	46.8688	26.4274	33.6988	32.1947	47.5317	49.2598	49.4352	40.2335
GABRG3	1	1	1	1	1	1	1	1	1	1	1	1	1	1	1	1	1	1	1	1	1	1	1	1	3.34718	1	1	1	3.84477	1	1	1	2.23579	1	1	1	1	1	1	1	1	1	1	1	1	1	1	1	1
RPS14	2918.08	2682.81	3122.57	2458.05	2604.33	2682.8	3310.11	3184.95	2104.89	1430.54	2463.5	2677.59	1253.08	1944.43	2389.3	3038.89	1771.61	2369.5	1197.09	2598.48	2406.05	2658.82	3585.11	4171.07	4511.23	4225.91	4145.97	4026.46	4781.07	4924.84	5086.98	5137.86	4047.77	4162.54	5385.5	4351.87	4223.64	4526.35	4720.07	4739.12	4080.99	5052.53	4748.86	5948.79	4822.48	3933.29	4200.48	3829.39	3690.98
RHEB	498.161	298.635	171.288	266.419	253.782	200.123	457.689	476.662	312.478	235.515	360.625	319.967	215.072	567.409	366.541	280.405	195.99	196.188	224.352	184.285	245.13	190.094	166.164	97.7252	179.084	141.93	142.771	159.788	178.55	143.783	209.165	209.035	233.869	173.3	131.633	184.561	171.615	126.377	155.617	126.054	198.668	128.772	172.222	141.701	112.082	239.295	172.745	146.262	157.041
PCDH15	1	1	1	1	1	1	1	1.16537	1	1	1	1	1	1	1	1	1.7542	1	1	1	1	1	1	1	1	1.12874	1	1	1	1	1.11451	1	1.36482	1	1	1	1	1	1	1	1	1	1	1	1	2.04478	1	1.71539	1
GUCY2F	1	1	1	1	1	1	1	1	1	1	1	1	1	1	1	1	1	1	1	1	1	1	1	1	1	1	1	1	1	1	1	1	1.12129	1	1	1	1	1	1	1	1	1	1	1	1	1	1	1	1
IRS4	1	1	1	1	1	1	1	1	1	1	1	1	1	1	1	1	1	1	1	1	1	1	2.64678	1	2.25472	1	1	3.02375	1	1.22163	1.97021	1	1	1	1	1	1	1	1	1	2.2992	1	1	1.2777	1	1	3.79984	1	3.55845
COL4A5	1	1	1	1	1	1	1	1	1	1	1	1	1	1	1	1	1	1	1	1	1	1	1	2.36956	1	1	3.22811	1	1	1	2.87032	1	2.69468	2.91148	1	1	1	1.97225	1	1	1	1	1.22743	3.03926	1	3.87272	1.66507	1	1
COL4A6	1	1	1	1	1	1	1	1	1	1	1	1	1	1	1	1	1	1	1	1	1	1	1.21778	1	1.17691	1	1	1	1	1	1	1	1.1772	1	1	1	1.69445	1	1	1	1	1	1	1	1	1	1	1	1
ATG4A	1	1	17.4517	1	7.61977	1	35.8443	18.6265	1	16.4473	8.98639	1	1	1	1	1	1	19.074	1	1	18.545	10.475	1	1	1	1	1	1	1	2.63805	1.82886	1.4895	1.89689	1	1	1	1	1	1	6.17547	1	1	1	1.97014	1	7.82983	1	1	1
SCCPDH	36.8301	98.3277	37.7937	59.2567	51.0121	36.7762	113.025	35.2862	73.718	57.3679	84.0608	66.7257	37.7452	80.815	34.8247	1	89.3724	72.6108	38.2002	86.8839	119.074	84.061	93.7122	68.2108	63.6346	76.5489	77.5269	89.5185	68.4986	73.0504	89.7926	78.8673	92.8694	75.3745	43.6263	77.3854	99.7511	89.9354	91.0466	68.8782	74.4863	75.358	84.2572	60.1683	86.6472	71.7105	52.8388	79.0049	82.8041
CYP2C25	1	1	1	1	1	1	1	1	5.36142	1	1	1	1	1	1	1	1	1	1	1	1	1	1	1	1	1	1	1	1	1	1	1	1	1	1	1	1	1	1	1	1	1	1	1	1	1	1	1	1
ATMIN	7.62289	16.2737	19.9281	22.3571	19.3584	2.25799	17.2575	2.55982	1	1	7.67945	13.7238	18.8096	7.8824	1	1	1	1.31512	1	1	13.2271	13.2183	1.61974	2.88655	6.07315	5.46905	6.67297	1.06258	2.97747	2.71064	4.50452	4.35417	4.8074	2.36097	3.54735	5.37696	4.4155	1	7.39086	1.74674	3.00613	5.853	2.26787	3.4828	3.44789	4.58779	4.17801	3.47126	1.22147
CYP2C18	1	1	8.64104	1	10.0161	2.01099	1	2.18294	1	1	21.392	5.90465	5.27869	1	1	1	2.72277	6.06894	7.4809	3.33702	1	5.1184	1	1.42358	1	7.52025	1	9.35376	1	5.52799	3.85821	1.82387	7.72771	8.49159	1	1.98649	5.45926	1	1	2.77733	1	7.72404	2.02882	3.84483	1	7.27683	7.48589	5.91938	5.70902
PDLIM1	154.02	95.4421	72.3349	294.374	184.843	339.918	248.737	170.485	419.175	144.435	485.643	154.553	31.1687	160.076	24.3906	86.4708	85.1009	57.6075	55.4599	77.0974	136.105	197.808	137.672	104.64	122.93	162.067	118.539	174.507	132.558	111.397	122.865	127.923	133.69	128.985	162.133	120.247	183.348	243.548	117.073	151.302	153.053	114.155	115.155	103.221	70.6585	135.138	136.599	112.76	158.113
FSTL5	1	1	1	1	1	1	1	1	1	1	1	1	1	1	1	1	1	1	1	1	1	1	1	1	1	1	1	1	1	1	1	1	1	1	1	1	1	1	1	1	1	1	1	1	1	1	1	1	1
PRO-POL	4.38371	1.53639	3.55866	1	1	16.8662	1	9.96185	19.2865	1	2.89196	1	2.26641	1	2.39455	1	14.2975	1	19.0257	1	25.1982	1	1	1	1	1.36441	1	1	1	2.04281	1	1.49568	1.41672	1.44443	3.08545	1	1	1	1	1	2.98105	1	1	1.77593	1	1.57861	2.22518	1.52943	1
ENV	9.04042	1	1	1	1	1	1	18.1963	1	1	1	1	1	1	5.32686	1	7.23442	1	15.2709	11.6595	59.1367	5.14591	1	1	1	1	1	1.40782	1	1	1	1	1	1	1	1	1	1	1	1	1	1	1	2.5885	1	1	1.13303	1	1.19999
NPY1R	1	1	1	1	1	1	1	1	1	1	1	1	1	1	1	1	1	1	1	1	1	1	9.98317	21.4988	7.07591	1	1	4.3606	1	5.32082	7.81962	7.22426	7.26047	11.9176	1.36332	5.23648	13.6581	1	16.9161	1	1	16.6035	3.82439	5.99604	1.80324	22.0986	1	1	9.34432
NPY5R	1	1	1	1	1	1	1	1	1	1	1	1	1	1	1	1	1	1	1	1	1	1	1	1	3.75572	1	1	4.97813	4.56999	1	2.08918	3.56562	4.81287	1.15896	1	1	6.14683	5.9602	1	1	4.57629	3.88457	1	1.07228	2.10037	1	1	1	1.72273
C4ORF43	12.6664	93.829	1	78.0865	75.414	100.736	1	19.1364	103.362	1	22.5821	40.573	120.96	18.04	1	35.0544	1	12.7856	1	5.62801	51.3359	28.8053	80.0348	75.4145	74.4633	69.2344	55.3057	77.0566	89.4012	88.048	88.6566	91.4887	86.0772	86.1218	89.9807	94.7712	45.9233	118.023	81.8026	85.5472	101.265	42.8877	62.2783	57.2706	64.4523	60.6145	69.006	82.9244	66.567
1-Mar	1	1	1	1	1	1	1	1	1	1	1	1	1	1	1	1	1	1	1	1	1	1	1	1	1	1	1	1	1	1	1	1	1	1	1	1	1	1	1	1	1	1	1	1	1	1	1	1	1
SLC25A37	1	33.0915	12.3113	35.7291	50.3653	1	68.2431	2.38333	1	6.96759	1	3.17621	1	1	1	1	15.1726	1	1	1	1	1	19.3243	5.25807	12.079	24.0583	13.7136	12.6082	15.7759	9.69225	19.5849	20.8441	9.20471	12.8431	10.0954	18.1645	15.5239	7.03634	13.4231	18.55	7.92288	25.8901	24.2962	30.4809	13.2072	43.6528	33.7904	34.2919	12.6181
IQSEC2	1	1	1	1	1	1	1	1	1	1	1	1	1	1	1	1	1	1	1	1	1	1	1	1	1.42672	1.30097	1	1	1.66814	1	1.10468	1.07306	1	1	1.45471	1.16486	1	1	1	1	1	1	1	1	1	1	1	1	1
KDM5C	1	1	1	1	4.32691	1	1	5.82203	2.6555	1	4.61773	2.11202	11.7809	21.5336	35.9128	20.9781	24.7935	13.8838	69.7685	12.787	33.6566	7.42366	2.89601	1.36024	2.5227	2.05536	4.6584	1.89952	1.77655	2.23921	2.36311	2.23595	3.02963	4.7125	5.41401	3.59938	1	1.47323	2.04603	6.17283	7.02686	1.89188	2.36194	1.5971	2.33283	1.071	4.68467	1.69782	3.97042
TSPYL2	1	1	1	1	1	1	1	1	12.9236	1	1	1	1	1	1	1	1	1	1	1	1	1	2.93363	1	3.34591	2.43985	1	1	2.85591	1.61878	1	1.11789	1.59294	1	1	1	6.54223	2.73012	1	1	1	1.24284	1.53638	1.78383	1	1.83571	1	2.35337	1.91043
GPR173	1	1	1	1	1	1	1	1	1	1	1	1	1	1	1	1	1	1	1	1	1	1	1	17.0729	4.72394	1	1	1	3.32704	3.13094	5.08573	3.74163	2.56301	1	6.77439	5.30463	2.98849	1	17.6356	1	1.80881	6.41397	4.83702	4.99996	6.17944	1	6.64715	1	3.13051
ABCG2	24.9284	1	4.4121	15.2588	9.65523	47.174	144.333	420.804	59.6549	729.837	221.516	69.5806	1	1	1.70042	1.19135	99.8246	37.4657	1	1	1	10.6678	23.9613	17.7078	12.363	27.7422	43.612	13.0123	56.8452	60.7045	28.6224	30.4871	62.4284	106.762	43.3547	27.4557	83.0999	37.9087	22.2485	62.8888	29.3377	36.8452	52.4504	59.6443	38.9657	31.9804	34.7416	31.9662	42.2819
PKD2	1	1	1	1	1	1	1	5.51922	1	1	1	1	1	1	1	1	1	1	1	1	1	1	1	1	9.3728	1.18066	12.8094	1.37294	5.63549	5.17333	2.68176	3.76095	7.47713	8.45647	6.96524	6.49406	9.47346	2.73514	1	4.78388	11.5853	2.01016	1	12.8681	3.36712	2.12119	6.24194	5.30712	5.10072
SPP1	1	1	1	1	1	1	1	103.52	1	1	1	1	1	1	1	1	1	1	1	1	1	1	1	1	1	29.347	24.1802	4.38875	28.0613	18.7571	18.0335	19.2523	22.0337	88.2486	4.37319	1	24.3371	1	13.6359	12.9298	1	4.85154	64.8957	29.0814	5.29782	21.716	1	8.08994	20.6826
OR5K1	1	1	1	1	1	1	1	1	1	1	1	1	1	1	1	1	1	1	1	1	23.3841	15.9319	1	1	1	2.64361	1	1	1	1	1	1	1	1.53885	1	1	1	1	1	1	1	1	1	1	1	1	2.27014	1	1
OR5A1	1	1	1	1	1	1	1	1	1	1	1	1	1	1	1	1	1	1	1	1	1	1	1	1	1	1	1	1	1	1	1	1	1	1	1	1	1	1	1	1	1	1	1	1	1	1	1	1	1
CD24	185.527	163.76	1	944.999	97.4964	850.869	1803.17	803.547	876.775	540.408	1	44.8881	1	1	6604.8	2199.04	36.425	1598.83	8939.02	6215.58	2141.45	2308.57	2941.63	3979.75	3126.6	2225.44	2793.98	3598.55	4259.4	2504.48	3750.4	2704.53	3905.21	2809.16	2124.22	3410.17	3106.92	4375.84	3806.69	2697.24	3024.96	3514.34	3140.68	2721.31	4413.29	3129.6	3336.37	2375.07	2851.2
GUCA2B	1	1	1	1	1	1	1	1	1	1	1	1	1	1	1	1	1	1	1	1	1	1	1	1	1	1	1	1	1	1	1	1	1	1	1	1	1	1	1	1	1	1	1	1	1	1	1	1	1
GUCA2A	1	21.4504	2.40201	1	1	1	1	1	1	1	1	1	1	1	1	1	1	1	1	1	19.7312	20.0777	1	1	1	1	1	1	1	1	1	1	1	1	1	1	1	1	1	1	1	1	1	1	1	1	1	1	1
FOXJ3	6.35652	1	7.06016	15.7297	6.42194	32.9975	8.75142	1	43.7355	1	13.1448	13.4055	1	1	18.6625	14.5973	1	9.79301	1	8.17671	10.803	1	4.32442	5.9596	1.17367	3.78571	9.41967	2.56073	6.17527	5.38775	4.30083	6.11859	5.17761	5.30071	2.66916	5.59159	6.18783	1	6.09276	7.81529	16.6183	4.39031	4.13959	6.49439	6.53693	3.12461	9.86497	11.9888	7.35691
RIMKLA	1	1	1	1	1	1	1	1	1	1	1	1	1	1	1	1	1	1	1	1	1	1	1.47263	1	2.74293	1	1	1	1	1	3.55847	1	1	1	1.72427	4.9875	1	1	3.8762	1	3.01147	3.57437	4.00476	1.67202	4.23182	1.74013	1	1	1
ZMYND12	1	1	1	1	1	1	1	1	1	1	1	1	1	1	1	1	1	1	1	1	1	1	1	1	1	2.78193	1	1	1	1	1	1	2.25051	1	1	1	1	1	1	1	1	2.29306	1	1	1.31675	1	1	1	1
PPCS	98.2419	108.829	70.9833	106.024	149.079	47.8789	35.5211	73.4796	114.957	154.366	191.729	153.773	48.239	97.8488	78.0279	1	49.1317	49.621	25.1104	100.654	28.6336	20.5785	45.8048	89.0459	53.2778	35.2457	78.0726	57.8004	75.4273	60.3551	69.3111	61.7425	63.261	74.7423	49.7321	56.7975	77.1345	97.7167	101.836	67.0371	101.504	71.5996	67.0651	54.0526	37.3533	67.043	63.0633	50.0471	87.9669
OR8K5	1	1	1	1	1	51.0585	16.8336	1	29.0835	1	1	6.92868	1	1	1	1	1	1	1	1	1	1	1	1	1	1	1	1	1	1	1	1	1	1	1	1	1	1	1	1	1	1	1	1	1	1	1	1	1
OLFR1052	1	1	1	1	1	1	1	1	1	1	1	1	1	1	1	1	1	1	1	1	1	1	1	1	1	1	1	1	1	1	1	1	1	1	1	1	1	1	1	1	1	1	1	1	1	1	1	1	1
OR8J3	1	1	1	1	1	1	1	1	1	1	1	1	1	1	1	1	1	1.93453	1	1	1	1	1	1	1	1	1	1	1	1	1	1	1	1	1	1	1	1	1	1	1	1	1	1	1	1	1	1	1
OLFR1044	1	1	1	1	1	1	1	1	1	1	1	1	1	1	1	1	1	1	1	1	1	1	1	1	1	1	1	1	1	1	1	1	1	1	1	1	1	1	1	1	1	1	1	1	1	1	1	1	1
OR5AL1	1	1	1	1	1	1	1	1	1	1	1	1	1	1	1	1	1	1	1	1	1	1	1	1	1	1	1	1	1	1	1	1	1	1	1	1	1	1	1	1	1	1	1	1	1	1	1	1	1
OLFR1038	1	1	1	1	1	1	1	1	1	1	1	1	1	1	1	1	1	1	1	1	1	1	1	1	1	1	1	1	1	1	1	1	1	1	1	1	1	1	1	1	1	1	1	1	1	1	1	1	1
OR5M9	1	1	1	1	1	1	1	1	1	1	1	1	1	1	1	1	1	1	1	1	1	1	1	1	1	1	1	1	1	1	1	1	1	1	1	1	1	1	1	1	1	1	1	1	1	1	1	1	1
OR5M3	1	1	1	1	1	1	1	1	1	1	1	1	1	1	1	1	1	1	1	1	1	1	1	1	1	1	1	1	1	1	1	1	1	1	1	1	1	1	1	1	1	1	1	1	1	1	1	1	1
OR4A47	1	1	1	1	1	1	1	1	1	1	1	1	1	1	1	1	1	1	1	1	1	1	1	4.63251	1	1	1	1	1	1	1	1	1	1	1	1	1	1	1	1	1	1	1	1	1	1	1	1	1
RPSN	1	1	1	1	1	1	1	1	1	1	1	1	1	1	1	1	1	1	1	1	1	1	1	1	1	1	1	1	1	1	1	1	1	1	1	1	1	1	1	1	1	1	1	1	1	1	1	1	1
RIOK2	111.264	75.4702	181.673	119.01	127.008	51.7947	121.07	85.3992	160.512	32.6641	52.9574	67.2847	4.42354	76.5518	239.262	101.708	27.3893	50.8492	52.394	63.0521	50.3088	91.9858	45.4761	66.368	61.8626	84.8774	52.6536	71.4396	63.5029	46.6108	72.201	96.493	66.6929	80.8746	78.5949	51.7789	21.3835	62.4078	42.4656	37.6131	80.4163	65.5441	43.5384	48.5148	75.1831	82.1064	50.9267	83.8256	53.8095
LIX1	1	1	1	1	1.69697	1	1	13.5345	1	1	1	1	1	1	1	1	1	1	237.955	1	1	1	1.58161	5.22696	4.84911	5.27074	1	1	3.31716	16.8358	2.22968	3.50615	29.8464	8.69672	6.13842	1	1	1	7.27187	6.72574	7.2683	4.82437	5.79453	3.65593	2.06917	1	1.25426	4.49852	1.91979
STAG2	1	22.9561	16.7808	22.414	21.758	9.2935	116.809	3.5463	54.9153	20.9993	23.2114	27.6807	59.4939	13.1772	38.2671	23.8885	67.3829	31.6919	95.6791	30.1295	23.9927	26.0065	29.1124	13.7683	13.9256	28.2698	26.3235	14.5744	23.6774	16.9848	19.6307	23.1604	19.5601	14.8755	14.1461	23.3284	3.75477	9.63874	13.9807	23.1795	30.2908	13.7344	15.0868	17.344	14.6318	20.4087	9.19952	19.4084	29.9439
XIAP	1	1	1	1	10.5121	1	1	4.15677	39.3937	3.03694	1.23948	23.0127	14.9767	1	1	7.81456	1	1	39.4284	1	29.9485	24.6556	1.33649	2.25912	1	11.9702	2.07953	6.88234	3.75932	3.31006	2.15006	5.55124	6.80121	5.58794	3.89459	6.84859	5.27158	1	1	5.3003	1	4.59986	2.81501	1.44982	1.27494	1.24388	5.65756	5.22951	5.98851
THOC2	1	26.5916	31.4617	17.6063	50.8502	60.3281	12.8416	17.1978	70.5964	109.128	26.5411	41.6232	16.4795	56.9389	39.6651	47.0357	39.6516	35.6459	87.07	84.3641	94.8543	31.6839	47.5806	18.1731	37.5894	27.7722	21.8063	20.512	27.0955	20.8224	32.6021	32.6826	32.1086	23.9908	29.4271	21.7861	28.3004	9.60586	27.4181	32.3693	20.8224	24.4956	24.3703	35.931	25.1806	23.0714	33.7292	28.0065	26.6009
GRIA3	1	1	1	1	1	1	1	4.72542	1	1	1	1	1	1	1	1	1	1	1	1	1	1	1	1	1	2.35718	1	1	2.35482	1.61788	1	3.50169	1.61796	2.95578	1	1	1	1	1	1	1	1	1.3733	1.43764	1.18642	1.42447	2.82017	1	3.14972
TMEM14C	250.972	156.758	302.061	252.192	321.585	348.928	237.396	356.477	373.993	171.248	224.073	254.162	108.373	142.382	251.262	176.443	175.994	84.0603	234.008	197.364	251.292	204.792	219.294	245.405	282.238	272.616	185.825	289.907	252.44	270.898	228.255	231.38	221.615	235.139	273.966	268.077	222.327	241.443	229.227	265.788	230.206	160.818	225.378	190.263	227.029	290.426	191.198	269.508	230.903
SIRT1	151.843	53.752	19.137	47.7682	52.78	101.519	81.7856	4.15628	16.5471	86.6042	14.2494	61.276	36.2098	1	19.7414	18.9674	17.0625	23.3915	71.1941	53.4524	33.3888	11.9614	11.2914	13.9982	5.4056	8.41868	5.55303	3.81066	11.532	14.6098	7.24898	7.29041	8.22296	9.74236	8.49892	2.55628	20.6186	2.17373	6.62523	2.98438	3.14673	11.9676	11.0325	13.1715	9.17675	10.5116	5.40684	8.71641	6.99029
HERC4	1	1	16.5696	7.65104	24.2523	38.9777	11.2026	22.4299	2.36826	19.3994	1.22064	3.39254	1	54.4133	3.58932	1	11.983	3.63083	8.75854	21.4087	7.1016	1	8.7614	19.1659	18.719	15.3893	6.46727	23.9275	12.438	19.8063	11.8994	14.8321	16.6786	12.5813	12.111	9.81682	5.15171	3.87075	11.0805	7.30717	6.2077	8.27029	16.7921	7.64188	9.7522	9.31568	11.6851	8.82665	23.9788
MYPN	1	1	1	1	1	1	1	1	1	1	1	1	1	1	1	1	1	1	1	1	1	1	1	1	1	1	1	1	1	1	1	1	1	1	1	1	1	1	1	1	1	1	1	1	1	1	1	1.12167	1
ATOH7	1	1	1	1	1	1	1	1	1	1	1	1	1	1	1	1	1	1	1	1	1	1	1	1	1	3.77811	1	1	1	1	1	1	1	1	1	1	1	2.35819	1	1	1	1	1	1	1	1	1	1	1
PBLD	22.551	15.901	1	38.119	27.5326	1	1	1	22.8303	2.76258	1	9.62533	1	1	1	1	1	1	1	19.6557	16.0503	11.3103	6.32188	1	1	4.07336	10.7072	5.12149	8.84893	10.6439	8.2153	6.519	9.55285	14.0554	1.76582	2.29214	1	3.83533	1.59698	2.31123	9.49414	1	4.40027	7.56469	1	1	12.3456	8.64121	6.97371
HNRNPH3	254.466	293.717	193.578	255.051	150.591	108.95	117.778	130.297	243.97	178.185	213.197	122.838	291.848	38.9786	330.017	282.025	118.134	288.949	176.966	413.505	153.173	222.338	298.601	270.734	229.276	277.038	268.825	159.956	198.64	245.255	239.173	239.902	241.499	238.901	209.377	234.376	222.073	203.843	212.94	329.666	334.69	140.814	205.111	216.547	197.587	319.025	242.216	287.377	312.955
RUFY2	1	4.32582	1	1	20.4221	1.25229	1	15.769	19.9183	9.02336	14.5311	2.19224	1	1	1	6.75584	9.28932	1	1	4.10215	1	1	8.87563	2.12079	20.0774	3.1899	21.7319	11.4557	5.5163	6.58649	8.69759	11.0674	8.83222	8.47587	6.58004	4.90294	13.1442	8.33424	3.49403	5.186	4.39087	11.6078	13.8203	6.17168	4.26056	4.03594	4.78983	7.2149	20.2999
SLC25A16	1	1	1	1	12.7541	1	22.1974	12.6382	26.3018	6.54347	16.1619	6.651	1	1	1	1	2.6841	1	18.9532	35.2778	14.3211	1	11.796	9.29579	7.66918	5.62305	1	13.0983	10.0587	6.04901	13.3806	8.71583	20.1237	22.7532	12.9998	11.3301	6.41697	1	3.85833	1	16.9639	8.14175	5.36694	3.98976	3.20611	16.3766	9.8013	7.78543	14.485
TET1	99.4648	139.02	87.2982	75.4486	78.8987	73.4109	36.7179	100.151	61.8477	51.9715	39.3878	21.3685	120.99	1	29.6419	35.8006	47.8422	117.446	36.5183	72.7562	28.3564	74.5685	23.1387	13.5571	32.7271	14.0413	23.7325	18.3579	28.0934	9.13284	21.0268	18.1786	22.2249	16.2114	19.7119	19.7047	25.2105	14.2893	18.9265	18.0206	20.433	26.9914	19.9503	23.0761	29.823	19.0072	21.1397	11.4095	22.3012
CCAR1	41.0995	47.9238	2.45031	56.7858	34.8006	6.66514	32.5088	16.9578	71.0433	48.7805	40.3023	74.0714	109.688	40.4096	34.6568	97.6833	40.9619	27.2887	65.439	44.1456	130.077	52.4614	51.458	50.4967	99.602	58.042	59.406	57.3218	65.171	60.6485	67.9397	61.0351	69.8441	67.1178	59.7557	24.7071	58.3369	57.3019	72.8779	61.1873	40.4694	54.3205	62.9139	80.3611	73.4612	52.6139	58.1346	65.4844	80.7282
CLDN2	1	1	1	1	1	1	1	1	1	1	1	1	1	1	1	1	1	1	1	1	1	1	1	1	1	1	1	1	1	1	1	1	1	1	1	1	1	1	1	1	1	1	1	1	1	1	1	1	1
RIPPLY1	1	1	1	1	1	1	1	1	1	1	1	1	1	1	1	1	1	1	1	1	1	1	4.84309	1	1	1	1	1	1	1	1	1	1	1	1	1	1	1	1	1	1	1	1	1	1	1	1	1	1
TBC1D8B	1	1	5.71886	1	1	1	1	1	1	1	1	1	1	1	1	1	3.40098	1	1	1	1	1	6.63591	4.9459	1.56543	18.5595	2.34142	1.80529	2.15101	5.7774	3.03313	2.56105	3.00314	2.47709	1	1.96423	1.89975	1.80171	3.58375	6.36471	1.37448	1.53573	2.15459	3.65737	3.09434	2.23818	2.49487	1	3.24747
HDAC2	42.0283	323.223	166.453	145.435	157.424	86.3026	71.4454	83.7894	76.3354	213.37	63.6266	35.4123	38.38	1	294.281	126.999	61.6615	26.1229	752.23	257.099	211.692	98.1033	692.004	532.227	383.805	434.438	561.452	481.458	456.387	333.119	574.261	517.847	331.266	371.792	470.91	557.834	530.45	649.887	504.207	571.117	533.355	684.698	382.546	462.489	461.469	569.622	428.954	496.81	716.595
HS3ST5	1	1	1	1	1	1	1.25278	3.67328	1	1	1	1	1	1	1	1	1	1	1	1	1	1	1	1	1	1	1	1	1	1	1	1	1	1	1	1	1	1	1	1	1	1	1	1	1	1	1	1	1
GAG	11.4985	12.6975	6.79732	5.59714	27.9788	40.2742	59.3712	42.4031	19.2235	16.1589	9.41549	10.1873	109.2	15.6086	151.511	3.7531	80.6032	4.73222	111.08	23.4792	191.399	21.8797	7.03425	4.05044	17.2116	6.51086	17.8719	3.35511	15.5218	11.9234	6.70745	4.9007	6.17474	8.74854	7.43394	8.02897	12.1651	7.39411	17.367	5.01507	6.5285	6.1435	5.17583	12.261	12.3056	6.19127	12.1806	14.545	14.3302
FRK	1	1	1	1	1	1	1	1	1	1	1	1	1	1	1	1	1	1	1	1	1	1	1	1	1	1	1	1	1	1	1	1	1	1	1	1	1	1	1	1	1	1	1	1	1	1	1	1	1
NT5DC1	1	40.1444	65.0127	6.3535	1	66.4488	107.375	38.8758	1.29646	20.7958	101.814	1	1	1	1	1	1	2.71831	1	3.93969	14.913	54.8791	43.7381	36.6647	31.0837	36.8425	20.0545	44.9051	37.3469	42.8779	40.1496	37.4518	59.8033	58.5818	31.0351	27.0146	18.9922	29.9359	42.4139	87.2148	26.0267	24.7319	37.8256	34.0125	31.8658	35.7923	17.5573	30.4618	33.6521
COL10A1	1	1	1	1	1	1	1	1	1	1	1	3.64549	1	1	1	1	1	1	1	1	1	1	1	1	1	1	1	1	1	1	1	1.59842	1.13437	1	1	2.74495	1	1	1	1	1	1	1	1	2.23019	1	1	1	1
TSPYL4	1	1	1	1	1	1	1	1	1	1	1	1	1	1	1	1	1	1	1	1	1	1	13.5827	11.2207	16.9604	26.3845	6.83405	13.3536	6.01739	15.1458	4.3389	4.6024	15.2871	12.8226	26.4688	13.3615	30.1897	5.60705	2.41999	8.96016	10.4966	10.9339	8.79094	10.2854	3.30817	4.88137	17.5714	12.4409	10.9112
TSPYL1	1	1	1	1	14.8855	30.9908	1.40096	25.7342	2.14981	1	13.8059	1	52.8255	21.6213	1	9.35048	10.3248	20.5597	39.1305	1.03301	15.3594	11.973	9.529	5.29939	46.8781	8.73208	18.2654	25.5288	8.99399	16.0679	13.7608	10.5737	14.9786	13.9861	13.7073	13.2098	32.5507	37.0588	7.13276	11.9302	30.4392	14.4397	18.5281	12.7457	10.7771	11.2967	24.9417	30.1233	15.8742
DSE	1	1	1	1	1	1	1	1	1	1	1	1	1	1	1	1	1	1	1	1	1	1	6.15254	1	13.7924	7.19556	3.90431	1	4.58014	2.61463	4.28498	1.70083	1.34074	2.6337	1	1	5.29643	6.91708	1	1	1.70796	4.83387	4.96491	3.32961	1.81448	6.59475	1.55556	5.66476	2.46286
FAM26F	1	1	1	1	1	1	1	1	1	1	1	1	1	1	1	1	1	1	1	1	1	1	1	1	1	1	1	1	1	1.91637	1	1	4.13904	1	1	1	1	1	1	1	1	1	1	1	1	1	1	1	1
BET3L	1	1	1	1	1	1	1	1	1	1	1	1	1	1	1	1	1	1	1	1	1	1	1	1	1	1	1	1	1	1	1	1	1	1	1	1	1	1	1	1	1	1	1	1	1	1	1	1	1
FAM26E	1	1	1	1	1	1	1	1	14.4099	9.83888	1	1	1	1	1	1	1	1	1	1	1	1	1	1	1	1	1	1	1	1	1	1	1	1	1	1	1	1	1	6.80129	1	1	1	1	3.8636	1.69083	1.69004	1.30923	1
FAM26D	1	1	1	1	1	1	1	1	1	1	1	1	1	1	1	1	1	1	1	1	1	1	1	1	1	1	1	1	1	1	1	1	1	1	1	1	1	1	1	1	1	1	1	1	1	1	1	1	1
RWDD1	244.356	203.957	176.182	93.3848	142.037	69.6072	162.862	104.53	81.2379	49.2859	80.5903	122.601	22.7447	149.951	236.312	76.7201	83.3856	231.41	73.0372	90.5258	105.332	104.689	237.057	239.817	215.217	191.767	180.436	237.739	227.468	219.294	246.579	210.162	186.463	208.33	192.949	213.964	222.446	121.082	214.852	181.736	162.852	234.287	203.231	253.254	202.669	231.428	196.55	201.865	201.613
SULT3A1	1	1	1	1	1	2.46118	1	1	1	1	1	1	1	1	1	1	1	1	1	1	1	1	1	1	1	1	1	1	1	1	1	1	1	1	1	1	1	1	1	1	1	1	1	1	1	1	1	1	1
LGSN	1	1	1	1	1	1	1	1	1	1	1	1	1	1	1	1	1	1	1	1	1	1	1	1	1	1	1	1	1	1	1	1	1.10149	1	1	1	1	1	1	1	1	1	1	1	1	1	1	1	1
RIPPLY2	1	1	1	1	1	1	1	6.21416	1	1	1	1	1	1	1	1	1	1	1	1	1	1	7.83182	2.49808	2.35918	1	1	8.45315	7.58396	2.72709	5.62011	4.322	3.35958	2.71086	2.43143	4.13527	1	9.51844	1	1	5.00581	1	5.23489	3.20824	2.71683	5.97131	1	1	1
PRSS35	1	1	1	1	1	1	1	1	1	1	1	1	1	1	1	1	1	1	1	1	1	1	5.35172	1	1	1	1	1	3.36754	2.22738	1.46883	3.04856	3.08473	3.78959	2.7491	6.39003	10.9138	22.2839	1	7.30254	1	7.55237	8.49924	1	4.63148	3.08833	3.56346	8.62463	3.93617
ME1	1	1	3.40419	1	18.25	1	1	34.6601	1	1	7.66816	1	1	1	1	1	1	1	1	1	1	1	45.6973	12.0935	13.9716	11.0179	12.568	6.14285	16.4561	13.9236	16.1484	13.9645	15.5853	14.4658	3.69873	8.77605	19.9838	6.62454	4.19416	28.4658	20.5522	13.4175	20.5826	14.9751	7.97896	5.94503	17.5703	20.0138	11.1009
RWDD2A	32.7573	76.0573	1	11.517	1	1	1	30.4905	32.9385	1	16.5214	1	1	1	1	1	26.7366	19.3486	1	1	1	1.99253	1	1	1	1	6.28995	4.28752	3.00284	1	1	1.44832	1	2.51244	1	2.92398	1	1.61098	1	1	6.36938	3.58791	4.03973	2.65043	1	1	9.99613	1	1
PGM3	210.821	152.894	78.3019	145.172	28.3857	160.875	8.86514	106.747	203.423	74.38	182.549	122.884	1	300.58	121.588	195.699	370.753	407.108	158.641	310.708	132.541	214.616	49.2971	85.1379	48.7447	48.7873	51.5472	64.3796	44.165	76.282	51.8645	79.2892	55.2583	57.3511	38.5904	45.0215	34.6333	50.9049	60.0445	62.8142	82.1934	72.4827	61.9766	37.6434	58.6102	40.0432	71.0706	72.1488	85.7113
DOPEY1	1.15437	1.30571	1	1	1	3.5071	2.0017	6.52875	2.48196	1	2.40391	5.12616	1	1	1	1	1.35235	3.81372	2.83991	1	1	4.29767	3.36239	1	1	2.36216	1.69284	1.78961	2.06402	1.43938	2.18775	2.14757	1.8942	3.36688	1.20954	1	1	1	2.90334	4.06404	3.56182	1.84667	1.44531	1.60155	2.10856	1.94045	2.85325	1.12504	1.36334
UBE2CBP	1	1	28.4689	2.44884	18.7539	1	1.22252	2.89721	1	1	22.5492	14.2519	1	1	1	1	1	1	1	45.2614	20.4174	1	33.6052	27.8657	60.0687	33.3001	37.8741	38.2762	40.5138	20.7394	53.3773	44.3377	48.8616	29.7603	7.04303	44.9132	34.3816	30.2268	17.8964	32.8123	49.2593	26.0441	53.6423	34.5292	28.0967	28.2934	58.7122	26.0542	39.737
TPBG	1	1	1	1	1	1	1	6.42099	1	1	1	1	1	1	1	27.4895	1	1	1	1	1	1	1	11.1686	3.40486	4.54551	4.798	2.28085	4.03548	6.47527	5.13538	7.22632	4.25576	8.62129	4.17758	10.5088	6.92049	12.413	10.7707	1.26452	14.3274	2.56636	16.3982	13.077	9.29478	8.2678	20.4268	1	10.6169
IBTK	1.82147	12.3665	51.8752	26.2476	2.49232	80.5427	45.3967	44.8681	87.2746	36.1116	22.2865	5.12801	45.4713	22.0037	15.6271	58.3287	74.8701	20.7783	28.8521	20.8378	35.6341	15.9009	24.5443	11.9714	32.8726	27.3221	29.2835	17.1804	32.3969	20.743	22.4806	21.1768	22.4818	31.0822	25.4707	10.3734	13.5023	13.4613	11.9635	24.0077	33.9531	15.1951	25.5612	16.0856	19.4919	26.0234	28.2548	32.5088	29.373
FAM46A	1.79622	1	1	1	34.4534	1	1	37.2105	1	3.23975	1	18.5924	1	1	1	2.59115	1	1	13.5399	23.3933	1	1	26.2187	10.0638	43.9996	6.50507	8.91274	1	13.8971	14.5503	15.0322	11.3497	10.9896	4.86901	5.46116	1	31.4175	8.41213	14.9302	1	13.2175	13.664	4.08562	16.2485	9.84661	8.5029	9.94813	11.851	19.299
C16ORF78	1	1	1	1	1	1	1	1	1	1	1	1	1	1	1	1	1	1	1	1	1	1	2.0265	1	1	1	1	1	1	1	1	1	1	1	1	1	1	1	1	1	1	1	1	1	1	1	1	1	1
ZNF423	1	1	2.0769	18.4635	1.1588	1	1	1	1	1	1	1	1	1	1	1	1	1	1	1	1	1.7498	5.39686	7.4426	12.0183	5.58492	4.97303	6.20648	9.20512	6.90741	2.48684	4.82442	4.88689	14.0915	15.9161	13.5511	10.9776	6.89961	9.03331	13.1627	23.9043	13.1998	10.844	7.54486	10.2638	6.44614	9.24552	5.27236	5.28876
TMEM188	148.565	35.8266	38.0275	13.0564	107.139	80.5479	1	64.6535	44.7756	114.661	80.5669	73.1492	64.7043	100.806	131.565	77.8268	143.373	36.0576	138.311	110.37	55.368	36.7493	35.943	19.0383	22.3067	33.2414	20.3062	43.9058	38.112	24.0607	25.4922	34.1494	39.3218	51.439	23.2985	34.612	18.6388	57.4194	84.0089	42.3085	14.3473	42.5626	28.5267	14.9046	22.4771	20.6292	30.1531	25.9644	35.9567
HEATR3	1	37.5472	11.4555	15.8801	1	1	11.4955	8.73852	1	1	8.4104	3.12718	1	1	1	1	9.77601	2.20248	17.9932	1	1	1	20.193	19.2235	11.9701	18.1243	19.7692	7.42753	8.27997	9.51059	24.8941	15.8533	2.87162	15.7487	8.0807	31.7725	21.3035	21.6088	12.4405	18.6983	11.7286	26.7516	20.3747	12.0884	12.2116	23.3053	25.2615	19.6394	23.9399
PAPD5	1	28.7072	10.3251	1	23.5428	1	1	4.345	1.87089	11.4444	20.0335	12.1394	1	21.7143	1	1.85841	1	1.46372	4.39468	1	1	1	4.38338	7.59023	14.8471	8.21267	8.94995	3.76405	8.50709	7.61695	11.9933	7.26481	3.9763	4.46407	5.04284	3.35384	3.37566	1	4.27593	1	7.64739	7.35509	9.5127	11.0403	15.5743	11.0929	6.56419	4.1555	12.3754
ADCY7	1	1	1	1	1	1	1	1	1	1	1	1	1	1	1	1	1	1	1	1	1	1	1	1	1	1.17748	1	1	1	1	1.09859	1	1	1	1	1	1	1	1	1	1	1	1	1	1	1	1	1	1
BRD7	32.1141	1	24.9623	30.848	47.9522	23.8268	6.61965	12.9028	3.23365	36.7494	33.6006	18.3054	4.57829	8.01175	1	17.1871	1	6.55844	16.1943	1	27.2682	14.1324	23.7435	9.22874	37.3493	23.9473	29.539	19.9744	37.9353	20.4095	25.261	25.6087	17.5678	14.1068	22.3215	20.2615	14.7101	14.014	26.8379	32.4028	29.3342	18.0096	25.5599	29.9483	34.806	25.6684	18.9001	12.5644	18.0852
NKD1	1	1	1	1	1	1	1	1	1	1	1	1	1	1	1	1	1	1	1	1	1	1	1	1	1	1	1	1	1	4.36393	1	1	1	3.3888	1	1	1	3.41634	1	6.94937	1	3.15492	1	2.4701	1	1	1	4.50785	4.53777
SNX20	1	1	22.1237	1.60136	1	23.315	1	1	1	1	8.01737	1	1	1	1	1	10.288	1	1	1	1	1	1	1	1	10.6979	5.42154	1	1	4.11861	1.29898	4.17542	4.12284	4.04956	6.10236	2.60097	1	1	3.3092	3.24125	1	2.30979	1.94009	1.92567	1	1	1	7.06897	3.24491
NOD2	1	1	1	1	1	1	1	1	1	1	1	1	1	1	1	1	1	1	1	1	1	1	1	1	8.0432	1	1.55636	2.1373	3.89485	2.14973	1	1	2.63333	1	1	1	1	6.01246	1	2.4036	2.87347	1	1	1.18113	1.42972	1	1	1	1
CYLD	7.22842	36.2458	74.2395	4.6438	1	1	16.8203	7.19789	1.90426	1	11.7154	1.4313	1	33.596	1	6.52805	1.74838	4.37691	4.71427	1	5.11909	9.94917	6.50596	1	4.81541	2.02705	1.73541	1.26167	2.76447	5.61612	4.3263	3.32889	4.58181	6.89784	2.94082	3.31464	8.34321	4.66166	3.83615	1.8215	2.18573	5.43313	3.22265	5.46706	3.4135	6.04741	4.35777	9.28645	9.12791
SALL1	1	1	1	1	1	1	1	1.3741	1	1	1	1.12707	1	1	1	1	1	1	1	1	1	1	1	1	2.08463	1.74043	1	1.25619	1.82237	2.14641	2.73938	1.56753	1.20735	3.50796	2.89873	1.42295	1.69368	2.21733	1.62733	1.64304	1.16411	1.57951	1.98971	4.42033	4.09423	1.24144	2.241	1.85722	1.49005
SETD7	1	1	1	6.0307	1	1	1	2.11922	1	1	1	1	1	1	1	1	6.13868	1	1	1	1	1	1	1	1	1	1.50694	2.57389	1	1	1	1.78178	1	1.82069	2.32266	3.32332	1	1	1	9.11584	1	4.96026	1	1	2.89315	1	1	2.87277	1.67256
RAB33B	1	1	1	4.93445	1	1	6.65721	1.38093	1	17.2875	9.93525	9.686	54.0505	39.9341	1	35.0229	5.62929	23.4314	41.7663	1	7.42701	4.74756	17.8688	12.6292	5.90395	21.5992	1.71704	3.35208	9.38913	8.32562	9.51541	11.6633	14.2932	12.6978	17.1148	8.18193	32.224	21.9804	16.6928	5.60108	2.54647	2.20081	16.3344	6.56268	3.82644	4.23713	9.11424	4.59389	6.09164
NDUFC1	874.359	444.43	375.321	612.28	561.579	369.759	859.752	421.441	507.568	266.934	439.484	573.321	430.505	298.86	292.144	519.047	346.739	734.954	245.67	842.264	633.655	837.108	384.557	413.469	485.081	507.903	411.15	500.802	354.574	466.784	477.296	484.029	444.347	440.894	448.951	389.374	364.062	263.517	317.318	451.716	351.795	447.901	475.426	398.328	349.357	380.696	454.701	407.97	360.071
C4ORF49	1	1	1	1	1	1	1	1	1	1	16.865	1	1	1	1	1	1	13.088	1	1	1	1	42.4785	51.2093	30.1346	44.3178	47.7026	59.4022	47.5061	45.8412	53.0264	57.5968	46.0654	54.1611	25.4839	28.3379	46.2209	89.1498	64.1355	86.2487	42.3711	49.5304	62.7791	29.6022	35.7112	42.3631	22.1797	38.128	31.2576
ELF2	26.614	37.8761	11.0708	1	20.2729	1	27.0821	5.8482	4.78153	1.607	1	2.15186	10.9523	1	16.1652	15.206	1.9668	3.00764	2.62656	1	1	4.05778	4.28847	5.40418	1	9.44603	4.98883	1	2.15843	2.94033	3.75031	5.81792	5.08562	4.9507	3.34055	1.29273	1	1	6.55536	3.56691	3.23202	1.85834	1	3.13021	4.97431	4.0277	3.01184	2.09178	2.9123
CCRN4L	49.387	37.0423	12.3638	22.393	80.2535	39.0626	113.546	12.3467	1.23984	50.5864	62.0026	117.303	1	1	21.2826	16.8569	9.67562	1	36.5971	3.38241	1	6.47106	1	1	1	1	2.52446	1	1.81056	2.87835	1	1.52173	1.74872	3.13294	1	1	2.79279	1	1	1	2.73505	1.53873	1	1	4.12418	1	1.95938	1	2.21449
SLC7A11	1	1	1	1	1	1	1	6.84982	1	62.7422	18.806	55.1706	1	20.5155	1	1	56.9588	1.19529	1	1	1	1	1	1	1	1	1	1	1	1	1	1	1.80615	1	1	1	1	1	1	1	1	1	1	1	1	1	5.52749	2.33655	1
PCDH18	1	1	1	1	1	1	1	1	1	1	1	1	1	1	1	1	1	1	1	1	1	1	3.36842	7.20234	8.7063	1.15591	9.79178	4.10889	2.73508	6.93431	2.49446	2.43129	5.37678	6.69102	2.61566	1	11.5772	2.87596	8.82389	1	12.1063	1.53902	2.14052	2.57559	5.03425	5.65712	7.10936	3.61339	3.19513
PABPC4L	1	1	1	1	1	1	1	1	1	1	1	1	1	1	1	1	1	1	1	1	1	1	1	1	1	1	4.87303	1	1	1	1.88439	1	1	1	1	1	1	1	1	1	1	1	1	1	1	1	1.15947	1	1
PCDH10	1	1	1	1	1	1	1	1	1	1	1	1	1	1	1	1	1	1	1	1	1	1	1.22243	1	1	1	1	1.70626	1.3671	1	1	1	1.92723	2.38565	1	1	1	1	1	1	1	1	1	1	1	1	1	1	2.71963
ZGC:77739	1	1	1	1	1	1	1	1	1	1	1	1	1	1	1	1	1	1	1	1	1	1	1	1	1	1	1	1	1	1	1	1	1	1	1	1	1	1	1	1	1	1	1	1	1	1	1	1	1
C4ORF33	1	27.8565	24.9382	23.151	51.4188	206.992	94.9717	42.6381	80.4755	1	99.467	20.6379	1	1	46.0766	12.3557	49.5982	27.4577	1	34.4693	6.50557	20.5804	18.1199	20.2787	1.21214	22.6889	8.57141	6.71974	3.14529	19.0113	9.66301	7.02792	14.7332	14.3936	10.7155	7.86865	7.17047	5.48259	13.1757	26.9113	19.3969	12.2576	21.3613	3.67282	4.59215	11.9328	4.85365	13.8824	18.3347
SCLT1	2.37109	1	3.41746	19.5763	1	1	1	1.57677	3.06493	11.2095	10.4754	12.3714	1	1	1	1	4.90942	1	1.27324	10.3733	8.17024	9.86201	2.14643	3.98005	1	5.57063	3.4633	3.40651	3.57064	1.94145	2.74977	2.49526	7.18013	4.6495	1.68915	3.28556	2.69179	1	6.12684	1	1	3.16067	2.14072	2.60643	4.90803	2.59337	3.86152	1.59929	5.1424
PHF17	135.99	21.1009	19.875	31.0127	34.1239	24.8983	57.6123	25.2795	54.6418	19.6735	7.45658	18.6442	1.68052	35.8047	53.2507	1	1.89249	19.8838	5.82371	35.0907	8.91126	1	59.492	42.8557	58.6224	39.1384	59.4789	35.4176	50.0708	44.0821	47.9277	38.736	60.8054	68.197	48.8971	44.852	46.4882	61.0047	52.2608	23.4772	46.0573	39.5664	33.2523	38.1139	38.9547	48.0172	70.048	72.221	50.058
ST13	601.28	854.545	503.454	644.934	832.691	684.619	287.496	536.296	419.012	612.411	553.515	588.316	436.922	842.927	442.281	406.849	531.538	642.295	449.986	522.349	478.024	530.691	454.466	430.902	328.621	505.987	334.018	388.765	405.535	385.826	363.547	392.24	353.575	386.756	268.499	409.728	542.987	433.743	431.705	339.514	442.088	435.284	379.787	384.702	307.174	390.511	403.43	421.756	354.771
RBMS2	1	1	1	1	1	1	39.5406	27.2403	1	1	1	1	1	1	1	32.5499	1	1	1	51.4141	1	21.0303	5.04481	4.77108	6.33318	1	3.55666	8.82172	1	3.94119	7.73061	3.5988	2.85388	3.17463	9.58301	5.3314	6.93714	1	20.7035	9.6205	1	1	6.49581	1	2.18877	8.74371	1.10894	18.8768	4.85254
BAZ2A	54.944	30.1471	46.8029	68.9496	29.5289	61.8695	11.5548	11.1749	50.5839	13.1151	35.7951	55.6416	54.8466	34.3143	71.7359	45.6695	17.42	40.9121	7.49571	15.9396	20.7539	12.7078	14.8854	14.9674	20.3038	7.15269	11.7352	8.87247	15.2676	11.8292	10.9153	10.9772	15.1089	11.8334	16.0848	5.72041	12.293	16.9878	11.7328	10.8071	14.5461	17.7178	24.5813	24.4782	20.4522	11.7268	19.1745	20.035	21.7177
ATP5B	4662.39	6023.86	4422.44	5087.09	4504.65	3692.4	3466.24	3411.32	5401.58	4195.98	6186.46	4979.57	7277.66	3166.13	6478.09	6022.47	3714.94	6209.71	7725.38	5585.56	5263.13	6015.04	2457.72	2762.07	2461.32	2734.07	1998.54	2728.52	1654.43	2929.95	2410.18	3014.1	3112.14	2769.48	2166.61	2420.33	2413.39	2174.64	2287.83	2758.15	2611.97	2383.39	2927.97	2118.61	2180.56	2949.69	2759.02	2979.34	3181.45
PTGES3	183.167	362.527	111.636	274.09	294.306	301.991	131.496	502.211	407.348	400.879	398.889	292.974	136.773	255.919	684.771	499.178	145.661	495.209	188.432	581.732	546.409	630.221	335.762	279.485	502.603	381.988	495.769	362.425	518.039	365.239	563.271	615.278	249.035	300.818	226.647	331.629	437.835	384.003	453.345	479.389	567.139	568.14	522.195	379.991	467.609	540.443	385.663	550.488	530.393
PRIM1	166.496	30.2301	1	206.151	226.208	187.843	171.575	5.76948	102.756	84.9518	58.6263	151.629	42.8423	6.5184	225.821	119.765	106.307	91.0585	48.1195	173.332	122.585	159.298	64.1879	65.1558	114.943	123.362	147.521	91.3335	83.3347	95.3985	82.5384	92.8741	108.006	77.0993	73.0788	119.761	89.5829	141.89	51.3062	89.9456	47.278	146.641	92.1988	100.518	88.9219	110.553	101.062	73.8506	99.0252
HSD17B6	1	1	1	1	1	1	1	20.5859	1	1	1	1	1	1	1	1	1	1	1	1	1	1	1	1	1	1	8.71329	5.98079	9.45327	4.60866	1.66074	2.90458	5.71457	7.50502	1	10.7966	1	3.16084	9.19334	8.79302	13.607	8.00041	4.05884	3.83482	6.15055	5.25331	7.92637	7.73273	4.02897
RDH16	1	1	1	1	4.96046	8.19302	1	1	1	2.6232	1	2.65091	1	1	1	1	1	1	1	1	1	1	1	1	1	1	1	1	1	1	1	1	1	1	1	1.35412	1	1	1	1	1	1	1	1	1	1	1	1	1
SDR9C7	1	1	1	1	1	3.05118	1	1.38231	1	1.38978	1	1	1	1	1	1	1	1	1	1	1	1	1	1	1	1	1	1	1	1.27233	1	1	1	1	1	1	1	1	1	1	1	1	1	1	1	1	1.25525	1	1
RDH3	1	1	1	1	4.52168	74.0968	1	4.6022	1	15.7429	1.2351	1	1	1	1	1	1	1	11.3117	1	1	1	1	2.04964	1	1	1	1	1	2.69078	1	1	2.15144	1	4.24195	3.27425	2.6736	1	1	1	1	1	1	1	1	1	7.8652	1	1
GPR182	1	1	1	1	1	1	1	1	1	1	1	1	1	1	1	1	1	1	1	1	1	1	1	1	1	1	1	1	1	1	1	1	1	1	1	1	3.48496	1	1	1	1	1	1	1	1	1	1	1	1
TAC3	1	1	1	1	1	1	1	1	1	1	1	1	1	1	4.89248	1	1	1	1	1	1	1	21.9929	12.6609	2.60089	5.58866	3.61295	47.2197	28.2439	17.7204	22.287	12.2526	20.1427	14.383	7.82131	4.09882	27.222	61.0213	21.9811	30.8476	12.4056	20.2498	28.275	15.7151	22.146	13.8983	25.1995	8.90746	6.32797
MYO1A	1	1	1	2.98861	1	1	1	9.50074	1	1	1	3.97263	1	1	1	14.4993	1	4.5345	106.608	1.54093	13.7453	1	2.77731	1.10311	1	2.96624	1	1	1	1.61854	1	1.65809	1.78652	1.0973	1	1	1	1.49917	1	1	1.13301	1	1	1.20644	3.15195	4.76228	1	1	1.17381
TMEM194A	22.0022	1	4.11137	1	12.8529	1	44.6	12.7242	1	6.70539	3.96991	1	22.3998	9.61389	1	1	42.6665	14.1543	11.7662	10.5617	24.1347	11.2007	15.7034	5.91215	31.8898	1.81831	9.14358	11.7364	8.18211	12.17	14.4607	11.8597	18.5913	14.9478	7.8724	5.43956	5.93707	2.55475	16.9173	10.1485	17.0965	10.8968	14.308	13.7726	12.4229	17.1061	6.72977	16.3258	20.0192
STAT6	1	1	1	1	1	1	1	1	1	1	1	1	1	1	1	1	1	1	1	1	1	1	1	1.51077	1	1	1.93443	2.51998	1	3.04423	1	1.24936	1.75708	1	2.41959	2.56455	1	1.47302	1	1	3.42655	2.5871	1.60592	1.99072	1.76976	1	1	1	3.88393
LRP1	1	1	1.3099	2.01643	1.35572	1.09994	1.55753	1.6465	1	1	1.02637	1	1	1	1.03099	1	6.51624	1	1.48678	1	1	1	5.08128	4.49445	4.79649	2.6228	2.25201	3.02166	1.19364	2.82657	1.96319	1.68557	3.78773	2.87347	2.17928	2.71294	11.0298	2.62391	1.75379	3.15498	4.4564	3.03467	2.38492	4.42418	1.26091	2.81799	5.27499	2.83748	2.74144
NXPH4	1	1	1	1	1	1	13.9068	1	1	1	1	1	17.4825	1	1	1	13.6371	8.15425	1	1	1	1	1	1	1	1	1	1	1	1	1	1.94401	1	1	1	1	1	1	1	1	1	1	1	1	1	1	1	1	1
SHMT2	188.022	212.511	80.8132	52.9556	115.107	236.101	168.107	88.5764	224.094	178.993	262.314	126.024	260.761	102.608	314.28	365.984	226.342	426.377	275.039	308.026	295.735	233.353	110.395	52.9415	107.813	106.848	77.7971	75.1738	101.354	102.592	95.6239	90.1763	80.6838	84.6893	91.3277	88.8512	81.5711	96.9573	75.9785	115.677	87.9072	101.887	100.512	70.7806	61.7019	123.097	121.936	104.251	100.207
NDUFA4L2	1	1	1	1	4.67286	1	1	1	1	1	1	1	1	1	1	1	1	1	7.15148	1	1	1	4.67466	1	1	12.3093	1	1	1	1	1	1	2.83049	1.9778	1	1	1	6.81303	1	1	1	1	1	2.93521	1	1	6.22523	2.8013	1
STAC3	1	22.8762	1	1	1	1	1	1	1	1	1	1	1	1	1	1	1	1	1	1	1	1	1	1	1	1	1	1	1.42494	1	1	1	1	1	1	1	1	1	1	1	1	1	1	1	1	1	1	1	1
R3HDM2	6.99594	2.24946	3.01192	3.85554	8.49035	1.1225	1.57609	2.18226	1	9.28409	2.83051	8.9069	25.7357	1	10.7779	29.3126	1	1	23.193	9.56466	29.2664	5.91127	6.23846	10.5764	2.41276	4.89316	8.96257	1.78309	3.62327	5.3231	4.18852	3.21559	8.53522	9.43169	4.6069	5.2308	11.5608	12.9179	2.56772	1	1.4285	10.8349	4.22018	4.98529	1	2.67249	4.66692	9.53579	6.97658
INHBC	1	1	1	1	1	1	1	1	1	1	1	1	1	1	1	1	1	1	1	1	1	1	1	1	1	1	1	2.13362	1	1	1	1.75054	1	1	1	6.32706	1	1	1	1	8.76597	1	1	1	1	1	1	1	1
INHBE	1	1	1	1	1	1	1	1	1	1	1	1	1	1	1	1	1	1	1	1	1	1	1	1	1	1	1	1	1	1	1	1	1	1	1	1	1	1	1	1	1	1	1	1	1	1	1	1	1
GLI1	1	1	1	1	1	1	1	1	4.02014	1	1	1	1	1	1	1	1	1	1	1	2.65916	1	1.45976	1	7.16913	1	3.88585	1.21649	3.31655	2.47943	2.43437	2.17643	2.92744	1.88838	3.12657	2.36433	6.03126	1.63555	3.20992	3.75929	1.95594	5.34755	3.96755	6.12614	2.69984	1.7775	5.05656	3.09434	2.65157
ARHGAP9	1	1	1	2.3883	12.1245	9.1223	1	1	59.7139	1	7.86974	3.60559	1	7.00144	113.929	1	1	1	30.5859	48.8695	49.8786	21.1115	2.37062	2.10252	1.22691	7.67389	1	5.96496	3.53334	8.21274	5.27543	3.20874	6.48268	4.76233	1.94341	4.39205	9.01471	1	3.40722	6.57216	1	4.52387	11.8648	9.37088	4.00511	2.72616	5.64763	7.39299	5.57253
KIF5A	8.95961	35.594	33.7716	30.159	17.1085	22.9911	16.8515	5.28808	37.1985	32.708	48.1448	30.9305	21.0952	11.0977	19.9507	12.0582	9.65339	18.2592	35.2443	14.83	38.5949	33.0213	17.8164	25.8347	13.2938	24.8311	13.9842	23.4977	17.7547	15.1547	16.9631	16.612	20.7485	20.8706	13.5442	18.6644	19.2755	30.8298	19.0633	8.8059	11.5899	16.7032	24.7671	11.4252	10.8156	20.135	14.11	19.6209	20.2213
DDIT3	144.166	83.6244	112.147	111.681	297.188	1143.36	1092.61	1250.97	140.674	298.339	664.748	375.171	702.308	2453.71	182.522	298.242	160.654	308.237	12.427	26.8257	486.424	200.336	5.33841	3.44693	9.0968	43.2377	3.46555	13.8404	9.1843	20.0227	13.3761	17.7209	4.7626	15.2683	14.4166	17.4167	17.0714	5.20913	8.34686	18.3272	1	7.8853	27.3489	22.6868	11.7491	26.95	29.0004	5.51699	29.0391
DCTN2	56.4719	23.7213	101.763	58.54	68.5557	22.9276	94.7056	42.3891	81.3669	65.6621	68.8664	130.652	1	209.407	39.517	21.2175	64.8223	92.6203	56.9104	43.1201	119.439	103.869	110.141	106.01	108.912	99.7851	74.5447	119.022	77.164	86.992	104.612	98.9176	117.128	110.207	65.6783	105.79	171.716	99.1966	74.9806	110.067	74.1788	98.7101	110.508	100.27	90.2828	88.7274	106.386	118.683	96.7274
PIP4K2C	33.0209	3.82978	42.1666	2.5577	12.5136	26.4401	24.1883	69.4712	57.2387	34.7	76.7784	18.5555	1	178.383	62.3289	95.5371	97.2204	43.5743	85.5485	35.9287	95.535	60.6645	15.3795	15.6641	20.6864	19.6983	19.944	22.2757	14.138	17.9637	22.598	21.7423	23.2994	28.0675	15.9009	22.5165	40.4931	26.8387	9.46318	33.9203	46.7461	19.0893	24.685	20.1721	14.2271	17.9443	29.7441	40.3487	28.6221
DTX3	1	1	1	1	1	1	1	1	2.1436	1	1	1	1	1	1	1	3.82613	1	1	1	1	1	13.4553	19.7086	2.63749	5.74754	7.1057	8.71046	1	3.25477	7.36237	3.1984	1.9093	2.27243	10.1736	7.10877	12.84	5.43757	5.38173	4.4051	3.03406	7.91463	1.9333	8.43702	7.12855	11.4432	5.07238	4.8032	15.085
GEFT	1	1	1	1	1	1	1	1	1	1	1	1	1	1	1	1	1	1	1	1	1	1	2.00138	1	1	1	3.62105	1	2.02428	1	1	1	1	1	1.34615	1	1	1	1	1	1	1	2.50313	1	1	1	1	1	1
SLC26A10	1	1	1	1	1	1	1	1	1	1	1	1	1	1	1	1	1	1	1	1	1	1	1	1	1	1	1	1	1	1	1	1	1	1.87112	1	1	1	1	1	1	1	1	1	1.30236	1	1	3.80804	1	1
B4GALNT1	1	1	1	1	1	1	1	1.42238	1	1	1	1	1	1	1	1	1	1	1	1	1	1	1	1	1	1	2.58968	3.45109	2.08656	1.29812	1	2.14734	2.14079	1	1	1	1	1	1.91868	5.27586	1	3.34035	3.60949	1.86301	1	1	1	3.6303	1.52485
OS9	50.6945	38.8883	57.1218	104.789	63.421	49.4898	141.287	67.8587	46.0483	181.509	58.3461	102.778	43.0733	54.3243	24.6855	65.9781	67.1744	32.7384	44.9371	55.9131	34.1946	29.4564	9.92037	2.50714	3.75134	1	13.4085	6.15098	7.62073	9.06716	11.0016	4.37718	9.21629	11.0796	6.66298	3.83922	23.9047	9.23829	12.141	15.5317	11.9688	17.745	10.4348	18.1764	3.45424	10.9238	10.1924	9.05391	15.5736
AGAP2	1	1	1	1	1	1	1	1	1	1	1	1	1	1	1	1	1	1	1	1	1	1	1	1	1	1	1	1	1	1	1	1	1.48013	1	1	1	1.47336	1.44142	1	1	1	1	1	1	1	1	1	1	1
TSPAN31	381.08	195.975	194.134	320.792	98.0374	116.013	232.455	150.364	153.866	221.246	155.711	351.699	353.385	190.203	1	47.5174	267.031	227.571	57.3146	125.076	177.483	42.1212	105.978	107.927	158.739	171.999	108.791	168.576	152.027	190.879	146.956	165.81	180.743	179.234	119.637	186.769	114.001	287.989	224.706	110.202	207.415	145.833	213.914	137.537	140.431	177.755	168.545	207.93	147.955
CDK4	49.2332	70.8577	73.9581	127.199	60.0281	176.469	126.078	129.154	128.034	77.7599	97.8952	106.519	531.521	315.598	215.22	212.834	269.651	337.318	176.731	316.7	496.292	470.425	304.588	247.547	220.351	324.058	273.153	230.906	171.523	269.675	314.183	349.69	259.923	271.853	223.009	372.176	332.316	397.064	445.948	257.154	260.208	456.319	326.809	335.207	248.41	354.776	289.237	348.245	266.802
9-Mar	1	1	6.93198	1	9.39993	1	1	1	1	1	1	1	1	1	1	1	1	1	1	1	1	1	1	2.15208	1	1	1	1	4.92911	1.86831	1	2.22384	1	2.61429	1.98842	1	1	4.77768	1	8.92361	4.32328	1	2.11725	1	4.81266	1	8.81904	1	3.57491
CYP27B1	1	1	1	1	1	1	1	4.08683	1	1	1	1	1	1	1	1	1	1	1	1	1	1	1	1	1	1	1	1	1	1	1	1	1.67042	1	1	1	6.4091	1	1	1	1	1	1	1	1	1	1	1	1
METTL1	34.8201	68.4316	1	1	40.0625	1	29.5049	1	101.315	65.5854	35.9758	48.5961	38.2917	48.2045	37.5754	216.883	103.375	87.0002	31.7606	19.1467	106.851	150.436	64.5269	91.5756	121.288	105.513	47.1014	99.1754	50.74	62.8451	66.9283	85.7262	92.2206	95.9017	69.6689	68.6449	91.7599	155.499	97.7376	101.398	101.143	73.4167	75.4565	71.5631	65.2588	89.1792	71.9129	95.2488	76.1116
FAM119B	1	1	3.24961	1	4.34755	10.4865	1	3.28678	1	1	1	1	1	1	1	16.9917	1	1	1	1	1	1	4.49453	11.3134	6.11932	1.91071	1.73021	3.32073	4.65294	2.64552	3.92294	2.68857	2.3441	3.57088	1	2.80345	3.93166	1.87535	1	1	4.50504	3.91395	7.09321	3.4058	2.32243	2.29668	2.53575	4.57332	3.56589
TSFM	71.3249	190.652	200.339	243.087	177.64	151.022	90.6286	110.064	262.527	242.488	71.5098	159.216	196.326	43.129	97.6215	320.577	246.492	149.465	196.481	187.338	131.641	337.875	156.515	228.142	197.232	176.243	132.176	215.987	188.728	179.372	184.967	181.066	169.076	176.499	140.873	259.191	87.4274	216.282	223.068	236.551	84.4485	130.609	146.953	136.113	127.346	197.185	139.387	161.103	131.188
AVIL	331.535	315.766	214.713	245.438	353.854	1	1	18.1679	181.209	219.233	215.468	257.188	1	1	7.93566	80.9127	1	1	1	17.5322	180.898	68.775	1	1.71913	1	1	1	1	1	1	1	1	1.14813	1.18258	1	1	1	1	1	1	1	1	1	1.09681	1	1	1.12966	1	1
CTDSP2	1	1	8.49216	1	1	1	1	62.3287	1	1	5.20738	6.29691	1	1	1	1	1	1	1	8.40588	4.7884	1	4.47522	1	11.1195	1	1	1	1.77649	2.42889	3.00247	3.41438	1.57601	1	1	1	3.30594	9.30516	14.9566	6.68367	3.55682	1	3.08855	1.68779	2.05945	4.8735	3.9901	4.58667	9.76642
XRCC6BP1	309.918	74.2204	30.4709	194.759	138.14	159.383	96.9885	24.9709	31.5191	1.23577	14.9491	124.612	45.6927	62.6619	97.742	116.96	218.938	28.4845	18.5244	1	1	1	60.9686	37.1869	30.0915	40.3118	48.4711	29.5697	84.3213	52.254	45.1597	60.7402	74.4094	51.5964	43.5595	89.0989	47.2812	120.71	17.5147	42.0093	64.8603	66.103	80.3714	52.6564	39.1503	80.9845	30.546	75.6097	68.0434
LRIG3	1	1	1	1	1	1	1	1	1	1	1	1	1	1	1	1	1	1	1	1	3.40518	1	1	1.84607	9.9105	1	1	1	4.35054	2.1981	4.19509	2.61554	5.90269	7.48833	7.66519	2.86178	1	1	10.1879	8.09329	1	4.63309	1.72106	3.94478	8.29275	7.43971	7.54867	17.1193	11.6155
SLC16A7	1	1	1	1	1	1	1	1	1	1	1	1	1	1	1	1	1	1	1	1	1	1	9.73319	12.7397	7.04601	1	4.23848	9.02408	2.54658	4.68694	5.84226	5.46036	12.056	4.79289	1	2.49487	3.95242	1	6.84181	9.42902	1.48211	7.06625	12.4016	3.51417	2.1593	9.52425	3.84314	12.1818	8.99312
FAM19A2	3.51835	1	1	1	1	1	1	1	1	1	1	1	1	1	1	1	1	1	1	1	1	1	1	1	1	1	1	1	1	1	1	1.43314	1	1.68417	1	1	1	1	1	1	1	1	1	1	1	1	1	1	1
RPL32	1941.76	1846.77	1830.76	2584.96	1807.84	1441.05	1780.04	2581.01	1251.78	1031.61	1401.9	1499.38	928.146	1155.01	1146.6	1392.7	1467.74	1130.45	578.175	1410.87	949.92	1383.47	2861.9	3525.32	3091.74	3325.73	3192.68	3549.85	4390.15	3616.48	3625.72	3651.82	3470.42	3495.42	4174.02	3674.46	3439.69	4624.75	4529.01	3091.88	3508.92	3388.05	3392.04	3304.1	3198.2	3076.23	3111.5	3504.39	3264.44
PRELID1	810.532	897.574	1197.08	1100.38	1025.31	1369.67	804.118	909.589	771.218	520.092	1104.88	977.364	721.98	349.972	697.252	929.14	474.238	715.016	384.277	883.106	832.465	868.722	1011.21	903.057	930.47	985.509	796.776	1025.68	1008.22	1000.31	972.31	980.244	1095.68	1013.97	716.878	959.424	1124.04	1573.86	917.845	882.644	836.375	909.832	976.11	743.951	854.982	920.583	825.236	1006.65	912.542
USP15	21.5757	6.01658	1	38.9656	19.9054	18.0974	34.4388	11.2382	8.81244	7.40181	31.6184	18.4645	1	42.2105	27.1898	1	1	2.47697	52.4613	1	35.1691	7.65538	20.5877	38.7813	31.3646	29.55	29.9548	33.5176	29.064	26.9588	28.3746	35.2578	41.757	30.931	16.9423	45.5104	30.8964	10.1043	29.7451	25.0722	28.0251	13.7212	34.6115	21.3497	22.1157	28.4185	43.4225	21.6345	37.3156
MON2	1	1	1.30397	9.15521	2.25772	1.05013	1.03748	1	1	1.27465	7.15069	1.75534	1	11.5817	9.28366	1	20.5818	1.2033	1	1	1.64411	1	4.55441	4.18218	3.61825	6.07195	4.4861	2.9046	2.31941	4.69562	3.44465	3.87432	4.63436	5.2573	7.37212	3.73498	1.34067	1	2.40044	4.64764	1.65448	2.80522	1.83527	3.52956	4.50865	3.55475	3.61455	5.62539	7.51992
PPM1H	1	1	1	4.51216	17.3669	1	1	1	1	1	1	1	1	20.8592	1	1	1	1.80617	1	1	1	1	1	3.31479	1	1	1	1	1	1	1.24573	1.55332	1	1.48108	1.51233	1	1	1	1.8237	1	1	1	1	1	1	1.38499	1	1	1
RFPL4B	1	1	1	1	1	1	1	1	1	1	1	1	1	1	1	1	1	1	1	1	1	1	1	1	1	1	1	1	1	1	1	1	1	1	1	1	1	1	1	1	1	1	1	1	1	1	1	1	1
NPM1	2279.19	3089.08	2396.71	2527.14	2325.74	2226.14	2020.77	1576.67	2060.7	1299.04	2276.16	1876.92	2349.01	1497	2122.46	1853.01	1618.49	1840.56	1934.67	2061.82	2474.94	2138.7	5711.99	6047.36	5703.57	5677.14	4995.32	6593.62	5644.75	5492.19	6083.72	6503.32	6419.04	5538.44	5053.2	5847.35	4576.79	3995.48	5198.23	5470.64	6004.91	4893.28	5649.05	4483.24	4974.42	6132.75	5355.98	5527.03	5376.39
LAMA4	1	1	1	1	1	1	1	1	1	1	1	1	1	1	1	1	1	1	1	1	10.3727	1	1.13556	1	1	1	1	3.08248	1.17554	1.73067	1.08536	1.33025	2.28499	1.1792	2.10962	1	1	1.18877	1	1	1	1	1.0819	2.32124	1.25824	1	1	2.77467	1.50773
QTSA-19618	1	1	1	1	1	1	1	1	1	1	1	1	1	1	1	1	1	1	1	1	1	1	1	1	1	1	1	1	1	1	1	1	1	1	1	1	1	1	1	1	1	1	1	1	1	1	1	1	1
TUBE1	1	24.6819	1	28.4376	27.8585	1	78.6016	1	1	23.7908	7.81189	2.13202	1	1	1	47.8353	19.3516	1	29.992	29.2399	19.8729	55.1111	19.242	19.6259	7.73516	30.6679	24.1231	10.9722	19.1747	17.4528	20.445	24.5361	26.6461	25.8943	10.9934	18.0022	18.6526	12.3302	8.07584	18.4984	9.87765	16.823	29.2213	19.6444	15.5003	22.5204	19.5526	18.0407	18.4871
WISP3	1	1	1	1	1	28.3237	44.5675	2.42588	1	1	1	1	1	1	1	1	1	1	1	1	1	1	1	1	1	1	1	1	1	1	1	1	1	1	1	1.864	1	1	1	1	1	1	1	1	1	1	1	1	1
FYN	47.8478	1	1	1	2.41924	1	1	1	1	1	1	1.72924	1	1	1	1	1	14.2751	1	1	3.76756	2.48663	4.93168	3.77331	2.0113	7.77706	3.67445	5.7467	10.3348	4.39925	7.12608	7.51923	6.47663	6.80266	6.87099	7.75832	1.52425	3.15683	4.65183	19.188	18.7405	6.68079	9.10663	8.64894	5.53016	10.2493	9.55276	2.97807	2.69235
TRAF3IP2	6.82489	1.78888	1	1	1	1	1	14.9706	1	1	1	1	1	1	1	1	3.86018	1	1	1	1	1	17.4008	33.8547	11.5299	36.464	19.1531	10.0259	13.1041	41.3142	36.0046	31.8049	22.5096	47.2451	45.8631	13.5149	15.6877	9.45522	12.4988	33.9456	12.0891	25.9028	39.4257	25.2715	14.075	29.1214	10.7522	32.0145	16.6083
REV3L	6.9988	1.73681	10.0602	4.33438	10.4125	6.86453	1.98269	1.76163	8.4798	3.72336	9.94069	6.91273	1	6.04372	2.56392	5.1575	9.28796	11.9286	2.03501	1	3.39774	1.96084	1.54753	3.23846	1.52827	1.41544	3.05724	1.32775	2.47398	1.56761	2.48166	2.26186	1.06735	2.4953	2.22792	2.84812	1.18489	1	2.43882	1	3.75729	2.57262	2.58339	1.94459	3.5881	5.01856	1.13458	2.31585	2.65642
SLC16A10	1	1	1	1	3.71059	1	1	3.38657	1	1	1	1	37.8733	1	1	1	1	1	1	1	1	1	1	3.47846	1	12.9246	1	1	6.42584	4.97437	5.30446	3.59014	2.04033	4.81169	1.65276	7.83318	1	6.57173	8.31709	1	1.94175	1	1.36704	3.08089	2.5634	1	4.81502	2.49458	3.54842
BXDC1	1	150.002	118.776	153.472	79.4189	61.1697	50.3575	34.3521	173.4	49.5421	48.7242	109.011	256.684	28.396	52.4356	234.224	57.6538	42.0571	78.5943	24.3513	110.949	223.589	164.635	187.283	151.914	246.3	164.837	195.042	259.066	163.248	199.89	227.891	146.253	135.464	211.355	192.513	156.823	211.252	215.227	169.155	122.656	252.754	180.165	215.578	176.41	164.301	169.017	183.908	166.012
GTF3C6	1	27.2683	1	27.9812	23.4083	1	27.0251	41.4865	124.558	14.6123	13.8909	9.21331	47.0628	14.9491	52.4322	126.674	5.06113	38.5215	9.43607	51.5366	74.9528	49.5064	123.88	84.6211	128.11	87.8736	81.1543	152.37	95.765	101.387	139.664	122.239	110.417	105.966	81.2579	118.428	104.473	90.4356	87.6281	99.5734	147.804	128.998	104.767	59.3416	90.5095	107.535	113.488	108.9	137.112
AMD1	55.2338	69.8243	23.9822	1	21.5295	55.5767	56.7163	55.1844	30.578	18.8062	8.92983	8.56235	25.4522	31.9296	1	51.2611	10.9924	12.5149	5.21687	32.158	33.0255	9.52987	49.9056	70.3962	64.4337	84.4088	41.6714	88.6106	57.0771	68.2221	56.868	75.7975	50.2963	66.403	45.7861	60.9015	57.9917	36.8096	55.5104	77.7803	56.1109	59.3127	52.3846	39.5447	50.0776	37.6	51.698	53.227	62.8767
GABARAP	669.518	482.056	593.689	426.81	528.438	553.017	212.103	341.32	711.018	420.464	671.41	573.479	447.114	1046.16	229.211	217.59	610.773	240.452	175.06	406.897	539.117	491.323	284.57	300.015	339.975	297.202	299.934	274.102	312.482	454.731	368.087	325.956	375.572	414.68	350.523	298.221	276.826	328.156	323.014	325.551	392.986	264.376	392.451	358.511	370.9	307.887	381.01	351.236	247.043
CDC2L6	1	1	1	1	1	2.12311	1	1	1	1	1	1	1	1	1	1	1	1	1	1	1	1	1	1	1	1	1	1	1	1	1	1	1	1	1	1	1	1	1	1	1	1	1	1	1	1	1	1	1
SLC22A16	1	1	1	1	1	1	1	1	1	1	1	1	1	1	1	1	1	1	1	1	1	1	1	4.48748	1	1	1	1	1	1	1.40848	1	2.68258	2.38935	1	1	1	1	6.05139	1	5.01588	1	1	1	1	1.68548	1	1	1
DDO	1	1	1	1	1	1	1	1	1	1	1	1	1	1	1	1	1	1	1	1	1	1	1	1	1	1	1	1	1	1	1	1	1	1	1	1	9.12347	1	1	1	1	1	1	1	1	1	1	1	1
C6ORF186	1	1	1	1	1	1	1	1	1	1	1	1	1	1	1	1	1	1	1	1	1	1	1	1	1	1	1	1	1	1	1	1	1	1	1	1	1	1	1	1	1	1	1	1	1	1	1	1	1
CDC40	5.36053	57.2073	49.024	59.9599	29.7581	1	22.6409	16.4854	21.8211	64.8694	59.1131	47.1003	73.4122	17.7766	44.9843	1	84.4569	35.8076	81.1601	5.75995	36.972	20.6238	23.3187	16.8035	27.3538	30.7529	13.6628	21.7977	27.3194	18.7315	24.3609	29.6855	29.3646	32.1492	17.8841	19.6298	23.6289	21.8924	11.7194	28.2645	40.3744	17.4481	17.237	17.4046	13.4783	16.9495	34.4716	36.5238	25.1846
WASF1	1	1	1	1	1	1	1	1	1.88004	1	1	1.29344	1	1	1	1	15.1096	1	1	1	1	1.69746	8.15099	11.5288	8.88654	9.68859	9.64143	15.1707	13.3495	11.9486	16.81	13.0463	16.1344	9.15428	1.66294	7.21351	23.9602	9.38784	5.45261	14.0629	6.97983	19.9379	4.47709	21.9677	8.54636	18.7975	9.2168	17.4553	10.7653
GPR6	1	1	1	1	1	1	1	1	1	1	1	1	1	1	1	1	1	1	1	1	1	1	1	1	1	1	1	1	1	1	1	1	1	1.93099	1	1	1	1	1	1	1	1	1	1	1	1	1	2.44841	1
FIG4	1	33.7148	18.131	10.3463	22.2865	1	20.0268	11.069	26.7948	1.14307	6.32665	1	1	1	1	34.5891	11.6878	5.09052	1	23.3751	37.5547	12.8065	6.8261	6.4289	24.4596	4.05398	7.8003	9.34701	7.21219	3.95117	12.1714	12.4823	16.9116	16.7425	1	6.22203	1	25.0191	18.7028	14.3756	3.57537	2.95686	18.4418	9.15501	15.0704	6.56303	5.61748	5.94217	5.98337
AKD2	1	1	1	1	1	1	1	1	1	1	1	1	1	1	1	1	1	1	1	1	1	1	1	1	1	1	1	1	1	1	1.21117	1	1.58079	1	1	1	1	1	1	1	1	1	1	1	1	1	1	1.47443	1
C6ORF224	1	1	1	1	1	1	1	1	1	1	1	1	1	13.324	1	1	1	1.52259	1	1	1	1	1	1	1	1	1	1	1	1	1	1	1	1	1	1	1	1	1	1	1	1	1	1	1	1	1	1	1
ZBTB24	2.22175	1	1	1	13.2939	1	1	1	2.32107	1	1	1	12.5145	1	1	1	1	1	1	1	1	9.60361	3.62616	2.3567	1	1	1	1	2.56644	1.90411	2.78809	1.86534	1.9189	2.28342	1	1	1	1	1	1	3.78021	1	1.57176	1	1	1.8474	1	3.59477	1
MICAL1	1	3.76281	1	1	1	1	1	1	1.82417	8.5994	1	7.39066	1.63297	1	25.0094	1	15.6465	1	14.6851	16.8864	1	1	9.0226	27.9455	6.51507	7.87448	11.4548	15.0478	13.7429	12.7414	6.37582	6.73522	8.40978	4.04229	10.0523	12.5544	8.80526	11.1338	13.5894	11.3316	12.4301	21.8273	7.77714	13.708	11.3758	13.3836	7.54338	7.22055	11.8584
SMPD2	28.2605	1	23.9577	1	20.8917	12.5887	4.82268	30.8569	1.23099	25.9252	19.4912	21.1769	1	1	1	1	1	1	1	24.9785	6.75959	20.1256	44.8754	38.3835	21.9029	35.8695	32.728	54.7669	20.6231	32.5495	52.0415	42.3213	17.715	16.5359	36.974	42.1058	60.7004	54.2776	53.216	28.3575	85.1046	49.5292	44.8093	59.887	21.2178	112.433	23.4275	46.9209	62.7105
PPIL6	1	1	1	1	1	1	1	3.48509	1	1	1	1	1	1	1	1	1	1	1	1	1	1	1	1	1	1	1	1	1	1	1	1	1.06214	1	1	1	1	1	1	1	1	1	1	1	1	1	1	1	1
CD164	180.328	320.169	229.925	231.321	175.393	103.129	397.162	488.497	194.178	241.444	281.41	196.206	177.861	392.686	336.793	334.322	213.723	200.798	128.71	293.201	326.844	235.158	165.003	152.97	128.253	204.377	185.981	200.962	194.233	146.448	182.498	194.243	178.544	169.381	156.821	205.12	217.894	177.108	138.174	154.231	183.839	121.843	137.228	137.55	107.269	138.083	131.896	164.27	155.739
C6ORF185	1	1	1	1	1	1	1	1	1	1	1	1	1	1	1	1	1	1	1	1	1	1	1	1	1	1	1	1	1	1	1	1	1	1.39386	1.31367	1	1	1	1	1	1	1	1	1	1	1.24227	1.19024	1	1
SDK1	1	1	1	1	1	1	1	1.06203	1	1	1	1	1	1	1	1	1	1	1	1	1	1	1	6.24401	1	3.73701	1	1	1	1	1.73263	1	1	1	1	1	1	1	1	1	1	1	1	1	1	1	1.97628	1.96033	1
OR12D2	1	1	1	1	1	1	1	1	1	1	1	1	4.36917	1	1	1	1	2.09575	1	1	1	1	1	1	1	1	1	1	1	1	1	1	1	1	1	1	1	1	1	1	1	1.66693	1	1	1	1	1	1	1
ANKRD26	3.31534	2.41051	10.3886	16.9916	14.1242	75.2812	39.1843	20.3693	33.8985	7.11196	9.35223	3.78986	3.39969	23.6316	29.4766	1	40.805	14.2377	1	1	6.79851	1	5.83371	9.44326	30.3844	17.9105	18.4169	6.16898	14.9091	8.0998	10.92	9.14414	5.02551	9.55486	30.5063	7.75709	14.9961	8.80861	1.43367	1.39159	2.48648	4.59586	9.42256	6.54865	17.3897	5.61609	18.9031	26.3721	7.7147
HRPA	1	1	1	1	1	1	1	1	1	1	1	1	1	1	1	1	1	1	1	1	1	1	1	1	1	1	1	1	1	1	1	1	1	1	1	1	1	1	1	1	1	1	1	1	1	1	1	1	1
SUCC	1	1	1	1.12231	1	1	1	1	1	1	1	1	3.97784	1	1	4.01077	1	6.96957	1	4.34372	1	1	1	1	1	1	1	1	1	1	1	1	1	1	1	1	1	1	1	1	1	1	1	1	1	1	1	1	1
NIPAL1	1	1	3.30396	1	1	1	1	24.8273	1	52.3557	1	1	1	1	1	1	1	1	1	1	1	1	9.94882	16.6926	1	9.46256	4.01097	3.43276	3.05883	1	5.34624	1.67884	4.81343	1.66195	3.48149	6.60837	1	1	9.88778	9.36181	1	1	3.73719	1	4.61507	2.96861	5.04979	1.72867	5.45624
CNGA1	1	1	1	1	1	1	1	5.95317	1	1	1	1	1	1	1	1	1	1	1	1	1	1	1	1	1	1	1	1	1	1	1	1	1	1	1	1	1	1	1	1	1	1	1	1	1	1	1	1	1
NFXL1	1	1.87481	1	1.69464	1	9.55717	1	1.85013	46.2317	1	1	1	1	1	1	1	1	1	1	1	1	1	7.64609	6.68092	1	4.76387	4.88443	4.35718	6.52685	2.07574	5.67385	3.40543	3.16924	4.42347	5.27218	7.11259	2.98816	6.36503	11.7436	6.56517	13.3096	1.30937	2.58201	3.93468	3.19068	2.36969	9.17502	8.51448	2.0619
CORIN	1	1	1	1	1	1	1	2.97629	1	1	1	1	1	1	1	1	1	1	1	1	1	1	1.12285	1	1	1	1	1	1	1	1	1	1	1	1	1	1	1	1	1	1	1	1.08756	1	1	1	1	1	1
ATP10D	1	1	1	1	1	1	1	1.30076	1	1	1	1	1	1	1	1	1	1	1	1	1	1	1.85209	1	1.77942	1	2.4917	1	1.15209	1.10553	1.10844	1.27575	1	2.91851	1	1	1	1	1	1.69491	1	1	1.60441	1.33683	1	1	1.47433	2.26955	1.99014
COMMD8	85.3932	1	96.3557	92.0299	59.5182	1	1	90.1921	66.8015	26.1812	125.477	72.108	195.765	27.2236	45.3466	59.7265	23.6322	72.7283	53.1501	117.119	32.1449	87.7211	61.734	27.2881	16.4899	51.9445	23.5199	53.1388	56.163	34.9494	45.1354	57.168	59.9203	61.1439	47.036	28.0264	22.098	28.9237	18.4777	33.037	41.6354	72.1469	29.2385	33.2932	57.4356	61.7589	53.5285	53.319	37.6632
GABRB1	1	1	1	1	1	1	1	1	1	1	1	1	1	1	1	1	1	1	1	1	1	1	1	1	1	1	1	1	1	1	1	2.06141	1	1	1	1	1	1	1	1	1	1.78561	1	1	1	1	1	1	1
CTAGE5	5.39201	13.2908	49.0378	1.33824	47.3958	1	51.245	4.05764	36.9724	20.2333	13.2651	31.4848	24.5339	37.4689	50.1604	32.1898	10.1982	7.89162	35.3963	21.7628	24.218	1	19.1178	17.3845	8.22751	20.4852	25.176	18.907	26.3864	20.4991	21.5605	20.8547	22.1698	21.2161	10.335	26.041	12.1548	15.9682	4.75344	4.89358	14.9392	14.5033	21.7902	18.5301	22.4996	24.0176	22.2664	15.0861	16.8059
GABRA4	1	1	1	1	1	1	1	6.53643	1	1	1	1	1	1	1	1	1	1	1	1	1	1	1	1	7.70531	4.50158	2.7754	6.17921	2.69363	5.04441	2.02494	4.69531	3.79664	3.14528	5.60052	1	1	1.64407	1	4.70027	4.10363	1	1.36879	3.85395	1.44367	5.70368	1.44053	9.40594	5.95556
COX7B2	1	1	1	1	1	35.4913	1	1	1	1	1	22.6356	1	1	1	1	1	1.18952	47.0351	1	34.6271	51.6865	1	1	28.0398	1	1	1	6.46852	3.81052	2.99962	3.40392	1.52363	1	4.60395	4.47614	39.4596	1	1	1	10.6505	1	1	2.65881	2.25969	1	1	1	1
GABRA2	1	1	1	1.16216	1	1	1	4.98962	1	1	1	1	1	1	1	1	1	1	1	1	1	1	1	1	1	1	1	2.50141	1	1	1	1	1	1.305	1	4.88742	6.29983	1	1	1	1	1	1	1	1	4.20192	1	8.60943	8.063
GABRG1	1	1	1	1	1	1	1	1	1	1	1	1	1	1	1	1	1	1	1	1	1	1	1	1.88543	6.52625	1	1	2.78056	2.14721	1.8802	1.71976	5.13508	2.60405	3.20514	1.44373	5.66861	4.21568	4.86331	1	1	9.71082	4.93473	1	1.57377	4.36615	1	6.64929	7.41352	11.006
KIF3C	1	1	1	1	1	5.36558	1	2.08852	1	1	1	1	1	1	1	1	1	1	1	1	1	1	3.88352	1.98346	1.768	1	1	1	1	1.16841	1.5606	1.31631	1.94137	1.32649	1	1.57732	3.40504	1	1	3.75329	1.33858	1	2.87583	2.74956	1.31287	2.65755	1.37786	1	5.64405
PCBP3	13.0812	2.72586	1	1	1	1	1	1	1	8.52173	1	1	1	1	1	1	10.2272	1	1	1	9.62527	6.27316	11.2481	10.4959	11.3528	6.75932	9.2665	5.45972	7.19067	4.35322	10.089	3.12975	4.53859	7.5746	17.5786	11.4826	14.2286	7.37299	19.9931	5.88013	5.04696	4.64257	10.3412	9.64939	13.7891	14.2935	18.1855	15.3238	12.1029
COL6A2	1	1	1	1	1	1	1	2.54556	1	1	1	1	1	1	1	1	1	1	1	1	1	1	1	1	1	1	1	1.98668	1	1.47074	1.93332	1.86676	1	1	1	1	2.75315	1	1	1	2.16812	1	1	1	1	2.25907	2.09252	2.53965	2.66321
FTCD	1	1	1	1	1	1	1	1	1	3.27335	1	13.4322	1	1	1	1	1	27.8471	1	1	1	1	6.04858	1.53912	3.62743	1	1	10.0873	1	5.64496	2.42087	9.73326	6.25424	4.49507	2.8956	2.81386	2.65816	1.591	1	1	1	7.72138	6.57726	2.44816	5.67263	1	3.03462	10.8668	1
LSS	1	1	1	1	9.94432	8.38172	1	3.33231	1	1	1.13841	2.91461	1	1	9.66693	1	1	1	1	20.5055	1	3.81299	5.47109	5.60398	9.98863	7.9696	10.6469	6.59934	8.79201	6.99204	5.66369	6.0105	11.0023	10.431	8.33989	8.45606	14.3648	2.43698	9.84493	1.31343	7.18126	8.19987	5.70023	6.07857	2.28198	4.83153	13.7762	9.86534	5.26696
MCM3AP	11.6205	3.95477	2.54673	5.58308	8.43677	3.24636	2.96724	1.28891	5.98789	3.65104	2.07405	7.39126	1	8.32739	1	6.32599	1.82449	1.47904	1	1	1	2.3733	6.55456	1.49479	8.44297	2.30973	4.55865	2.09407	4.208	4.18748	2.54118	2.9936	4.70554	3.20879	1.76336	2.15989	11.7014	7.21469	12.5824	9.82555	7.00073	4.99446	4.6201	4.25208	4.20832	10.2624	5.07983	6.17861	6.37625
C21ORF57	29.4377	1	22.1731	72.9717	84.5335	67.2926	85.3674	67.2025	39.8411	1	32.6899	17.3074	49.8137	9.22325	23.2988	79.7297	35.5831	35.5589	23.846	67.6016	36.4243	21.9475	25.0759	49.2258	39.968	24.4416	21.1897	32.4524	35.3107	14.4829	35.8701	25.5903	20.1421	15.6621	9.65226	34.8245	32.6874	24.961	13.6361	66.0967	39.6143	42.7525	50.5126	24.8573	33.5222	34.1931	17.8404	30.3904	32.8797
PCNT	1.25093	1	1.34272	1.95725	1.87241	4.33538	1.51708	1.34356	1	1	1.43813	1.08239	1	1.40326	2.27667	1	1	1	1.69997	3.73721	1	1	1.08668	1	1.92457	1.31886	1.62596	1.23283	1.15333	1.22431	1.47345	1.43109	1.07706	1.9882	1.88851	1.17324	1	1	1	1.16112	1.63095	1.34527	2.01661	1.77669	1.59427	1.51568	1.08961	1.16632	1.22025
DIP2A	1	1	1	1	1.5002	2.26223	2.34485	1	1	1	2.23943	3.04804	1	1	1	1	1	1	1	1	1	1	1	1.56408	1	1	1.10915	1.76563	1	1.72084	1.09363	1	1.34543	1.15849	1	2.29898	1.19389	1	1	1	1.17751	1.58363	1	1.89331	1	1	1	1.40897	1.04708
S100B	1	1	1	1	1	1	1	1	1	1	1	1	1	1	1	1	1	1	1	1	1	1	1	1	1	1	4.74005	2.34859	12.0564	4.45953	4.69785	1.95111	2.85575	1	1	1	1	1	1	1	1	1	2.78333	1	1	1	1	1	1
PRMT2	1	12.9763	9.76928	1	9.96755	3.69578	1	2.26574	1	1	13.1132	10.631	1	23.4132	15.3436	2.10015	1	20.9106	1	11.2716	14.9608	1	8.12089	10.096	4.91006	9.64327	4.51915	5.42419	6.49692	6.37112	7.41723	8.53114	4.47457	4.7912	8.25912	8.50195	5.41656	10.3195	3.04107	7.71423	2.28522	19.7529	9.20329	5.07048	3.52328	4.21151	6.92403	7.70102	15.0561
NEGR1	1	1	1	1	1	1	1	1	1	1	1	1	1	1	1	1	1	1	1	1	1	1	1	1	1	1	1	1	1	1	1	1	1	1	1	1	1	1	1	1	1	1	1	1	1	1	1	1	1
YARS2	1	17.6705	50.8604	3.38374	13.8669	1	20.5783	1	2.55396	30.2694	17.7287	53.4906	1	15.4267	1	21.8037	29.6727	61.5834	55.0493	16.4908	19.8573	58.8315	18.6797	39.6498	14.69	36.691	24.9999	15.8791	17.3337	14.766	15.1942	18.2227	14.9886	28.5559	11.1571	20.5044	24.8782	18.5683	17.0222	18.2717	23.6038	15.6135	18.2476	7.43369	16.7006	18.152	29.7669	26.5632	19.3667
LRRIQ3	1	1	1	1	1	1	1	1	1	1	1	1	1	1	1	1	1	1	1	1	1	1	1	1	1	1	1	1	1	1	1	1	1	1	1	1	1	1	1	1	1	1	1	1	1	1	1	2.15254	1
TNNI3K	1	4.32849	1	1	1	1	1	2.85274	1	1	1.70334	1	1	1	6.23901	1	1	2.03495	1.8421	1	1	1	2.24908	1.50896	1	1.13346	2.02676	3.45822	1	1.50365	1.8163	1.75949	1.79448	1.5392	1	1.25167	1.98993	1	1.99886	2.54638	1.7613	1	1.7879	1	1.7359	1.56795	1.60895	1.75066	1
LRRC53	1	1	1	1	1	1	1	1	1	1	1	1	1	1	1	1	1	1	1	1	1	1	1	1	1	1	1	1	1	1	1	1	1	1	1	1	1	1	1	1	1	1	1	1	1	1	1	1	1
C1ORF173	1	1	1	1	1	1	2.05179	1	1	1	1	1	1	1	1	1	1	1	1	1	1	1	1	1.34084	1	1	1	1	1.36968	1	1	1.08296	1.04701	1.43127	1	1	1	1	1	1.93214	1	1	1	1	1	1	1	1	1
CRYZ	10.202	58.6228	28.3099	12.5063	71.3651	75.3585	110.11	14.9501	71.3846	79.5696	25.3274	58.6374	51.6887	11.1647	169.421	20.9306	126.886	171.006	47.6978	51.0375	82.4752	62.4669	50.9469	40.6287	6.42497	45.623	38.429	45.4299	31.6027	35.7069	31.2811	30.1093	28.4726	36.9098	3.62988	51.8208	1.56458	53.0571	6.6383	20.6988	38.1425	15.9279	36.1434	34.7402	24.323	26.5433	22.1933	38.914	26.907
TYW3	93.5292	123.227	123.073	22.8779	101.873	100.809	76.8758	66.9735	47.4024	1	62.3996	80.3946	1	51.6767	23.1569	1	163.781	81.0398	52.1974	71.6003	1	69.6617	56.807	70.8241	33.577	65.6218	75.5846	66.5494	75.9521	44.8785	60.6108	65.1911	57.8866	42.3508	53.6433	41.6188	34.8668	50.6716	41.9937	58.5089	61.1373	36.3138	68.9451	64.0363	61.689	77.7721	40.4574	68.1654	54.7831
LHX8	1	1	1	1	1	1	1	1	1	1	1	1	1	1	1	1	1	1	1	1	1	1	1	1	1	1	1	1	1	1	1	1	1	1	1	1	1	1	1	1	1	1	1	1	1	1	1.98901	1	1.72201
SLC44A5	1	1	1	1	1	1	1	1	1	1	1	1	1	1	1	1	1	1	1	1	1	1	1	1	1	2.04982	1	1.15559	1	1.76835	2.47038	1.7186	2.30103	3.86267	1	1.09188	1	1	3.61022	1	1	1	1	1	1	1.92109	1	1	1.18746
ACADM	147.58	172.852	519.203	310.137	205.599	455.887	152.931	805.746	245.573	338.419	114.818	439.493	2349.53	1586.97	405.29	535.621	2072.91	2149.11	449.944	1079.55	1200.16	1602.1	218.068	258.242	252.077	382.52	228.341	373.322	216.857	352.331	255.746	281.081	260.513	302.23	230.712	303.289	187.978	167.173	251.383	196.303	268.406	283.283	266.42	205.611	196.11	200.578	224.577	242.302	285.752
RABGGTB	205.245	47.6929	157.032	15.1282	191.438	84.2272	69.5807	31.6086	57.9376	95.9162	41.6111	32.7229	25.067	96.9648	190.416	91.6638	64.4691	17.3353	124.668	149.762	67.7886	79.8526	86.3753	82.0076	117.66	92.6502	109.456	128.427	74.9311	131.496	120.038	99.4485	107.263	131.428	106.244	105.931	46.8138	83.2613	72.6112	78.4977	86.2057	65.5075	67.5829	88.3739	71.2247	90.5262	97.1027	118.86	100.079
MSH4	1	1	1	1	1	1	1	4.64475	7.10584	1	1	2.0297	1	16.9618	1	1	17.9624	1.50004	1	1	1	1	1	1	1	1	1	1	1	1	1	1	1	1	1	1	1	1	1	1	1	1	1.06926	1	1.52745	1	1	1.13503	1
ASB17	1	1	1	1	1	1	1	1	1	1	1	1	1	1	1	1	8.43373	1	1	1	1	1	1	1	1	1	1	1	1	1	1	1	1	1	1	1	1	1	1	1.52859	1	1	1	1	1	1	1	1	1
SHMT1	1	1	1	4.92965	4.63734	8.87654	1.49996	4.66084	1	9.27464	3.0705	2.2697	1	1	16.242	13.8871	13.1733	6.30176	5.78684	7.14465	8.76471	3.97359	7.99932	13.0199	12.7707	15.9549	7.44502	10.7567	9.15906	7.12681	11.6454	8.04305	4.23188	6.23055	8.6364	14.2938	12.6744	6.05891	9.60105	22.9658	11.5998	13.1791	16.7503	13.9676	8.20775	10.3368	13.523	12.9542	13.0187
SMCR8	1	1	1	16.9956	1	3.05171	2.42061	1	1	1.43529	4.36444	2.25291	19.4004	1	2.61328	20.4239	1	16.2246	3.38984	3.35632	6.32395	1.40728	2.59849	1.26839	5.61821	1	1.31859	2.40604	3.50934	1.8187	1.65654	1.52515	1.88246	1.66413	1.56446	1.30648	8.97166	1.30643	2.80614	5.62315	1	1	2.92002	2.34038	2.83538	1	2.81008	1	4.08117
SMCR7	1	1	1	1	1	1	1	1	1	1	1	1	1	1	1	1	1	1	1	1	1	1	4.78949	1	1	1	1	1	1	1	1	1	1	1	1	1	1	5.46977	1	1	5.78283	1	3.91282	2.34027	2.4683	1	1	1.50793	2.55238
ALKBH5	5.15055	18.1847	1	14.7172	3.93913	2.81078	7.95331	1	1	2.41061	6.25023	22.218	1	5.03984	14.423	3.19966	1	13.1122	1	1	1.54373	1.53797	13.7873	8.73587	14.3311	1	4.11987	9.24338	11.2689	5.25603	5.57387	5.84288	6.8025	6.22716	2.32831	5.35675	1	4.1598	2.53084	4.47197	9.57082	1.71977	11.7327	12.8694	15.7125	4.17423	6.844	5.30169	8.0028
MYO15A	1	1	1	1	1	1	1	1	1	1.10273	1	1.25679	1	1	1	1	1	1	1	1	1	1	1	1	1	1	1	1	1	1	1	1.04342	1	1	1	1.07762	1.38445	1	1.09553	1	1	1	1	1	1	1	1	1	1
C17ORF39	1	1	1	1	1	1	1	1	1	1	1	1.41753	1	1	1	1	1	1	1	1	1	1	1	1	1	1	1	1	1	1	1	1	1	1	1	1	1	1	1	1	1	1	1	1	1	3.27214	1	1	1
ATPAF2	32.3321	16.1934	23.9662	30.1949	20.5671	14.5935	17.6371	8.54428	9.8633	7.16707	14.6573	21.2758	1	7.19786	10.608	20.6604	14.0795	17.9963	16.9498	12.0686	4.077	20.6899	18.18	16.6041	8.56043	10.627	16.0267	9.29699	12.4527	7.28894	14.64	8.46385	9.04494	9.34227	6.79929	15.948	16.8013	14.9559	9.0599	14.7297	8.95982	6.8349	8.46583	18.2979	10.0603	7.66441	8.92026	14.0589	13.2778
LRRC48	1	1	1	3.09737	1.12383	1	1.93928	1	1	1	1.23312	1	4.98834	1	1	1	1	1	1	1	1	1	1.40227	1.55953	1	1	1.32859	1	1	1	1	1	1	1	1	1	1	1	1	1	1	1	1	1.30728	1	1	1	1	1
TOM1L2	1	1	1	1	1	4.1881	1	1	1	1	1	1	1	1	1	1	6.94139	4.81845	6.25908	1	2.62191	1	2.88014	1	1	1	1	1	1	1.22231	1	1	1	1	1	1	1	1	1	1	1	1	1.37716	1	1	1	1	1	1
SREBF1	1	1	1	1	1	1	1	1	1	1	1	1	1	1	1	1	1	1	1	1	1	1	1	3.72528	1	1	1	1	1	1	1	1	1.47187	1	1	1	4.48605	1	1	1	1	1	1	1.36894	1	1	1	1	1.95776
MED9	1	22.5863	21.4158	1	13.9418	1	1	1	13.3023	15.9979	1	9.50821	1	1	1	1	19.5297	1	1	1	1	1	16.1363	22.1579	24.8449	7.53845	14.9577	25.0828	18.6245	26.9058	19.3026	16.2022	18.2857	21.8943	47.934	40.7533	60.6447	38.9681	26.7416	46.0237	17.2071	29.3587	31.1251	41.2646	12.7127	46.8679	20.9436	25.2855	19.8058
NT5M	1	1	1	1	1	1	1	1	1	1	1	1	1	1	1	1	1	1	1	1	1	1	1	1	1	1	1	1	1	1	1	1	1	1	1	1	1	1	1	1	1	1	1	1	1	1	1	1	1
COPS3	252.779	255.729	118.363	216.395	181.634	358.596	263.653	88.8665	60.9915	218.233	218.188	332.007	63.9042	141.22	41.8148	129.153	118.816	290.49	63.1853	22.6975	119.454	136.207	230.79	280.495	242.92	341.133	345.107	282.953	338.53	227.367	307.691	268.886	342.597	285.762	287.913	296.92	317.504	539.582	300.356	244.867	311.683	268.409	282.768	290.075	236.363	268.709	281.533	335.325	307.49
MPRIP	1	1	1	1	1.74435	1	1	1	1	1	1	1	1	1	1	1	1	1	1	1	1	1	1	1.21335	1	1	1	1	1	1	1	1	1.15403	1	1	1	1	1	1	1	1	1	1	1	1	1	1	1	1
TNFRSF13B	13.5913	8.23556	15.0144	11.7421	10.6143	2.1517	1.89996	3.74395	7.00479	6.31104	3.90933	11.3535	1	3.43958	11.6119	1	1	2.0545	1	1	1	4.51927	3.69082	6.15135	9.9232	4.34173	6.92243	5.25801	8.13678	7.46042	7.03948	6.11843	4.95598	4.37522	5.92318	6.13889	7.24631	7.20753	6.86296	8.67568	11.8971	9.24425	8.5147	14.5761	8.05746	6.46349	8.27795	8.47431	5.97723
USP22	10.784	1	1	1.46548	1	1	1	1	5.00404	1	1	1	7.16373	5.90888	11.1225	12.2238	6.48223	8.11498	12.4062	12.34	7.9863	5.02085	2.29732	1	2.73634	1.34323	1.35351	1	2.4037	1.37606	2.3177	1.48064	1.61108	1.63283	2.65645	5.4752	3.17064	1	1	1	1	4.03986	2.61347	3.8027	2.09659	1	4.24165	1.85506	2.04108
TMEM11	1	22.0047	6.24032	22.993	35.7617	12.1121	1	5.2545	36.9227	13.8057	7.77392	21.0685	1	1	38.687	1	38.2115	4.36656	1	1	46.8122	1	103.006	98.3923	62.6378	39.4206	72.845	54.0368	45.3668	30.6344	88.6351	58.2524	18.1027	24.7109	63.0258	103.845	132.047	102.92	159.323	83.3918	94.1291	64.3333	62.8207	132.539	78.9201	126.318	60.9167	52.9945	95.4553
MAP2K3	1	23.0869	3.40652	8.86103	1	1	1	11.4882	1	1	4.75174	7.65837	1	1	1	1	54.9122	1	9.40095	30.6099	2.23799	5.31806	28.6516	15.5941	36.9026	36.5515	24.392	25.1867	13.3798	20.9568	28.7472	18.1471	9.01978	15.5841	8.40604	17.4239	48.1346	49.6147	22.0228	36.0855	54.536	40.4476	29.5723	26.8007	28.199	28.4523	36.1389	38.4552	47.293
KCNJ12	1	1	1	1	1	1	1	1	1	1	1	1	1	1	1	1	1	1	1	1	1	1	1	1	1	1	1	1	1	1	1	1	1	1	1	1	1	1	1	1	1	1	1	1	1	1	1	1	1
CEP72	1	1	1	1	1	1	1	1	1	1	1	1	1	1	1	1	1	1	1	1	1	1	2.89668	2.26301	3.75338	1.96192	1.53931	1.46943	1.3559	1.27746	3.80851	3.24837	1.66627	1.17376	4.92607	2.46325	1.94369	1	5.82156	5.58978	1.27098	1	3.21436	2.70905	1.90824	2.66052	3.85437	8.47676	3.51191
ZDHHC11	1	1	1	1	1	1	1	1	1	1	1	1	1	1	1	1	1	1	1	1	1	1	1	1	1	1	1	1	1	1	1	1	1	1	1	1	1	1	1	1	1	1	1	1	1	1	1	1	1
BRD9	45.3073	4.28246	23.5696	5.15835	43.9067	3.84084	1	8.45865	35.8508	25.4318	33.4924	38.1433	35.4807	16.474	54.6725	16.8525	9.95375	23.5111	24.2638	40.4445	24.1012	28.9071	10.3208	15.3139	23.5311	8.21866	19.5549	12.5806	12.4306	12.7132	20.5932	11.9648	12.8392	19.749	24.7438	8.28245	26.4627	8.74415	11.7196	28.7302	21.4925	23.5826	11.9973	15.9386	8.6605	9.7223	16.7664	24.2074	12.4918
TRIP13	6.78015	25.4288	6.03828	35.3477	15.9495	1	1	1	1.87919	1	1	3.06528	1	1	1	1	22.599	1	1	5.63835	10.7136	9.02041	16.856	13.8781	14.3475	29.0812	28.6735	13.2485	23.5866	15.0605	16.862	18.4645	10.8526	23.735	6.95058	11.2156	34.9577	13.3601	10.7156	19.2574	19.2852	19.6529	19.6885	21.796	20.4316	9.55738	10.0908	17.6906	15.525
NKD2	1	1	1	1	1	1	1	1	1	1	1	1	1	1	1	1	1	1	1	1	1	1	1	1	1	1	1	1	1	1	1	1	1	1	1	1	1	1	1	1	1	1	1	1	1	1	1	1	1
SLC12A7	3.84623	1	1	1	1	1	1	1	1	1	1	1	1	9.13206	1	1	1.91236	1	1	1	1	5.53594	1.73905	4.06828	1	1.70137	1	1	1	1.26015	1	1.34652	1	1.64325	1	2.91012	1	1	1.6474	1	2.03056	1	1	1.91007	1.39966	1	1.6499	2.2168	1.29255
SLC6A18	1	1	1	1	1	1	1	1	1	1	1	1	1	1	1	1	1	1	1	1	1	1	1	1	1	1	1	1	1	1	1	1	1	1	1	1	1	1	1	1	1	1	1	1	1	1	1	1.73663	1
TERT	1	6.53058	4.55145	1.11072	2.79596	1	1	1.7994	1	1	2.16496	3.07093	12.3571	1	1	1	1	1	1	1	1	1	2.99485	5.46946	2.61738	1	2.99015	1.80235	2.60816	2.64694	1.27511	1.46153	3.30967	1.92592	1	1	5.61327	9.24234	1	3.91806	10.1636	2.13128	1	4.38546	3.53268	1.36061	4.5679	1.84865	4.88602
CLPTM1L	11.1364	1	1	1	2.41443	1	1	1	1	5.2351	3.83522	4.23302	1	1	1	1	1	1	1	3.44941	1	1	4.58498	1.23192	4.62575	5.87939	1	3.13581	3.30083	1.64716	2.02904	2.3443	1.60509	1	3.91593	3.32632	1	1	1	3.54919	5.04278	1.65157	1.47373	1.68808	3.28364	1.85955	2.25228	1	3.71467
SLC6A3	1	1	1	1	1	1	1	1	1	1	1	1	1	1	1	1	1	1	1	1	1	1	2.52144	1	1	1	1	1.27946	1.36485	1	1	1	1	1.2174	1	1	1	1	1	1	1	1.99537	1	1.62001	1	1.37014	1	1	1
LPCAT1	1	1	1	1	1	1	1	1	1	1	1	1	1	1	1	1	1	1	1	1	1	1	1	1	1	1.99792	1	1	1	1	2.24636	1.34892	1	1	1	1.40908	1	1	1	1	1	1	1	1.77851	1	1	1	3.08265	1
MRPL36	183.062	200.65	173.855	90.8931	191.352	98.1779	116.497	59.1514	212.326	28.316	148.035	109.601	62.9074	69.7855	66.5481	51.9321	54.8374	105.211	164.34	51.1623	140.182	150.104	53.4457	108.042	89.5004	91.6689	83.3342	72.9861	149.41	100.525	88.4501	98.7215	87.3614	112.68	74.4435	93.9014	53.6365	103.665	95.1492	69.576	77.0208	93.2145	95.0947	70.5416	62.329	84.6168	80.7378	70.3531	59.1556
IRX4	1	1	1	1	1	1	1	1	1	1	1	1	1	1	1	1	1	1	1	1	1	1	1	1	1	1	1	1	1	1	1	1	1	1	1	1	1	1	1	1	1	1	1	1	1	1	1	1	1
IRX2	1	1	1	1	1	1	1	2.32058	1	1	1	1	1	1	1	1	1	1	1	1	1	1	1	1	1	1	1	1	1	1	1	1.51147	1	1	1	1	1	2.89795	1	1	1	1	1	2.14312	1	1	1	1	1
BTBD11	1	1	1	1	1	1	1	1	1	1	1	1	1	1	1	1	1	1	1	1	1	1	1.3415	2.54102	4.35688	6.53907	5.01522	1	13.8218	5.10593	7.0924	6.03618	3.86539	4.5258	7.67857	10.994	4.73194	17.3799	1	1	8.03866	10.0014	12.7493	9.89471	7.10605	14.1679	13.1282	4.24725	8.88504
CRY1	1	1	1	28.3618	1	1	30.3747	4.67337	58.3528	52.5937	27.9498	1	1	20.4119	1	30.0615	17.9751	1.48247	20.402	26.0657	12.6569	16.4081	13.3973	4.67498	3.56958	14.871	7.64067	17.8774	14.0151	15.3826	9.9298	10.2634	7.23162	11.5084	5.09196	12.4061	1	13.2371	5.04149	1	27.5642	11.4994	11.1453	6.9227	8.21656	5.4029	6.90138	14.6348	9.43163
MTERFD3	1	1.01369	1	35.7114	1	1	1	15.5189	1.16149	1	5.76322	4.88291	1	1	1	1	2.93737	1	47.0568	1	1	1	1	3.20554	8.92034	7.58819	4.64349	10.0992	3.78631	6.85113	5.27971	9.29321	7.89075	3.93803	8.8006	4.66411	1.09518	1	1	10.8127	6.03679	3.48755	8.51013	3.39048	4.28362	1	1.1001	7.74474	10.4672
RIC8B	1	1	1	1	1	1	1	1	1	1	1	1.71792	1	1	1	1	1	1	1	1	1	1	6.92995	1	4.17437	6.4393	8.03902	7.30157	7.31269	3.33104	6.37036	5.00077	4.96577	3.77739	8.52026	3.80889	6.92984	21.3731	1	1	13.7633	3.28134	3.32193	3.37338	4.88798	9.14643	2.10714	2.10609	2.74935
RFX4	1	1	1	1	1	1	1	1	1	1	1	1	1	1	1	1	1	1	1	1	1	1	1	1	1	1	1.22331	1	1	1	1	1.53693	1	1	1	2.56657	1	1	1	1	1	1.79741	1	1.20931	1	1	1.67291	1	1
POLR3B	34.5967	5.46886	37.653	20.8632	3.71052	30.2614	1.70505	16.2356	1.34493	36.4819	36.791	47.5255	92.4022	61.927	4.38582	39.0539	41.4445	104.133	20.0803	19.6709	18.5505	16.0898	15.4794	16.237	26.5402	15.4199	14.955	12.9632	12.5346	11.3037	7.94181	13.1908	15.5726	14.8553	10.0206	3.80415	12.7998	9.45863	9.41606	21.3861	18.9452	27.883	14.5217	10.2671	5.763	18.8536	22.6129	11.0176	10.4356
TCP11L2	1	1	21.9685	1	1	1	24.0212	8.25566	1	16.5407	14.8585	1	1	1	1	1	1	1	1	1	1	1	1.41984	1	1	1	1	1	1	1	1	1.49543	1	1.92992	1.56453	1	1	1	1	1	1	1	1	1	1.61718	1	4.92597	1	3.79065
CKAP4	1	26.3645	19.0007	11.3502	1.89521	1	1	5.08493	1	8.54673	1	6.90895	1	1	8.53058	1	4.69698	11.3056	3.72479	5.76241	1	1	5.74672	2.26599	3.37697	1	2.10161	4.41061	4.11175	1	3.25657	1.98869	1	2.02842	2.54384	1.46747	1	1	5.47735	1	2.55141	3.15221	1.28936	3.11277	3.97379	2.29125	3.2744	2.01174	4.26002
NUAK1	1	1	1	1	1	1	1	1.54194	1	1	1	1	1	1	1	1	1	1	1	1	1	1	1	1.10088	1	1	1	1	1	1.15528	1.21216	1	1	1.43433	1	2.09347	1	1	1	1	1	1	1.22035	1.33166	1	1.60178	1	1	1
OCC1	1	1	4.10634	1	13.4293	1	1	1	1	1	1	4.00887	1	1	1	1	1	1	1	1	1	1	2.21534	2.45626	6.35045	2.40662	9.94962	9.43638	6.58495	5.29927	5.03342	1	7.1606	1.90892	6.51128	2.44051	8.25397	10.1491	8.31016	1.94015	8.19854	1	8.71253	2.3776	1	3.79655	11.0412	5.92476	7.27822
CCNT1	1	23.5116	1	5.39467	29.8057	1	2.72692	23.681	1	16.7811	28.4306	3.52434	68.4576	44.7504	31.9968	43.5521	16.7624	19.7435	9.16739	1	1	4.3563	7.77734	3.47659	3.38887	7.30979	4.03248	4.33523	3.47134	9.79779	6.08768	2.50869	11.7356	8.61983	32.4286	7.46174	21.5236	4.42356	5.60481	1	20.0579	11.6005	8.70527	5.11436	4.54218	12.9437	15.3007	5.29905	8.70501
ADCY6	1	1	1	1	1	1	1	1	1	1	1	1	1	1	1	1	1	1	1	1	1	1	1	1	1.32143	1	1	1	1	1	1	1	1.19431	1.58521	1	1	1	1	1	1	1.31404	1	1	1.20103	1	1	1	1.17967	1
CACNB3	8.38442	1	1	1.76351	1	1	1	1	1	1	2.9929	1	1	1	1	1	1	1	1	1	1	1	1	1	3.34345	1	1	1	1	1	1	1	1	1.38353	1	1	1	1	1	1	1	2.18381	1	3.30707	1.85796	1	1.42576	1	1
DDX23	47.8228	54.7962	28.6445	81.0496	48.2214	39.7412	1.50932	16.2383	65.0416	54.1817	58.8503	57.016	19.8406	27.1264	40.9997	18.845	19.2057	70.6553	37.0635	20.8091	56.1042	20.4486	31.2971	45.0867	63.1067	35.1757	46.8538	13.2853	29.2843	33.6334	34.7076	26.1463	30.2661	46.8095	20.5305	38.2503	28.493	50.0326	31.237	27.2358	28.8072	44.0588	53.8616	37.8714	35.6568	28.5297	46.3646	61.1948	46.1213
RND1	16.2665	1	1	1	1	1	39.1487	27.6692	1	1	20.0264	21.5017	1	1	1	1	64.3407	9.85563	4.02775	1	13.7224	1	2.23419	16.399	13.3702	1	1.65053	1.77912	6.93541	10.8594	5.11168	4.53954	2.68322	3.39719	1.41368	30.9159	43.1225	30.8508	5.22454	6.76863	13.2619	8.02699	7.08289	11.23	3.52893	26.0148	4.23419	25.2286	7.21565
CCDC65	1	1	1	1	1	1	1	4.74409	1	1	1	1	1	1	1	1	1	1	1	1	18.769	1	6.20201	2.34022	1	6.07501	8.45854	13.061	4.99368	2.83484	5.34358	4.04851	4.06075	5.18397	2.12686	4.38539	1	1	1.4744	11.2368	1	3.14689	2.77574	8.92874	7.25056	1.68674	5.57739	3.48078	9.38137
FKBP11	71.6258	44.3341	231.963	124.26	90.5759	387.497	383.119	90.8803	70.9998	89.1473	98.732	163.84	70.6653	147.79	119.723	599.802	981.194	474.276	38.8105	153.909	184.738	206.389	191.581	142.045	128.318	176.668	123.228	106.573	185.095	230.125	139.77	147.445	121.971	179.029	169.641	112.446	94.5868	147.986	120.389	149.957	195.937	172.431	179.876	216.908	156.016	165.514	174.555	150.068	134.088
ARF3	24.1683	1	50.3658	26.4429	95.2444	1	1	35.7234	1	30.5545	27.5831	15.1603	1	1	72.2626	1	57.0072	10.852	5.41238	62.1088	34.4561	30.1969	58.5415	43.2412	6.72971	36.9432	34.7716	48.7911	14.1862	41.1847	40.1292	35.7067	12.1186	18.8982	21.1222	61.1965	81.248	74.2751	49.8286	55.9971	37.1561	80.9646	29.5953	80.2926	51.4305	51.616	81.162	45.7932	49.9153
WNT10B	1	1	1	1	1	1	1	1	1	1	1	1	1	1	1	1	1	1	1	1	1	1	1	1	1	1	1	1	1	1	1	1	1	1	1	1	1	1	1	1	1	1	1	1	1	1	1	1	1
WNT1	1	1	1	1	1	1	1	1	1	1	1	1	1	1	1	1	1	1	1	1	1	1	1	1	1	1	1	1	1	1	1	1	1	1	1	1	1	1	1	1	1	1	1	1	1	1	1	1	1
DDN	1	1	1	1	1	1	1	1	1	1	1	1	1	1	1	1	1	1	1	1	1	1	1	1	1	1	1	1	1	1	1	1	1	1	1	1	1	1	1	1	1	1	1	1	1	1	1	1	1
PRKAG1	1	1	1	9.2545	41.6859	1	50.2959	12.3857	83.5399	18.5564	83.9753	48.3281	1	26.9539	1	1	20.5387	2.27501	41.5264	31.8493	1	32.6105	13.2904	3.88975	43.8004	41.8473	14.6719	23.3542	14.2777	13.2012	15.5361	26.1538	21.5038	32.7538	22.942	10.8034	33.3802	14.1302	30.5444	43.3441	33.6978	30.0303	24.5232	14.0066	12.4686	19.0698	14.5739	33.5091	36.3309
MLL2	1.23007	1.01707	1.09193	1	1.17389	1.34765	1	1.09568	1.24836	1	1.12115	1.23658	4.15719	1	2.32679	7.99613	3.27733	1.44968	1	1	1.09849	1	1.57213	1.76438	1.62707	2.14975	1.92181	1.57167	1.15714	2.26806	1.30918	1.12566	1.42361	1.53147	1.97415	2.15096	4.34894	1.23633	1	2.20587	2.47878	1.34772	1.26541	3.52545	1.86035	1.54962	2.14375	1.50472	1.61378
RHEBL1	1	1	1	1	1	1	1	1	1	1	1	1	30.2675	21.5268	1	1	1	24.0257	1	1	15.5981	4.81491	33.3996	26.8119	9.97765	7.12292	19.2343	25.6988	14.1754	16.639	21.2016	25.2625	19.1046	27.8668	30.2662	19.082	26.1794	17.9243	7.55037	6.55363	33.9804	12.2857	22.8098	18.3246	8.49287	35.6292	23.0152	17.5119	21.107
DHH	1	1	1	1	1	4.96929	1	1	1	1	1	1	1	1	1	1	1	1	1	1	1	1	1	1	1	1	1	1	1	1	1	1	1	1	1	1	1	1	1	1	1	1	1	1	1	1	1	1	1
LMBR1L	6.72674	1	7.62535	17.0357	1	26.8759	1	1	46.94	1	1.47784	1	1	22.1865	1	1	5.04085	1.70954	3.58961	1	1	1	9.04895	1	1.89763	5.4383	1	1	1	1	1.75787	1.57643	1	1	1	1	1	18.8284	1	9.10871	7.37062	2.5047	1	1.32961	2.28844	3.04684	1.51201	6.6792	3.85066
TUBA1C	2787.59	2515.64	2102.19	1915.23	1674.23	1900.65	1252.67	3907.96	1087.95	1489.71	2060.44	1359.29	2229.63	1270.73	1293.51	1861	2213.09	2088.6	2646.76	1789.51	2462.24	2907.03	2283.35	2464.06	2155.61	1958.61	1737.52	2607.68	1943.12	2286.84	2159.65	2541.26	2389.56	2208.89	2205.19	2490.93	2195.05	3013.95	2208.58	2172.23	2078.62	2083.87	2252.15	1693.57	1769.57	2607.95	2258.82	2159.97	2127.16
PRPH	1	1	1	1	1	1	1	21.4761	1	1	1	1	1	1	1	1	1	1	1	1	1	1	5.59948	8.25513	1	1	3.2407	1	6.63964	1.55014	2.24629	1.5943	1.44915	1.43711	5.31525	6.58031	1	1	1	7.30371	1	1.79735	1	5.35325	1	1	3.9468	1	1
TROAP	13.3922	1	1	10.4532	7.91472	1	1	18.5502	1	5.96964	1	8.0922	1	9.45989	1	1	9.57494	1.39484	1	1	7.6305	14.988	1	10.5347	9.98255	9.30226	8.1233	7.70027	4.82198	8.64973	6.32116	6.64408	10.5146	10.1362	12.6732	4.27944	6.61309	10.099	10.2167	6.03377	6.88273	7.71624	8.94769	10.5721	5.47424	1.7943	17.6898	10.3711	6.13809
C1QL4	1	1	1	1	1	1	1	1	1	1	1	1	1	1	1	1	1	1	1	1	1	1	1	1	1	1	1	1	1	1	1	1	1	1	1	1	1	1	1	1	1	1	1	1	1	1	1	1	1
SPATS2	1	8.77862	101.641	34.8902	44.5158	41.1206	18.8639	37.8688	27.2077	53.8914	3.99016	52.3181	4.13409	1	24.7882	1	35.7102	43.7942	1	3.18517	48.9632	16.4208	16.069	19.2184	19.1742	11.1111	20.0892	14.9095	15.2225	11.4411	15.6593	17.7857	19.7839	16.4646	18.9848	4.00563	23.3061	9.93852	1	14.7734	11.6823	10.7193	7.06179	12.0201	23.7693	1.89607	12.7255	9.47501	11.1025
KCNH3	1	1	1	5.72251	6.60597	1	1	1	1	1	1	1	1	1	1	1	1	1	1	1	1	1	1	1	1	1.65953	4.21385	2.00282	1.49709	1.65611	1.34625	1.22585	2.04688	1.43998	1.53102	2.46774	4.6101	5.99653	1	2.34587	3.18958	1	2.90642	2.28625	2.029	1.68503	1.32588	1	1
MCRS1	160.797	29.8471	96.9596	59.2489	40.0319	27.234	94.4502	47.5018	33.7079	31.9665	37.7791	97.3739	46.0361	98.0167	116.124	173.38	73.6264	130.35	117.241	147.105	137.969	33.0224	41.8525	75.0788	45.7628	47.9572	41.2864	93.641	48.3542	63.0057	46.5791	51.7337	61.6285	49.5628	47.1222	45.0653	47.2869	46.9014	66.7457	51.4237	40.1117	61.7052	44.5462	43.4697	55.2082	56.7133	42.4164	51.4988	81.6094
RPS28	1	1	1	1	1	1	1	1	1	1	26.4803	1	1	1	1	1	1	1	1	1	1	1	1	1	1	1	1	1	1	1	1	1	1	1	1	1	1	1	1	1	1	1	1	1	1	1	1	1	1
FAM186B	1	1	1	1	1	1	1	1	1	1	1	1	1	1	1	1	1	1	1	1	1	1	1	1	4.63115	1	2.91229	1.19053	3.10095	2.32253	2.36637	1.22215	2.8124	1	1	1	2.93848	1	1	1	1	3.48294	5.15672	4.75717	2.71002	5.16039	1	6.30881	1
PRPF40B	1	3.13778	27.4577	1	15.9383	1	11.8894	2.04079	1	1	1	1.54251	1	1	1	12.3479	6.82897	2.46917	2.68559	1	1.32777	4.3519	12.7493	11.0438	9.65484	8.52335	15.6148	6.98376	6.92764	9.09575	8.81344	5.84932	6.02445	10.6104	3.02123	5.04054	13.0908	6.50682	3.40173	1	2.90062	20.3763	10.7271	14.926	5.82622	11.1892	8.76496	18.2722	12.0693
FMNL3	1	1	9.12412	1	1	1	1	1	1	1	1	1	1	1	20.8335	1	1	1	1.92678	1	1	1	2.06981	1	2.98574	2.23713	1	1.71948	1.85672	1	2.30686	1.79991	1	1	2.18796	1	2.45848	3.983	5.77993	1	1.98256	1	1.81457	2.71203	1.46748	1	2.81622	1	1
TMBIM6	799.155	733.733	1243.89	1242.71	928.581	427.195	1161.79	2019.31	996.785	1038.89	653.845	646.679	927.36	607.648	667.395	710.092	707.905	591.985	488.893	506.229	583.035	533.325	374.42	385.007	307.526	332.062	270.161	373.218	286.846	382.496	286.501	348.219	310.51	333.459	321.715	330.21	306.028	306.258	331.047	248.689	416.324	371.42	290.643	299.714	322.271	462.633	350.087	409.137	312.586
KIAA1602	1	1	1	1	1	1	1	1	1	1	1	1	1	1	1	1	1	1	1	1	1	1	1	1	1	4.37964	1	1.85433	1	1.33785	1	1	1	1.31373	1	1	1	1	1	1.91872	1	3.7244	1	1.15974	1	1.44926	1	1.24318	1
BCDIN3D	90.5761	41.7936	1	1	42.6198	62.248	43.5551	33.2175	1	33.4653	18.2776	1	1	1	1	42.1408	17.621	10.5024	1	15.7301	13.3304	22.9515	23.6965	6.79039	18.7022	25.9641	9.5629	17.3658	8.47921	17.5275	13.2202	16.4233	14.6497	13.368	4.28619	16.6579	21.4196	4.52679	18.4453	7.70763	7.34236	34.106	13.6147	21.8697	17.9016	8.59342	18.7272	10.9769	12.2294
FAIM2	1	1	1	1	1	1	1	1	1	1	1	1	1	1	1	1	1	1	1	1	1	1	2.95589	6.67229	1	1	1	1	1	1	1	1.53154	1	1.87765	1	1	1	1	5.87036	1	1	1	1.90656	1.53631	1	1	1	1	1
AQP2	1	1	1	1	1	1	1	1	1	1	1	1	1	1	1	1	1	1	1	1	1	1	1	1	1	1	1	1	1	1	1.61389	1	1	1	1	1	1	1	1	1	1	1	1	1	1	1	1	1	1
AQP5	1	1	1	1	1	1	1	1	1	1	1	1	1	1	1	1	1	1	1	1	1	1	1	1	1	1	1	1	1	1	1	1	1	1	1	1	1	1	1	1	1	1	1	1	1	1	1	1	1
AQP6	1	1	1	1	1	1	1	1	1	1	1	1	1	1	1	1	1	1	1	1	1	1	1	1	1	1	1	1.70181	1	1	1	1	1	1	1	1	4.50943	1	1	1	1	1	1	1	1	1	1	1	1
RACGAP1	205.625	175.516	1	117.907	20.7577	105.972	132.235	19.1714	1	78.1155	55.6515	22.6604	1	166.089	16.4296	107.289	137.869	37.0729	169.531	98.7763	86.1732	100.564	59.1265	98.741	48.6755	28.0987	36.9864	65.9483	48.4709	48.3143	48.6416	45.7296	70.9874	84.4304	56.8553	54.94	51.9932	38.5056	72.5936	22.1924	45.6596	38.9154	41.083	22.2186	46.9279	16.6258	53.7302	51.9908	39.8275
ACCN2	1	1	1	2.40514	1.53001	1	1	1	2.86385	1	1.89143	1.39857	20.3196	1	1	1	8.75788	3.21065	1	1	1	1	2.23013	5.09065	1.77608	3.55864	3.45685	2.62912	3.02755	3.68335	2.69571	1.9979	5.14328	3.01403	3.48328	4.16126	7.57266	2.95617	2.28167	3.34732	1	4.03649	2.11576	4.93188	2.41996	2.08313	1.79215	3.92884	1.89294
SMARCD1	1	2.10697	1	15.5283	2.29182	1.87994	1	1	10.7001	2.4974	7.37941	3.49566	1	5.33688	1	1	1	3.95064	7.294	1	1	1	7.74214	28.6361	18.4168	13.5289	3.1088	3.62538	9.32046	26.4024	4.8606	6.12515	17.6384	12.0739	15.8234	23.9777	61.7146	8.13629	11.0275	15.779	4.37344	8.82409	1	34.4286	10.9956	18.7231	6.90932	9.06675	1
GPD1	1	1	1	4.24579	1	1	1	1	1	1	1	1.96414	1	1	1	1	1	1	1	1	1	1	1	1	1	1	1	1	1	1	2.00475	3.55577	2.17838	2.43747	3.49187	1	11.3899	1	1	1	1	1	1	3.37961	1.84756	1	1	4.97936	1
LASS5	74.8099	99.2172	71.7825	44.8616	125.867	4.68363	128.511	70.5006	84.6904	61.6357	32.1244	53.8278	127.633	24.436	158.941	15.5362	47.4124	57.8596	57.9005	34.5369	27.1137	28.7082	54.2424	23.5329	31.9845	32.0379	58.1245	40.4262	52.3779	39.5152	48.932	43.0994	55.9189	56.9622	24.6467	38.4327	28.5724	76.7618	74.7384	18.1154	76.8526	75.306	20.7174	44.4062	45.4041	33.9519	60.6375	67.0203	75.7273
LIMA1	1	1	12.289	1	1	67.6881	27.7522	9.88928	63.7019	1	2.71039	10.3175	112.277	116.564	9.42148	49.9138	66.4756	37.3768	1	73.3317	88.5874	38.772	8.31836	8.24543	8.12761	15.0628	5.67361	5.11697	6.89825	2.8293	2.25519	2.78761	3.55827	8.01487	1.72367	1.38775	1	1.91893	5.9833	8.39543	4.43035	3.08428	4.67352	1.94462	4.7836	1.59434	2.63909	4.13765	5.85388
KIAA1586	1	1	1	1	1	1	36.6211	1	1	1	1	1	1	1	1	1	1	1	1	1	1	1	1	1	1	1	1	1	1	1	1	1	1	1	1	1	1	1	1	1	1	1	1	1	1	1	1	1	1
FAM186A	1	1	1	1	1	1	1	1	1	1	1	1	1	1	1	1	1	1	1	1	1	1	1	1	1	1	1	1	1	1	1	1	1	1	1	1	1	1	1	1	1	1	1	1	1	1	1	1	1
LARP4	22.819	81.7386	72.1335	64.2669	63.5939	18.6951	85.7929	56.0162	88.0894	49.8902	72.1055	66.4389	58.7924	317.316	160.88	85.9046	58.2827	120.061	165.714	85.3019	74.9194	82.595	101.679	58.155	83.1205	60.559	76.7451	56.4742	62.7911	55.2928	80.2928	73.7167	79.0152	63.5595	60.7781	55.098	75.851	30.8921	67.7292	62.3949	68.863	69.3108	77.4848	55.5652	66.5157	68.0043	75.7559	92.2263	70.589
DIP2B	1	1	9.31795	1	11.5167	1	1	5.53024	2.51452	4.08517	8.86336	6.25483	8.31567	1	59.3154	1	1.65549	1	1	1	7.17029	6.62896	1.6245	3.12013	1.14648	1.92003	4.69798	2.28472	2.44774	1.92463	3.09648	1.85067	2.7718	5.53555	6.69523	2.32096	4.14423	1	5.51413	1.8151	3.51902	3.48423	4.86149	4.50071	2.85569	7.02154	4.01604	5.31525	7.40246
ATF1	59.0425	41.7602	1	37.0373	48.9062	1	28.0582	27.0563	57.4791	22.6871	16.9343	1.99804	43.5952	27.4904	1	1	24.5972	17.9671	17.6079	17.5132	30.1246	1	6.24777	13.0173	55.015	36.6175	15.9124	32.2185	39.2646	26.8934	24.9465	25.3969	24.8611	32.8295	18.8991	41.9843	20.6506	48.8683	35.7643	53.9916	20.0121	36.2044	25.9429	19.4461	32.0427	22.3663	21.9241	14.9039	28.9902
TMPRSS12	1	1	1	1	1	1	1	1	1	1	6.42564	5.67644	1	1	8.99749	1	1	1	1	1	1	1	1	1	1	1	1	1	1	1	1	1	1	1	1	1	1	1	1	1	1	1	1	1	1	1	1	1	1
METTL7A	1	1	1	1	1	1	1	9.89038	1	1	1	1	1	1	1.69156	1	1	1	1	1	1	1	1	1	1	1	1	1	2.58054	1	1	2.94875	1	1	1	1.6398	1	1	1	5.37873	1	1	2.8762	1	1	1	1	1	1
HIGD1C	1	1	1	1	1	1	1	1	1	1	1	1	1	1	1	1	1	1	1	1	1	1	1	1	1	1	1	1	1	1	1	1	1	1	1	1	1	1	6.04088	1	1	1	1	1	1	1	1	1	1
SLC11A2	60.9698	86.374	1	57.5466	128.31	1	45.1319	8.82313	97.297	7.72412	58.0677	65.0353	106.524	26.1682	121.552	167.451	57.3658	57.8655	127.533	144.833	64.2034	66.8456	25.3295	35.3954	19.0614	32.3932	9.86405	10.8806	26.1795	17.1068	26.1126	29.4916	33.0178	32.5576	15.6973	8.83211	20.7348	63.0059	36.9831	32.4344	10.8871	29.8675	29.2221	22.1163	10.7328	29.4703	20.7143	20.1723	22.8817
LETMD1	14.758	22.9926	48.7733	55.3373	31.6352	31.0294	29.5715	29.0905	1	1	19.525	20.3385	33.352	38.914	1	1	1	24.6516	1	1	1	23.3997	8.52929	2.58981	19.6538	25.8275	5.74896	11.692	21.6359	16.4696	19.9504	24.5793	14.9168	29.3269	21.42	11.6492	14.1214	4.22177	16.363	10.2663	15.5293	9.00615	7.86921	6.84899	16.2878	3.98679	14.6442	8.61393	8.81543
CSRNP2	4.33124	1	1	1	1	1	1	12.2521	22.7462	30.9356	7.44141	1.77128	1	1	1	1	1	1	29.8298	10.16	1	6.88398	14.9565	4.45472	11.4897	1	2.2096	1	6.20288	3.55619	6.13929	2.21862	1	2.25184	1	11.817	1.94439	1	10.2153	2.82907	1	11.9173	3.99567	7.33486	3.72206	7.12405	11.5439	4.36435	3.86378
TFCP2	1	1	1	1.78692	8.88945	5.2718	1	1	1	1	7.64891	8.88539	3.85179	1.59181	3.59706	1	1	1	1	1	1	11.6391	1	4.62144	1.69375	2.27845	6.59765	1.62493	3.67404	1.99568	7.07093	6.87671	1.83436	7.6083	1.34998	1	1	1.99607	1	1	1	3.17493	7.15233	9.97822	4.79627	3.2966	3.42262	8.65215	1
RPLP1	5172.95	3937.02	4459.28	3507.21	3408.74	3801.58	3050.73	8369.04	2457.45	2198.18	2951.22	3953.24	2768.75	3450.85	2953.29	3598.81	4088.21	3718.94	1717.64	3741.92	3236.8	3314.05	5340.42	5753.29	5798.07	6204.4	5594.1	6009.09	7055.88	6985.87	6525.15	6628.63	5550.99	5940.23	7535.82	6097.57	5160.7	4926.03	5216.96	5672.55	5666.44	5851.26	6202.01	6848.54	6369.99	5566.48	6100.39	5182.43	5157.23
POU6F1	1	1	1	1	1	1	1	1	1	1	1	1	1	1	1	1	1	1	1	1	1	1	1	1	1	1	1	1	1	1	1	1	1.17732	1.14832	1	1	1	1	1	1	1	1	1	1	1.57229	1	1	1	1
DAZAP2	1	54.8033	26.0088	2.69455	33.354	90.5325	34.0401	122.145	41.8961	15.4007	33.8689	41.8832	85.4238	120.404	1	66.2258	52.0097	44.9051	41.2342	16.1947	20.1756	4.38016	1	10.1686	1	19.6166	3.28143	7.40601	3.10839	16.3179	3.81792	6.64461	9.29536	9.7549	6.90953	8.68138	15.1494	1	1	1	1	1	4.24877	8.81963	1.87967	5.65889	13.2408	3.74648	6.14178
SMAGP	19.3051	63.3486	348.364	26.853	110.027	158.243	111.628	59.8982	43.585	102.304	149.605	89.1746	404.462	479.817	1	67.6215	284.344	356.888	166.682	141.262	35.3692	180.01	72.0062	17.163	20.9421	62.1108	34.8211	38.1439	72.763	41.0193	36.1745	33.7046	27.6656	55.081	41.0669	41.3439	38.4217	63.1487	60.9948	38.3338	18.4665	30.6885	38.4973	46.8571	31.5072	34.154	31.8897	32.3632	29.6309
BIN2	1	1	38.1858	1	2.27783	27.0061	4.4878	38.707	2.75125	21.3158	34.9672	16.7178	1	1	1	1	16.7593	1	1	1	1	1	13.5152	1.87528	1	1	1	2.26565	1	1	1	3.19488	1.68777	2.61685	4.03984	1	1	1	1	1	1	1	1.65407	2.83281	2.31528	1	1	3.63259	1
CELA1	1	1	1	1	1	17.2327	1	34.5272	1	1	3.45648	5.13189	1	1	1	1	15.4315	1	4.23297	1	1	7.78846	2.83653	1	1	1.825	1	1	1	2.32021	1	1.83885	1.8091	1	1	1.96646	1	1	1	1	1	1	1	2.3131	1	1.97522	1	2.00734	1
GALNT6	1	1	1	1	1	1	1	1	1	1	1	1	1	1	1	1	1	1	1	1	1	1	3.71137	1	3.03374	3.21609	1	1	4.59634	8.89338	5.72027	4.73745	10.0302	7.37424	1.4347	4.11092	2.74426	7.0009	1	9.15765	1.8993	2.25086	1	4.60924	2.05975	2.2632	4.4036	1	10.6422
SLC4A8	1	1	1	1	1	1	1	1	1	1	1	1	1	1	1	1	1	1	1	1	1	1	1.61622	1	3.76281	1	2.01992	2.46262	1.58794	1.79291	1.54415	1.30172	1	2.46808	1	1.61306	1	1	1	6.13008	2.50286	1.18443	1.28843	1	1.30438	1	1	1	1.51598
SCN8A	1	1	1	1	1	1	1	1	1	1	1	2.53154	2.71593	1	1	1	1	1	1	2.39502	1.06708	1	1	1.18171	1.47497	2.22304	2.88739	1.32865	3.25351	1	1.38429	1.37809	1.02476	1.59699	1.22708	1.39819	2.78369	1	1	5.44815	1.50936	1.10115	1.53778	1.45168	1.46102	1.3412	1.13284	1.12972	2.7577
ANKRD33	1	1	1	1	1	1	1	1	1	1	1	1	1	1	1	1	1	1	1	1	1	1	1	1	1	1	1	1	1	1.74419	1	1.41577	1	1	1	1	1	1	1	1	1	1	1	1	1	1	1	1	1
ACVRL1	1	1	1	1	1	1	1	1	1	1	1	1	1	1	1	1	1	1	1	1	1	1	1	1	1	1	1	1	1	1	1	1	1	1	1	1	1	1	1	1	1	1	1	1	1	1	1	1	1
ACVR1B	1	1	1	1	1	1	1	1	1	1	1	1	1	1	1	21.5615	1	1	6.12185	1	5.32631	1	1	1	1	4.52794	1	1	1	2.56464	1	2.17634	1	2.59152	1	4.02561	1	1	1	1	1	1	1.78447	2.31123	1.58868	4.44317	1	1	1
GRASP	1	1	1	1	1	1	1	1	1	1	1	1	1	1	1	1	1	1	1	1	1	1	1	1	1.65611	1	1	1.1322	1	2.08852	1.80875	1	1	1	1.93456	1	1	1	3.29817	1	1	1	1	2.0291	1.17401	1	1	1.46191	1
NR4A1	1	1	1	1	1	1	1	1	1	1	1	1	1	1	1	1	1	1	1	1	1	1	3.90033	1	4.79488	2.99587	1	1.95176	1	4.66435	1.51377	1.86997	1.9994	1.95635	7.42522	3.85234	11.9898	1	1.77071	4.16212	1.60997	5.31968	6.1637	4.33933	1.70797	12.1326	5.69886	4.40243	10.675
ATG101	56.7963	76.2066	72.4962	43.1942	72.0111	47.7632	31.5859	71.6799	63.5714	42.3168	78.6243	67.9025	244.716	9.47479	27.298	1	29.7268	129.104	136.59	134.805	90.5361	106.117	63.4491	100.666	92.5968	90.7554	107.618	95.6736	89.9037	89.333	81.1683	94.3228	116.817	115.666	108.266	83.8244	117.123	103.314	138.403	92.4538	132.614	92.693	100.463	110.587	97.4492	118.372	74.4854	92.8522	110.837
KRT80	1	1	1	1	1	1	1	1	1	1	1	1	1	1	1	1	1	1	1	1	1	1	1	1	1	1	1	1	1	1	1	1	1	1	1	1	1	1	1	1	1	1	2.92144	1	1	1	1	1	1
KRT7	1	1	1	1	1	46.1074	1	182.242	19.5522	1	11.567	1	1	1	1	1	1	1	1	1	1	1	29.5151	17.4717	14.1452	3.8075	27.224	7.56494	9.90755	21.8012	17.1362	11.4177	12.2772	12.8463	4.70168	17.8752	28.2161	16.4186	36.9359	18.5864	31.3104	19.9806	20.6532	17.2317	16.4146	9.40579	48.2902	15.8094	10.5326
KRT81	1	1	1	1	1	1	1	5.23444	1	1	1	1	1	1	1	1	1	1	1	1	1	1	2.1311	1	1	1	1	1	1	1	1	1	1	1	1	1	4.27655	1	1	1	1	1	1	1	1	1	1	1	1
KRT85	1	1	1	1	1	1	1	1	1	1	1	1	1	1	1	1	1	1	1	1	1	1	1	1	1	1	1	1	1	1	1	1	1	1	1	1	1	1	1	1	1	1	1	1	1	1	1	1	1
KRT82	1	1	1	1	1	1	1	1	1	1	1	1	1	1	1	1	1	1	1	1	1	1	1	1	1	1	1	1	1	1	1	1	1	1	1	1	1	1	1	1	1	1	1	1	1	1	1	1	1
KRT75	1	1	1	1	1	1	1	1	1	1	1	1	1	1	1	1	1	1	1	1	1	1	1	1	1	1	1	1	1	1	1	1	1	1	1	1	1	1	1	1	1	1	1	1	1	1	1	1	1
KRT6B	1	1	1	1	1	1	1	1	1	1	1	1	1	1	1	1	1	1	1	1	1	1	1	1	1	1	1	1	1	1	1	1	1	1	1	1	1	1	1	1	1	1	1	1	1	1	1	1	1
KRT5	1	1	1	1	1	1	1	8.08352	1	1	1	1	1	1	1	1	1	1	1	1	1	1	1	1.9424	1	1	1	1	1	1	1	1	1	1	1	1	1	1	1	1	1	1	1	1	1	1	1	1	1
KRT74	1	1	1	1	1	1	1	1	1	1	1	1	1	1	1	1	1	1	1	1	1	1	1	1	1	1	1	1	1	1	1	1	1	1	1	1	1	1	1	1	1	1	1	1	1	1	1	1	1
KRT72	1	1	1	1	1	1	1	1	1	1	1	1	1	1	1	1	1	1	1	1	1	1	1	1	1	1	1	1	1	1	1	1	1	1	1	1	1	1	1	1	1	1	1	1	1	1	1	1	1
KRT73	1	1	1	1	1	1	1	1	1	1	1	1	1	1	1	1	1	1	1	1	1	1	1	1	1	1	1	1	1	1	1	1	1	1	1	1	1	1	1	1	1	1	1	1	1	1	1	1	1
KRT2	1	1	1	1	1	1	1	1	1	1	1	1	1	1	1	1	1	1	1	1	1	1	1	1	1	1	1	1	1	1	1	1	1	1	1	1	1	1	1	1	1	1	1	1	1	1	1	1	1
KRT1	1	1	1	1	1	1	1	1	1	1	1	1	1	1	1	1	1	1	1	1	1	1	1	1	1	1	1	1	1	1	1	1	1	1	1	1	1	1	1	1	1	1	1	1	1	1	1	1	1
KRT77	1	1	1	1	1	1	1	1	1	1	1	1	1	1	1	1	1	1	1	1	1	1	1	1	1	1	1	1	1	1	1	1	1	1	1	1	1	1	1	1	1	1	1	1	1	1	1	1	1
KRT4	1	1	1	1	1	1	1	1	1	1	1	1	1	1	1	1	1	1	1	1	1	1	1	1	1	1	1	1	1	1	1	1	1	1	1	1	1	1	1	1	1	1	1	1	1	1	1	1	1
KRT79	1	1	1	1	1	1	1	1	1	1	1	1	1	1	1	1	1	1	1	1	1	1	1	1	1	1	1	1	1	1	1	1	1	1	1	1.45133	1	1	1	1	1	1	1	1	1	1	1	1	1
KRT78	1	1	1	1	1	1	1	1	1	1	1	1	1	1	1	1	1	1	1	1	1	1	1	1	1	1	1	1	1	1	1	1	1.69826	1	1	1	1	1	1	1	1	1	1	1	1	1	1	1	1
KRT8	262.023	308.665	189.41	192.242	17.144	24788.8	5503.73	3259.28	5026.63	3855.57	29019.1	3380.13	280.962	35.1848	404.042	162.792	806.377	1178.29	169.104	59.2775	36.3991	253.364	5345.77	4262.31	5000.57	4725.47	4634.29	4055.58	3775.26	5089.69	4277.65	4056.26	3766.66	4776.93	3660.67	4027.17	5152.89	4812.56	5491.67	5360.82	4818.64	5158.54	5325.66	4865.6	3674.15	4720.74	5066.29	4915.12	4720.14
KRT18	25.5734	100.968	91.7378	56.2972	36.9417	3523.06	624.798	154.829	583.592	347.862	1623.54	709.151	19.5628	1	70.5745	75.9527	134.756	81.427	15.5807	58.1854	1	65.0631	864.736	1043.91	564.329	377.933	871.789	289.986	746.336	569.097	713.792	606.083	211.856	325.158	648.048	1074.12	633.453	525.52	1289.47	1190.44	1181.46	844.367	520.466	1506.11	990.822	584.898	436.734	376.175	679.133
EIF4B	527.569	322.364	477.647	461.136	254.57	357.693	87.7145	84.8375	251.926	242.041	204.546	278.261	616.023	271.989	213.917	476.031	157.452	356.823	266.3	159.963	318.605	230.867	374.505	433.125	451.86	360.265	384.96	397.849	433.509	260.136	317.972	277.795	325.138	386.401	244.109	290.986	371.608	600.582	329.766	285.356	350.7	350.861	333.782	321.837	368.397	275.986	319.202	335.812	392.622
TENC1	1	1	1	1	1	1	1	1	1	1	1	1	1	1	1	1	1	1	1	1	1	1	1	1	1	2.71417	3.64636	2.23841	1.2381	1.63451	1.79669	1.66222	1.92051	2.22117	1	1.5319	1	1.64934	4.95317	2.67879	2.57269	3.03835	4.04081	4.51847	3.06463	2.30853	3.64938	4.91496	2.926
SPRYD3	1	1	1	1	1	1	1	1	1	1	7.83833	4.26139	48.7912	1	1	1	1	1	5.74539	1	1	1	8.69956	1	10.3285	1	2.13813	1	1	6.73273	4.03145	1	1	3.90515	4.08351	1	20.0928	5.0562	3.37867	15.1776	10.5377	2.81914	8.34127	6.66487	5.28771	5.81766	9.50041	7.29335	4.78227
IGFBP6	1	1	1	1	1	1	1	5.96539	1	1	1	1	1	1	1	19.3504	7.31639	1	1	1	1	4.05319	1.75049	7.27689	1	1	1	1.8896	1	3.41843	1	1	1	1	1	1	1	1	8.74224	6.69208	2.56489	1	1	8.28013	1	5.39121	1.86612	1.58911	3.25491
SOAT2	11.3438	1	1	1	1	1.23814	1	18.612	1	9.23826	1	1	387.81	1	89.9159	39.6108	1	48.8111	1	39.6706	64.4423	9.01097	10.6701	1	1	1	1	1	1	1	1.23124	1	1	1.71616	1	1	1	1	1	1	1	1	1	1	1	1	1	1	1
CSAD	1	1	1	1	1	1	1	1	1	1	1	1	1	1	1	1	1	1	1	1	1	1	1	1	1	1	1	1	1	1	1	1.26427	1	2.21247	1	1	6.38408	1	1	1	1	1.53389	1	1	1	1	1	1	1.73429
ZNF740	1	1	1	1	9.70766	1	1	5.21107	1	1	1	1	1	1	1	1	3.87617	1	2.45996	1	1	1	1	2.08577	3.64693	5.97364	1	5.01697	1	1	1	1	1	1	1	1	1	1	1	1	1	1	2.30737	1	1.90653	1.84468	1	4.32236	1
ITGB7	1	1	1	1	1	1	1	2.44393	5.15619	1	1	6.88681	1	1	1	1	1	1	1	1	1	1	4.16488	3.24165	1	1	1	1	1	3.88965	2.58458	1.1203	1.98939	1.98394	1	7.42685	12.5232	1	14.1986	1	1	1	1	2.7469	1	1	1	5.45771	1.90434
RARG	1	1	1	1	1	1	1	1.31796	1	1	1.32739	1	1	1	1	1	1	1	1	1	1	1	5.94249	5.19747	2.0899	2.87651	7.03508	6.40611	2.14362	5.25275	8.16522	4.60665	5.14909	2.73713	2.05673	5.36623	36.0431	7.74169	11.9325	9.12078	9.87566	20.237	8.55221	14.9473	5.23295	11.4337	16.3086	8.00353	10.635
MFSD5	1	16.8534	11.8144	32.9225	22.3668	1.00575	43.8384	32.8764	47.4416	41.0358	39.9267	25.2487	1	40.0666	55.5201	1	1	16.5929	1	1	1	14.7593	6.4266	1	13.8709	8.59888	12.5373	11.8534	2.74009	7.10386	11.1741	14.9214	9.0134	9.7635	11.7437	14.4208	1	5.71788	21.6767	6.22161	4.68915	13.1532	15.653	7.4233	10.6442	3.45776	7.65299	6.76004	1.44493
ESPL1	12.525	8.3974	1	8.53843	18.7963	1	1	5.39052	1	1	1.73658	4.60691	21.8365	10.3998	9.27468	22.8048	3.36776	10.5767	35.7774	7.35862	8.7177	3.33258	11.5671	5.41387	12.3783	5.22275	3.47484	1.7891	5.62888	3.92048	5.39976	3.65908	3.73067	4.48619	8.77661	5.0847	1.60918	7.18973	3.10841	6.10548	1.4583	3.68776	5.67587	5.69502	1.7828	5.96391	4.73718	6.61952	5.34095
PFDN5	106.758	184.417	138.949	167.93	146.171	112.054	75.3172	131.979	95.7319	105.084	104.201	61.9752	14.4227	11.1665	59.1219	151.287	140.095	84.6385	96.3807	121.609	158.089	141.22	180.856	169.213	194.126	254.332	140.55	173.472	209.769	229.851	182.535	179.349	173.849	197.989	253.416	225.338	232.179	227.888	238.387	188.773	158.128	190.054	202.133	198.894	170.455	181.421	145.841	188.914	174.552
AAAS	30.392	29.9846	38.5635	41.8643	44.6717	85.2103	72.1611	1	67.082	69.583	17.9335	48.695	65.1656	79.7301	25.6325	83.3934	35.7255	44.4956	107.859	120.137	63.0567	66.357	83.7108	38.1754	78.9895	60.4104	40.7643	58.175	49.8543	42.8218	43.7309	53.2269	55.83	51.3291	56.8427	48.4252	115.249	67.2138	91.3357	30.0239	61.1871	40.0953	65.2853	62.2582	69.263	43.6305	40.4759	70.5202	33.0837
SP7	1	1	1	1	1	1	1	1	1	1	2.58617	1	1	1	1	1	1	1	1	1	1	1	1	1	1	1.54833	1	1	1	1	1	1	1	1	1	1	1	1	1	1	1	1	1	1	1	3.10685	1	1	1
SP1	5.06663	35.1289	50.7561	12.9306	25.712	1.11004	4.81376	10.9327	1	20.5948	8.14463	5.49976	2.54336	12.2776	31.5918	6.82119	20.5632	1.44627	2.48071	1	4.08737	15.567	6.03025	13.9823	10.1186	2.79069	8.12234	8.54146	15.5794	5.13006	9.82077	7.86053	6.9994	6.73089	12.3125	3.87206	7.20353	6.89867	9.00872	3.70666	18.0736	6.11548	3.62281	4.14194	5.60222	25.4674	13.1497	7.14432	10.8349
AMHR2	1	11.2942	1	1	1	1	1	1	1	1	1	1	1	1	1	1	1	1	1	1	1	1	1	1	7.58667	1	1.55943	4.32387	2.8861	6.63456	1.78634	1.5156	3.25527	2.70546	1	1	1	1	13.5556	1.45191	1.19883	1	1.65473	2.21631	1.56699	1	1	11.3898	1
PRR13	779.809	615.487	803.508	894.64	1060.53	1193.68	562.904	546.978	1174.93	922.425	792.367	820.253	928.309	380.348	809.199	1232.49	1048.74	1407.1	660.555	1232.23	1219.49	1554.07	116.142	105.748	109.162	96.3925	101.169	94.1505	62.6384	116.089	105.359	102.149	107.34	93.1467	79.1883	102.05	70.1096	44.1913	71.7049	111.621	89.7805	69.7419	141.103	77.572	94.8289	150.436	77.7966	125.202	104.149
PCBP2	118.679	87.0781	6.07111	25.3177	94.5569	158.888	120.946	52.1053	44.6595	68.7688	81.1668	50.928	68.4576	6.99085	13.1936	21.7232	18.8682	48.8002	19.7548	12.3254	9.55608	59.1115	74.6885	141.833	83.4025	73.4729	86.8284	72.4169	111.559	91.9967	126.709	135.983	63.8562	85.1931	76.691	91.4393	80.2847	75.084	99.7194	174.583	160.984	131.504	144.876	196.611	131.244	132.185	107.643	125.241	110.525
MAP3K12	1	1	2.40424	1	2.61009	1	4.18803	1	1.90329	3.13491	3.12601	2.30691	1	2.91297	1	1	1	1	1	1	1	1.30327	1.54498	1	1	1.47108	1.39287	1	1.50331	1.1632	1.82914	1.06697	1.37696	2.29189	1	1	1	1	1	1	1	1.42413	1.57021	3.70567	1	1.82015	1.21548	1	1.26732
[truncated: 14,652 more rows]
[truncated: 252 more columns]

## Sheet: Pig_cell type
Cell	Type	Lineage	Day
CL100086914_L02_511	ICM	EPI	day5
CL100086914_L02_528	ICM	EPI	day5
CL100086914_L02_527	ICM	EPI	day5
CL100086914_L02_512	ICM	EPI	day5
[truncated: 297 more rows]

## Sheet: Type_mean
Gene	PostE-EPI	PostE-Hypo	PostE-TE	PostL-EPI	PostL-Hypo	PostL-TE	PreE-EPI	PreE-TE	PreL-EPI	PreL-Hypo	PreL-TE
[truncated: 16,272 more rows]

[truncated: 1 more sheets: Homologous_genes ]
